# Supplementary material for: Impact of genetically engineered maize on agronomic, environmental and toxicological traits: a meta-analysis of 21 years of field data
Source: Sci Rep. 2018 Feb 15;8:3113. doi: 10.1038/s41598-018-21284-2 (PMC5814441; doi:10.1038/s41598-018-21284-2)
Supplement: Supplementary file 1 — Dataset 1 [file 41598_2018_21284_MOESM1_ESM.xlsx]

## Sheet: Article title and authors
Supplementary Information 1
Impact of genetically engineered maize on key agro-environmental traits: a meta-analysis of 21 years of field data
Elisa Pellegrinoa, Stefano Bedinib, Marco Nutia,b, Laura Ercoli a,*
aInstitute of Life Sciences, Scuola Superiore Sant'Anna, Piazza Martiri della Libertà 33, 56127 Pisa, Italy
bDepartment of Agriculture, Food and Environment, University of Pisa, via del Borghetto 80, 56125 Pisa, Italy
*Corresponding Author information:
Laura Ercoli
laura.ercoli@santannapisa.it

## Sheet: Table S1
Supplementary 1 Table 1. List of articles, classes and unique identifiers used for the meta-analysis.
Class	Unique identifier1	Article
M1	1A-4	Xu, Y., Goodacre, R. & Harrigan, G. G. Compositional equivalence of grain from multi-trait drought-tolerant maize hybrids to a conventional comparator: Univariate and multivariate assessments. J. Agr. Food Chem. 62, 9597-9608 (2014).
M1	1A-32	Accinelli, C., Abbas, H. K., Vicari, A. & Shier, W. T. Aflatoxin contamination of corn under different agro-environmental conditions and biocontrol applications. Crop Prot. 63, 9-14 (2014).
M1	2A-25	Brewer, M. J., Odvody, G. N., Anderson, D. J., & Remmers, J. C. A comparison of Bt transgene, hybrid background, water stress, and insect stress effects on corn leaf and ear injury and subsequent yield. Environ. Entomol. 43, 828-839 (2014).
M1	2A-31	Reay-Jones, F. P. & Reisig, D. D. Impact of corn earworm injury on yield of transgenic corn producing Bt toxins in the Carolinas. J. Econ. Entomol. 107, 1101-1109 (2014).
M1	4A-9	Venkatesh, T. V., Breeze, M. L., Liu, K., Harrigan, G. G. & Culler, A. H. Compositional analysis of grain and forage from MON 87427, an inducible male sterile and tissue selective glyphosate-tolerant maize product for hybrid seed production. J. Agr. Food Chem. 62, 1964-1973 (2014).
M1	24A-6	Yanni, S. F., Whalen, J. K. & Ma, B. L. Field-grown Bt and non-Bt corn: yield, chemical composition, and decomposability. Agron. J. 103, 486-493 (2011).
M1	27B-38	Folcher, L. et al. Lower mycotoxin levels in Bt maize grain. Agron. Sustain. Dev. 30, 711-719 (2010).
M1	28B-44	Buntin, G. D. Corn expressing Cry1Ab endotoxin for management of fall armyworm and corn earworm (Lepidoptera: Noctuidae) in silage production. J. Entomol. Sci. 45, 283-295 (2010).
M1	40B-23	Buntin, G. D. Corn expressing Cry1Ab or Cry1F endotoxin for fall armyworm and corn earworm (Lepidoptera: Noctuidae) management in field corn for grain production. Fla. Entomol. 91, 523-530 (2008).
M1	42B-21	Abbas, H. K. et al. Dynamics of mycotoxin and Aspergillus flavus levels in aging Bt and non-Bt corn residues under Mississippi no-till conditions. J. Agr. Food Chem. 56, 7578-7585 (2008).
M1	50C-20	McCann, M. C., Trujillo, W. A., Riordan, S. G., Sorbet, R., Bogdanova, N. N. & Sidhu, R. S. Comparison of the forage and grain composition from insect-protected and glyphosate-tolerant MON 88017 corn to conventional corn (Zea mays L.). J. Agr. Food Chem. 55, 4034-4042 (2007).
M1	51C-15	Dalmacio, S. C., Lugod, T. R., Serrano, E. M. & Munkvold, G. P. Reduced incidence of bacterial rot on transgenic insect-resistant maize in the Philippines. Plant Dis. 91, 346-351 (2007).
M1	53C-1	Andersen, M. N., Sausse, C., Lacroix, B., Caul, S. & Messéan, A. Agricultural studies of GM maize and the field experimental infrastructure of ECOGEN. Pedobiologia 51, 175-184 (2007).
M1	53C-35	Chilcutt, C. F., Odvody, G. N., Correa, J. C., Remmers, J. & Parker, R. D. Decreased whorl and ear damage in nine Mon810 Bacillus thuringiensis (Bt)-transgenic corn hybrids compared with their non-Bt counterparts. J. Econ. Entomol. 99, 2164-2170 (2006).
M1	56C-5	Allen, K. C. & Pitre, H. N. Influence of transgenic corn expressing insecticidal protein of Bacillus thuringiensis Berliner on natural populations of corn earworm (Lepidoptera: Noctuidae) and southwestern corn borer (Lepidoptera: Crambidae). J Entomol. Sci. 41, 221-231 (2006).
M1	66C-9	Buntin, G. D., All, J. N., Lee, R. D. & Wilson, D. M. Plant-incorporated Bacillus thuringiensis resistance for control of fall armyworm and corn earworm (Lepidoptera: Noctuidae) in corn. J. Econ. Entomol. 97, 1603-1611 (2004).
M1	69C-12	Hammond, B. G. et al. Lower fumonisin mycotoxin levels in the grain of Bt corn grown in the United States in 2000-2002. J. Agr. Food Chem. 52, 1390-1397 (2004).
M1	72C-19	Magg, T., Bohn, M., Klein, D., Merditaj, V. & Melchinger, A. E. Concentration of moniliformin produced by Fusarium species in grains of transgenic Bt maize hybrids compared to their isogenic counterparts and commercial varieties under European corn borer pressure. Plant Breeding 122, 322-327 (2003).
M1	72C-32	Clements, M. J. et al. Influence of Cry1Ab protein and hybrid genotype on fumonisin contamination and fusarium ear rot of corn. Crop Sci. 43, 1283-1293 (2003).
M1	73C-9	Horner, T. A., Dively, G. P. & Herbert, D. A. Development, survival and fitness performance of Helicoverpa zea (Lepidoptera: Noctuidae) in MON810 Bt field corn. J. Econ. Entomol. 96, 914-924 (2003).
M1	73C-14	Catangui, M. A. Transgenic Bacillus thuringiensis corn hybrid performance against univoltine ecotype European corn borer (Lepidoptera: Crambidae) in South Dakota. J. Econ. Entomol. 96, 957-968 (2003).
M1	75D-29	Bruns, H. A. & Abbas, H. K. Effects of plant populations on maize hybrids in the sub-tropical Mid South USA. Maydica 48, 21-27 (2003).
M1	76D-30	Schaafsma, A. W., Hooker, D. C., Baute, T. S. & Illincic-Tamburic, L. Effect of Bt-corn hybrids on deoxynivalenol content in grain at harvest. Plant Dis. 86, 1123-1126 (2002).
M1	78D-13	Magg, T., Melchinger, A. E., Klein, D. & Bohn, M. Relationship between European corn borer resistance and concentration of mycotoxins produced by Fusarium spp. in grains of transgenic Bt maize hybrids, their isogenic counterparts, and commercial varieties. Plant Breeding 121, 146-154 (2002).
M1	78D-42	Catangui, M. A. & Berg, R. K. Comparison of Bacillus thuringiensis corn hybrids and insecticide-treated isolines exposed to bivoltine European corn borer (Lepidoptera: Crambidae) in South Dakota. J. Econ. Entomol. 95, 155-166 (2002).
M1	80D-27	Magg, T., Melchinger, A. E., Klein, D. & Bohn, M. Comparison of Bt maize hybrids with their non‐transgenic counterparts and commercial varieties for resistance to European corn borer and for agronomic traits. Plant Breeding 120, 397-403 (2001).
M1	85D-23	Barry, B. D. et al. Performance of transgenic corn hybrids in Missouri for insect control and yield. J. Econ. Entomol. 93, 993-999 (2000).
M1	86D-44	Singer, J. W., Heckman, J. R., Ingerson-Mahar, J., & Westendorf, M. L. Hybrid and nitrogen source affect yield and European corn borer damage. J. Sustain. Agr. 16, 5-15 (2000).
M1	87D-36	Lynch, R. E., Wiseman, B. R., Sumner, H. R., Plaisted, D. & Warnick, D. Management of corn earworm and fall armyworm (Lepidoptera: Noctuidae) injury on a sweet corn hybrid expressing a cryIA (b) gene. J. Econ. Entomol. 92, 1217-1222 (1999).
M1	87D-39	Graeber, J. V., Nafziger, E. D. & Mies, D. W. Evaluation of Transgenic,-Containing Corn Hybrids. J. Prod. Agr. 12, 659-663 (1999).
M1	US 4-41	Čerevková, A. & Cagáň, L. Effect of transgenic insect-resistant maize to the community structure of soil nematodes in two field trials. Helminthologia 52, 41-49 (2015).
M1	US 6-14	Jiang, S. et al. Damage of maize borer and maize weevil on the yield of transgenic phytase maize. Agron. J. 107, 25-32 (2015).
M3	8B-3	Higgins, L. S. et al. Three-year field monitoring of Cry1F, event DAS-Ø15Ø7–1, maize hybrids for nontarget arthropod effects. Environ. Entomol. 38, 281-292 (2009).
M3	11A-7	Svobodová, Z., Habuštová, O., Sehnal, F., Holec, M., & Hussein, H. M. Epigeic spiders are not affected by the genetically modified maize MON 88017. J. Appl. Entomol. 137, 56-67 (2013).
M3	12A-26	Albajes, R. et al. Post-market environmental monitoring of Bt maize in Spain: Non-target effects of varieties derived from the event MON810 on predatory fauna. Spanish J. Agric. Res. 10, 977-985 (2012).
M3	13A-28	Alcantara, E. P. Postcommercialization monitoring of the long-term impact of Bt corn on non-target arthropod communities in commercial farms and adjacent riparian areas in the Philippines. Environ. Entomol. 41, 1268-1276 (2012).
M3	26B-27	Leslie, T. W., Biddinger, D. J., Rohr, J. R., Fleischer, S. J. Conventional and seed-based insect management strategies similarly influence nontarget coleopteran communities in maize. Environ. Entomol. 39, 2045-2055 (2010).
M3	29B-12	Balog, A., Kiss, J., Szekeres, D., Szénási, Á. & Markó, V. Rove beetle (Coleoptera: Staphylinidae) communities in transgenic Bt (MON810) and near isogenic maize. Crop Protection 29, 567-571 (2010).
M3	34B-16	Sedlacek, J. D., Friley, K. L. & Hillman, S. L. Ear pests and damage to organic, conventional and Bt-protected sweet corn grown in central Kentucky. J. Entomol. Sci. 44, 383-390 (2009).
M3	46B-43	Hoheisel, G. A. & Fleischer, S. J. Coccinellids, aphids, and pollen in diversified vegetable fields with transgenic and isoline cultivars. J. Insect Sci. 7, 1-12 (2007).
M3	40B-34	Rauschen, S., Eckert, J., Schaarschmidt, F., Schuphan, I. & Gathmann, A. An evaluation of methods for assessing the impacts of Bt-maize MON810 cultivation and pyrethroid insecticide use on Auchenorrhyncha (planthoppers and leafhoppers). Agric. Forest Entomol. 10, 331-339 (2008).
M3	53C-22	Fernandes, O. A. et al. Short-term assessment of Bt maize on non-target arthropods in Brazil. Scientia Agr. 64, 249-255 (2007).
M3	54C-20	Szekeres, D., Kádár, F., & Kiss, J. Activity density, diversity and seasonal dynamics of ground beetles (Coleoptera: Carabidae) in Bt-(MON810) and in isogenic maize stands. Entomol Fennica 17, 269 (2006).
M3	54C-41	Ludy, C. & Lang, A. A 3-year field-scale monitoring of foliage-dwelling spiders (Araneae) in transgenic Bt maize fields and adjacent field margins. Biol. Control 38, 314-324 (2006).
M3	55C-26	Ahmad, A., Wilde, G. E., Whitworth, R. J. & Zolnerowich, G. Effect of corn hybrids expressing the coleopteran-specific Cry3Bb1 protein for corn rootworm control on aboveground insect predators. J. Econ. Entomol. 99, 1085-1095 (2006).
M3	56C-4	Bruck, D. J., Lopez, M. D., Lewis, L. C., Prasifka, J. R. & Gunnarson, R. D. Effects of transgenic Bacillus thuringiensis corn and permethrin on nontarget arthropods. J Agr. Urban Entomol. 23, 111-124 (2006).
M3	60C-21	Lopez, M. D., Prasifka, J. R., Bruck, D. J., & Lewis, L. C. Utility of ground beetle species in field tests of potential nontarget effects of Bt crops. Environ. Entomol. 34, 1317-1324 (2005).
M3	63C-8	Ahmad, A., Wilde, G. E., & Zhu, K. Y. Detectability of coleopteran-specific Cry3Bb1 protein in soil and its effect on nontarget surface and below-ground arthropods. Environ. Entomol. 34, 385-394 (2005).
M3	74C-43	Musser, F. R., & Shelton, A. M. Bt sweet corn and selective insecticides: impacts on pests and predators. J. Econ. Entomol. 96, 71-80 (2003).
M3	81D-27	Al-Deeb, M. A. No effect of Bacillus thuringiensis corn and Bacillus thuringiensis on the predator Orius insidiosus (Hemiptera: Anthocoridae). Environ. Entomol. 30: 625-629 (2001).
M3	83D-45	Dowd, P. F. Dusky sap beetles (Coleoptera: Nitidulidae) and other kernel damaging insects in Bt and non-Bt sweet corn in Illinois. J. Econ. Entomol. 93: 1714-1720 (2000).
M3	57C-13	Eckert, J., Schuphan, I., Hothorn, L. A. & Gathmann, A. Arthropods on maize ears for detecting impacts of Bt maize on nontarget organisms. Environ. Entomol. 35, 554-560 (2006).
M3	60C-19	Daly, T. & Buntin, G. D. Effect of Bacillus thuringiensis transgenic corn for lepidopteran control on nontarget arthropods. Environ. Entomol. 34, 1292-1301 (2005).
M3	60C-20	Pilcher, C. D., Rice, M. E. & Obrycki, J. J. Impact of transgenic Bacillus thuringiensis corn and crop phenology on five nontarget arthropods. Environ. Entomol. 34, 1302-1316 (2005).
M3	60C-22	Bhatti, M. A. et al. Field evaluation of the impact of corn rootworm (Coleoptera: Chrysomelidae)–protected Bt corn on ground-dwelling invertebrates. Environ. Entomol. 34, 1325-1335 (2005).
M3	60C-23	Bhatti, M. A. et al. Field evaluation of the impact of corn rootworm (Coleoptera: Chrysomelidae)–protected Bt corn on foliage-dwelling arthropods. Environ. Entomol. 34, 1336-1345 (2005).
M3	61C-38	de la Poza, M. et al. Impact of farm-scale Bt maize on abundance of predatory arthropods in Spain. Crop Prot. 24, 677-684 (2005).
M3	63C-33	Pons, X., Lumbierres, B., Lopez, C. & Albajes, R. Abundance of non-target pests in transgenic Bt-maize: A farm scale study. Eur. J. Entomol. 102, 73-79 (2005).
M3	67C-43	Lumbierres, B., Albajes, R. & Pons, X. Transgenic Bt maize and Rhopalosiphum padi (Hom., Aphididae) performance. Ecol. Entomol. 29, 309-317 (2004).
M3	71C-34	Al-Deeb, M. A. & Wilde, G. E. Effect of Bt corn expressing the Cry3Bb1 toxin for corn rootworm control on aboveground nontarget arthropods. Environ. Entomol. 32, 1164-1170 (2003).
M3	81D-50	Wold, S. J., Burkness, E. C., Hutchison, W. D. & Venette, R. C. In-field monitoring of beneficial insect populations in transgenic corn expressing a Bacillus thuringiensis toxin. J. Entomol. Sci. 36, 177-187 (2001).
M3	93D-28	Orr, D. B. & Landis, D. A. Oviposition of European corn borer (Lepidoptera: Pyralidae) and impact of natural enemy populations in transgenic versus isogenic corn. J. Econ. Entomol. 90, 905-909 (1997).
M3	US2 5-10	Ahmad, A. et al. Transportable data from non-target arthropod field studies for the environmental risk assessment of genetically modified maize expressing an insecticidal double-stranded RNA. Transgenic Res. 25, 1-17 (2016).
M3	170	Dively, G. P., Impact of Transgenic VIP3A x Cry1Ab Lepidopteran-resistant Field Corn on the Nontarget Arthropod Community. Environ. Entomol. 34, 1267- 1291 (2005)
M4	5A-21	Becker, R., Bubner, B., Remus, R., Wirth, S. & Ulrich, A. Impact of multi-resistant transgenic Bt maize on straw decomposition and the involved microbial communities. Appl. Soil Ecol. 73, 9-18 (2014).
M4	10A-44	Londoño-R, L. M., Tarkalson, D. & Thies, J. E. In-field rates of decomposition and microbial communities colonizing residues vary by depth of residue placement and plant part, but not by crop genotype for residues from two Cry1Ab Bt corn hybrids and their non-transgenic isolines. Soil Biol. Biochem. 57, 349-355 (2013).
M4	24A-6	Yanni, S. F., Whalen, J. K. & Ma, B. L. Field-grown Bt and non-Bt corn: yield, chemical composition, and decomposability. Agron. J. 103, 486-493 (2011).
M4	28B-23	Lehman, R. M., Osborne, S. L., Prischmann-Voldseth, D. A. & Rosentrater, K. A. Insect-damaged corn stalks decompose at rates similar to Bt-protected, non-damaged corn stalks. Plant Soil 333, 481-490 (2010).
M4	33B-13	Daudu, C. K., Muchaonyerwa, P. & Mnkeni, P. N. S. Litterbag decomposition of genetically modified maize residues and their constituent Bacillus thuringiensis protein (Cry1Ab) under field conditions in the central region of the Eastern Cape, South Africa. Agric. Ecosys. Environ. 134, 153-158 (2009).
M4	36B-34	Kravchenko, A. N., Hao, X. & Robertson, G. P. Seven years of continuously planted Bt corn did not affect mineralizable and total soil C and total N in surface soil. Plant Soil 318, 269-274 (2009).
M4	44B-44	Tarkalson, D. D., Kachman, S. D., Knops, J. M., Thies, J. E. & Wortmann, C. S. Decomposition of Bt and non-Bt corn hybrid residues in the field. Nutr. Cycl. Agroecosys. 80, 211-222 (2008).
M4	46B-24	Frouz, J., Elhottová, D., Helingerová, M. & Kocourek, F. The effect of Bt-corn on soil invertebrates, soil microbial community and decomposition rates of corn post-harvest residues under field and laboratory conditions. J. Sustain. Agr. 32, 645-655 (2008).
M4	47B-48	Fang, M., Motavalli, P. P., Kremer, R. J. & Nelson, K. A. Assessing changes in soil microbial communities and carbon mineralization in Bt and non-Bt corn residue-amended soils. Appl. Soil Ecol. 37, 150-160 (2007).
M4	75D-24	Dinel, H. H. et al. Extractable soil lipids and microbial activity as affected by Bt and non Bt maize grown on a silty clay loam soil. J. Environ. Sci. Heal B 38, 211-219 (2003).
M7	7A-3	Petzold–Maxwell, J. L., Meinke, L. J., Gray, M. E., Estes, R. E. & Gassmann, A. J. Effect of Bt maize and soil insecticides on yield, injury, and rootworm survival: implications for resistance management. J. Econ. Entomol. 106, 1941-1951 (2013).
M7	20A-15	Hibbard, B. E., Frank, D. L., Kurtz, R., Boudreau, E., Ellersieck, M. R. & Odhiambo, J. F. Mortality impact of Bt transgenic maize roots expressing eCry3. 1Ab, mCry3A, and eCry3. 1Ab plus mCry3A on western corn rootworm larvae in the field. J. Econ. Entomol. 104, 1584-1591 (2011).
M7	55C-27	Storer, N. P., Babcock, J. M. & Edwards, J. M. Field measures of western corn rootworm (Coleoptera: Chrysomelidae) mortality caused by Cry34/35Ab1 proteins expressed in maize event 59122 and implications for trait durability. J. Econ. Entomol. 99, 1381-1387 (2006).
M7	60C-22	Bhatti, M. A. et al. Field evaluation of the impact of corn rootworm (Coleoptera: Chrysomelidae)–protected Bt corn on ground-dwelling invertebrates. Environ. Entomol. 34, 1325-1335 (2005a).
M7	60C-23	Bhatti, M. A. et al. Field evaluation of the impact of corn rootworm (Coleoptera: Chrysomelidae)–protected Bt corn on foliage-dwelling arthropods. Environ. Entomol. 34, 1336-1345 (2005b).

## Sheet: Table S2
Supplementary 1 Table 2. Number of observations for the analysed traits in grain yield and quality category.
Class and article unique identifier1	Source	Country	Grain yield	Grain yield-SS	Grain yield-DS	Grain yield-TS	Grain yield-QS	Damaged ears	Damaged ears-SS	Damaged ears-DS	Damaged ears-TS	Damaged ears-QS	Proteins	Lipids	Acid Detergent Fiber	Neutral Detergent Fiber	Total Detergent Fiber	Fumonisins	Thricotecens	Mycotoxins
M1 1A-4	Xu et al. (2014)	Chile											2	2	2	2	2
M1 1A-32	Accinelli et al. (2014)	USA																		9
M1 2A-25	Brewer et al. (2014)	USA	36			18	18	40			20	20
M1 2A-31	Reay-Jones & Reisig (2014)	USA	36		16	16	4	36		16	16	4
M1 4A-9	Venkatesh et al. (2014)	USA											2	2	2	2	2
M1 24A-6	Yanni et al. (2011)	Canada	16	6	10
M1 27B-38	Folcher et al. (2010)	France																	2	4
M1 28B-44	Buntin (2010)	USA						14	14
M1 40B-23	Buntin (2008)	USA	20	14	6			20	14	6
M1 42B-21	Abbas et al. (2008)	USA																1		3
M1 50C-20	McCann et al. (2007)	USA and Argentina											2	2	2	2	2
M1 51C-15	Dalmacio et al. (2007)	Philippines	5	5				2	2
M1 53C-1	Andersen et al. (2007)	Denmark	5	5
M1 53C-35	Chilcutt et al. (2006)	USA	45	45
M1 56C-5	Allen & Pitre (2006)	USA	6	6
M1 66C-9	Buntin et al. (2004)	USA	24	8	16
M1 69C-12	Hammond et al. (2004)	USA																5		5
M1 72C-19	Magg et al. (2003)	Germany	4	2	2														8	8
M1 72C-32	Clements et al. (2003)	USA																10		10
M1 73C-9	Horner et al. (2003)	USA						7	7
M1 73C-14	Catangui (2003)	USA	14	3	11
M1 75D-29	Bruns & Abbas (2003)	USA	2	1	1													4		4
M1 76D-30	Schaafsma et al. (2002)	Canada																	4	4
M1 78D-13	Magg et al. (2002)	Germany																	8	8
M1 78D-42	Catangui & Berg (2002)	USA	18	6	10	2
M1 80D-27	Magg et al. (2001)	Germany	16	4	12
M1 85D-23	Barry et al. (2000)	USA	10	10
M1 86D-44	Singer et al. (2000)	USA	8		8
M1 87D-36	Lynch et al. (1999)	USA						20		20
M1 87D-39	Graeber et al. (1999)	USA	8	8
M1 update4-41	Čerevková & Cagáň (2015)	Slovakia	2	2
M1update6-14	Jiang et al. (2015)	China	1	1
1see references in Supplementary 1 Table 1

## Sheet: Table S3
Supplementary 1 Table 3. Number of observations for the number of target organisms.
Class and article unique identifier1	Source	Country	Diabrotica barberi	Diabrotica undecimpunctata howardi	Diabrotica virgifera virgifera	Diabrotica spp.
M7 7A3	Petzold-Maxwell et al. (2013)	USA	6		6
M7 20A-15	Hibbard et al. (2011)	USA	15	15	30
M7 55C-27	Storer et al. (2006)	USA	3
M7 60C-22	Bhatti et al. (2005a)	USA				12
M7 60C-23	Bhatti et al. (2005b)	USA			12
1see references in Supplementary 1 Table 1

## Sheet: Table S4
Supplementary 1 Table 4. Number of observations for the analysed non-target organisms.
Taxon1	Phylum	Class	Order	Family2	Class and article unique identifier3
					M3 8B-3	M3 11A-7	M3 12A-26	M3 13A-28	M3 26B-27	M3 29B-12	M3 34B-16	M3 40B-34	M3 46B-43	M3 53C-22	M3 54C-20	M3 54C-41	M3 55C-26	M3 56C-4	M3 57C-13	M3 60C-19	M3 60C-20	M3 60C-21	M3 60C-22	M3 60C-23	M3 61C-38	M3 63C-8	M3 63C-33	M3 67C-43	M3 71C-34	M3 74C-43	M3 81D-27	M3 81D-50	M3 83D-45	M3 93D-28	M3 US2 5-10	M3 170
Anthocorids	Arthropoda	Insecta	Hemiptera	Anthocoridae																					6										17	2
Orius insidiosus	Arthropoda	Insecta	Hemiptera	Anthocoridae	3		1										3			4	12			12					5	4	1	4		3
Orius spp.	Arthropoda	Insecta	Hemiptera	Anthocoridae															3
Aphids	Arthropoda	Insecta	Hemiptera	Aphididae	3								8					2
Macrosiphum euphorbiae	Arthropoda	Insecta	Hemiptera	Aphididae																							2	17							4
Metopolophium dirhodum	Arthropoda	Insecta	Hemiptera	Aphididae																							2
Rhopalosiphum maidis	Arthropoda	Insecta	Hemiptera	Aphididae
Rhopalosiphum padi	Arthropoda	Insecta	Hemiptera	Aphididae															2					12			2
Sitobion avenae	Arthropoda	Insecta	Hemiptera	Aphididae															3								2
Araneae	Arthropoda	Arachnida	Araneae	-			2	3											3				24	12	6
Spiders	Arthropoda	Arachnida	Araneae	-	6	14								10		6				8															10
Braconidae	Arthropoda	Insecta	Hemiptera	Braconidae				2
Macrocentrus cingulum	Arthropoda	Insecta	Hemiptera	Braconidae														1			90			12
Carabidae	Arthropoda	Insecta	Coleoptera	Carabidae			2		8					6						4			24			2
Ground beetle	Arthropoda	Insecta	Coleoptera	Carabidae	6
Calathus ambiguus	Arthropoda	Insecta	Coleoptera	Carabidae											3
Dolichus halensis	Arthropoda	Insecta	Coleoptera	Carabidae											3
Harpalus distinguendus	Arthropoda	Insecta	Coleoptera	Carabidae											3
Harpalus rufipes	Arthropoda	Insecta	Coleoptera	Carabidae											3
Poecilus sericeus	Arthropoda	Insecta	Coleoptera	Carabidae											3
Trechus quadristriatus	Arthropoda	Insecta	Coleoptera	Carabidae											3
Microlestes linearis	Arthropoda	Insecta	Coleoptera	Carabidae																		2
Poecilus lucublandus	Arthropoda	Insecta	Coleoptera	Carabidae																		2
Harpalus pensylvanicua	Arthropoda	Insecta	Coleoptera	Carabidae																		2
Cicindelidae	Arthropoda	Insecta	Coleoptera	Carabidae																				12
Chrysopidae	Arthropoda	Insecta	Neuroptera	Chrysopidae				2											2						6
Chrysoperla carnea	Arthropoda	Insecta	Neuroptera	Chrysopidae																	12			12								4
Lacewing	Arthropoda	Insecta	Neuroptera	Chrysopidae	3																													3	9
Lacewing larvae	Arthropoda	Insecta	Neuroptera	Chrysopidae	3																											1		3
Leafhoppers	Arthropoda	Insecta	Hemiptera	Cicadellidae	3															4															11
Dalbulus maidis	Arthropoda	Insecta	Hemiptera	Cicadellidae
Psammotettix spp.	Arthropoda	Insecta	Hemiptera	Cicadellidae															1
Zyginidia scutellaris	Arthropoda	Insecta	Hemiptera	Cicadellidae								1							2								1
Coccinellidae	Arthropoda	Insecta	Coleoptera	Coccinellidae			1						8							4				12	6									3		2
Adalia bipunctata	Arthropoda	Insecta	Coleoptera	Coccinellidae																												3
Cheilomenes spp.	Arthropoda	Insecta	Coleoptera	Coccinellidae				2
Coccinella gibbosa	Arthropoda	Insecta	Coleoptera	Coccinellidae															3
Coccinella septempunctata	Arthropoda	Insecta	Coleoptera	Coccinellidae															1	4												3
Coleomegilla maculata	Arthropoda	Insecta	Coleoptera	Coccinellidae													3		3	4	12			12					3	2
Cycloneda munda	Arthropoda	Insecta	Coleoptera	Coccinellidae																	12
Harmonia axyridis	Arthropoda	Insecta	Coleoptera	Coccinellidae															3					12
Hippodamia convergens	Arthropoda	Insecta	Coleoptera	Coccinellidae													1		3	4									2
Hippodamia tredecimpunctata tibialis	Arthropoda	Insecta	Coleoptera	Coccinellidae															3
Micraspis discolor	Arthropoda	Insecta	Coleoptera	Coccinellidae				4
Scymnus spp.	Arthropoda	Insecta	Coleoptera	Coccinellidae													3			4									2
Lady beetles	Arthropoda	Insecta	Coleoptera	Coccinellidae										4
Ladybird	Arthropoda	Insecta	Coleoptera	Coccinellidae	3																														13
Ladybird larvae	Arthropoda	Insecta	Coleoptera	Coccinellidae	3
Coccinellid larvae	Arthropoda	Insecta	Coleoptera	Coccinellidae															2															3
Coleomegilla maculata larvae	Arthropoda	Insecta	Coleoptera	Coccinellidae																										1
Nabis americoferus	Arthropoda	Insecta	Hemiptera	Nabidae																												4
Nabis spp.	Arthropoda	Insecta	Hemiptera	Nabidae			1												2	4					6
Nitidulidae	Arthropoda	Insecta	Coleoptera	Nitidulidae														3					24													2
Sap beetles	Arthropoda	Insecta	Coleoptera	Nitidulidae							1									4															14
Carpophilus lugubris	Arthropoda	Insecta	Coleoptera	Nitidulidae																													2
Rove beetle	Arthropoda	Insecta	Coleoptera	Staphylinidae	6					3
Staphylinidae	Arthropoda	Insecta	Coleoptera	Staphylinidae			1							6				2		4			24		6	2
1if not otherwise indicated, number of adults were recorded
2according to Fauna Europaea at http://www.fauna-eu.org and Integrated Taxonomic Information System at http://www.itis.gov
3see references in Supplementary 1 Table 1

## Sheet: Table S5
Supplementary 1 Table 5. Number of observations for the analysed traits in biomass decomposition category.
Class and article unique identifier1	Source	Country	Lignin in leaves	Lignin in stalks	Stalk mass loss	Biomass loss	CO2 emission
M4 5A-21	Becker et al. (2014)	Germany				2	3
M1 24A-6	Yanni et al. (2011)	Canada	2	2	1
M4 10A-44	Londoño-R et al. (2013)	USA			4
M4 28B-23	Lehman et al. (2010)	USA				2
M4 33B-13	Daudu et al. (2009)	South Africa	1	1
M4 36B-34	Kravchenko et al. (2014)	USA					4
M4 44B-44	Tarkalson et al. (2009)	USA			2
M4 46B-24	Frouz et al. (2008)	Czech Republic				2
M4 47B-48	Fang et al. (2007)	USA	1	1
M4 75D-24	Dinel et al. (2003)	Canada					1
1see references in Supplementary 1 Table 1

## Sheet: Table S6
Supplementary 1 Table 6. Effect of GE maize hybrids on grain yield and quality, target and non-target organisms and biomass decomposition. Mean effect size was calculated by weighted Hedge’s g (g+). Total heterogeneity (Qt) with P-value, sample size (n), and 95% confidence interval (CI) for the analysed traits are reported. Data were analysed using a random-effect model. Calculations were done us…
Impact type	Parameter	Dataset	Qt1	g+	n	95% CI
Grain yield and quality	Grain yield	Whole	234941.72 (<0.001)	0.526	276	0.485 to 0.567
		Reduced	234875.62 (<0.001)	0.526	260	0.483 to 0.568
	Grain yield-single stack	Whole	3124.208 (<0.001)	0.563	126	0.422 to 0.703
		Reduced	2997.378 (<0.001)	0.573	112	0.416 to 0.730
	Grain yield-double stack	Whole	3752.917 (<0.001)	0.38	92	0.156 to 0.605
		Reduced	3711.633 (<0.001)	0.358	82	0.119 to 0.598
	Grain yield-triple stack	Whole	50.760 (0.041)	0.455	36	0.308 to 0.603
		Reduced	44.333 (0.072)	0.414	33	0.265 to 0.562
	Grain yield-quadruple stack	Whole	44.426 (0.002)	0.629	22	0.451 to 0.808
		Reduced	34.391 (0.017)	0.587	20	0.407 to 0.758
	Damaged ears	Whole	8319.637 (<0.001)	-0.061	139	-0.072 to -0.050
		Reduced	8154.527 (<0.001)	-0.059	133	-0.070 to -0.048
	Damaged ears-single stack	Whole	451.063 (<0.001)	-0.001	37	-0.012 to 0.011
		Reduced	420.039 (<0.001)	-0.001	33	-0.012 to 0.010
	Damaged ears-double stack	Whole	6177.704 (<0.001)	-0.051	42	-0.070 to -0.031
		Reduced	6038.183 (<0.001)	-0.065	39	-0.089 to -0.042
	Damaged ears-triple stack	Whole	188.988 (<0.001)	-0.165	36	-0.234 to -0.095
		Reduced	153.641 (<0.001)	-0.138	34	-0.204 to -0.072
	Damaged ears-quadruple stack	Whole	1501.121 (<0.001)	-2.139	24	-2.444 to -1.834
		Reduced	1426.538 (<0.001)	-2.181	22	-2.504 to -1.857
	Proteins	Whole	3.308 (0.653)	0.052	6	-0.199 to 0.302
		Reduced	2.342 (0.310)	0.005	3	-0.463 to 0.473
	Lipids	Whole	13.138 (0.022)	0.018	6	-0.117 to 0.152
		Reduced	5.200 (0.074)	-0.041	3	-0.247 to 0.165
	Acid Detergent Fiber	Whole	5.251 (0.386)	0.099	6	-0.064 to 0.262
		Reduced	3.825 (0.148)	0.05	3	-0.279 to 0.379
	Neutral Detergent Fiber	Whole	5.526 (0.355)	0.218	6	-0.060 to 0.497
		Reduced	0.405 (0.817)	0.067	3	-0.196 to 0.331
	Total Detergent Fiber	Whole	1.476 (0.916)	0.236	6	-0.134 to 0.606
		Reduced	0.247 (0.884)	0.295	3	-0.202 to 0.791
	Fumonisins in grain	Whole	394.617 (<0.001)	-1.559	20	-2.111 to -1.007
		Reduced	363.595 (<0.001)	-1.662	17	-2.337 to -0.987
	Thricotecens in grain	Whole	56.971 (<0.001)	-0.001	22	-0.001 to -0.000
		Reduced	42.898 (0.001)	-0.001	19	-0.001 to -0.000
	Mycotoxins	Whole	9463.546 (<0.001)	-0.029	55	-0.033 to -0.024
		Reduced	9238.325 (<0.001)	-0.03	48	-0.034 to -0.025
TO taxa	Diabrotica spp. (adults)	Whole	1810.693 (<0.001)	-5.007	99	-5.863 to -4.152
		Reduced	1789.835 (<0.001)	-4.908	86	-5.775 to -4.041
NTO taxa	Anthocoridae (adults)	Whole	105.312 (0.026)	-0.017	80	-0.085 to 0.050
		Reduced	81.760 (0.091)	-0.019	66	-0.088 to 0.050
	Aphididae (adults)	Whole	287.412 (<0.001)	-0.001	59	-0.014 to 0.012
		Reduced	202.364 (<0.01)	-0.0001	51	-0.011 to 0.011
	Araneae (adults)	Whole	160.611 (<0.001)	0.004	104	-0.015 to 0.023
		Reduced	152.627 (<0.001)	0.003	91	-0.029 to 0.035
	Braconidae (adults)	Whole	597.558 (<0.001)	-0.457	105	-0.543 to -0.371
		Reduced	591.973 (<0.001)	-0.861	101	-1.042 to -0.679
	Carabidae (adults)	Whole	171.542 (<0.001)	-0.048	88	-0.199 to 0.103
		Reduced	163.644 (<0.001)	-0.032	78	-0.251 to 0.188
	Chrysopidae (adults)	Whole	454.586 (<0.001)	0.004	53	-0.005 to 0.012
		Reduced	431.272 (<0.001)	0.002	44	-0.011 to 0.015
	Chrysopidae (larvae)	Whole	25.642 (<0.001)	0.025	7	-0.002 to 0.052
		Reduced	6.301 (0.178)	0.01	5	-0.007 to 0.028
	Cicadellidae (adults)	Whole	20.608 (<0.001)	0.03	23	0.007 to 0.052
		Reduced	11.953 (0.850)	0.04	18	0.015 to 0.066
	Coccinellidae (adults)	Whole	655.249 (<0.001)	0.005	164	-0.001 to 0.012
		Reduced	631.097 (<0.001)	0.007	159	-0.001 to 0.015
	Coccinellidae (larvae)	Whole	7.860 (0.447)	-0.001	9	-0.012 to 0.014
		Reduced	3.897 (0.564)	0.01	6	-0.006 to 0.025
	Nabidae (adults)	Whole	42.898 (0.036)	0	17	-0.019 to 0.018
		Reduced	34.721 (0.055)	0	12	-0.023 to 0.024
	Nitidulidae (adults)	Whole	170.109 (<0.001)	-0.125	50	-0.258 to 0.007
		Reduced	61.440 (<0.034)	-0.05	44	-0.147 to 0.048
	Staphylinidae (adults)	Whole	96.080 (<0.001)	-0.078	54	-0.165 to 0.009
		Reduced	91.041 (<0.001)	-0.121	46	-0.256 to 0.013
Biomass decompostition	Lignin in leaves	Whole	102.783 (<0.001)	8.046	4	-1.373 to 17.465
		Reduced	-	-	-	-
	Lignin in stems	Whole	42.529 (<0.001)	5.256	4	-4.598 to 15.110
		Reduced	-	-	-	-
	Stalk mass loss	Whole	14.850 (<0.021)	1.81	7	-0.452 to 4.072
		Reduced	13.654 (0.008)	1.345	5	-2.305 to 4.995
	Biomass loss	Whole	7.715 (0.173)	4.534	6	2.629 to 6.440
		Reduced	1.333 (0.513)	3.407	3	1.953 to 4.862
	CO2 emission	Whole	128.810 (<0.001)	-0.044	8	-0.136 to 0.047
		Reduced	117.522 (<0.001)	-0.061	6	-0.167 to 0.046
1Bold indicates statistically significant Qt (P≤0.05)

## Sheet: Table S7
Supplementary Table 7. Traits extracted for impact type.
Impact type	Trait
Grain yield and quality	Silage yield at milky grain stage	Fumonisins B1+B2 in grain
	Grain yield	Total fumonisins (B1+B2+B3) in grain
	Harvest index	Deoxinivalenol (DON) in grain
	Mean kernel weight	3-A-DON in grain
	Number of kernels per ear	15-A-DON in grain
	Ear dry weight	Moniliformin in grain
	Ear crude protein	Nivalenol in grain
	Ear starch	Aflatoxin B1 in grain
	Ear neutral detergent fiber (NDF)	Aflatoxin B2 in grain
	Ear ash	Total aflatoxin in grain
	Stover crude protein	Cyclopiazonic acid in grain
	Stover NDF	Zearalenon in grain
	Stover acid detergent fiber (ADF)	Ergosterol in grain
	Stover acid detergent lignin	Ash in grain
	Stover N-NDF	Carbohydrate in grain
	Stover sugar	Protein in grain
	Stover ash	Fat in grain
	Bacterial stalk root incidence	Acid detergent fiber (ADF) in grain
	Number of injured ears	Neutral detergent fiber (NDF) in grain
	Percentage of injured kernels per ear	Total detergent fiber (TDF) in grain
	Percentage of kernels infected by Fusarium per ear	Folic acid in grain
	Percentage of plants infected by Fusarium	Gross income
	Fumonisin B1 in grain	-
TO taxa	Number of individuals per species (larvae, nymphs, adults)	Weight of individuals per species (larvae, nymphs, adults)
NTO taxa	Number of individuals per species (larvae, pupae, adults)	Weight of individuals per species (larvae, pupae, adults)
Biomass decompostition	Leaf residue mass loss	C/N in residues
	Stalk residue mass loss	C/N in leaves
	Cob residue mass loss	C/N in stems
	Root residue mass loss	C/N in roots
	Cumulative decomposition	Cumulative CO2 from leaf residues
	Lignin in residues	Cumulative CO2 from stem residues
	Lignin in leaves	Cumulative CO2 from root residues
	Lignin in stems	Cumulative CO2 from soil
	Lignin in roots	CO2 efflux from soil
Biodiversity	Taxa richness	Simpson Index
	Shannon Index	-

## Sheet: Table S8
Supplementary Table 8. Methods of analysis accepted for grain quality, residue mass loss and CO2 emissions from residues and soil.
Parameter	Analytical phase	Method	Reference
Mycotoxins	Sample pre-treatment methods	Liquid–liquid extraction (LLE)	Turner, N. W., Subrahmanyam, S. & Piletsky, S. A. Analytical methods for determination of mycotoxins: a review. Anal Chim. Acta 632, 168-180 (2009).
		Supercritical fluid extraction (SFE)	Turner, N. W., Subrahmanyam, S. & Piletsky, S. A. Analytical methods for determination of mycotoxins: a review. Anal Chim. Acta 632, 168-180 (2009).
		Solid phase extraction (SPE)	Turner, N. W., Subrahmanyam, S. & Piletsky, S. A. Analytical methods for determination of mycotoxins: a review. Anal Chim. Acta 632, 168-180 (2009).
	Separation methods	Thin layer chromatography (TLC	Turner, N. W., Subrahmanyam, S. & Piletsky, S. A. Analytical methods for determination of mycotoxins: a review. Anal Chim. Acta 632, 168-180 (2009).
		High performance liquid chromatography (HPLC)	Turner, N. W., Subrahmanyam, S. & Piletsky, S. A. Analytical methods for determination of mycotoxins: a review. Anal Chim. Acta 632, 168-180 (2009).
		Gas chromatography (GC)	Turner, N. W., Subrahmanyam, S. & Piletsky, S. A. Analytical methods for determination of mycotoxins: a review. Anal Chim. Acta 632, 168-180 (2009).
		Capillary electrophoresis (CE)	Turner, N. W., Subrahmanyam, S. & Piletsky, S. A. Analytical methods for determination of mycotoxins: a review. Anal Chim. Acta 632, 168-180 (2009).
	Others	ELISA	Turner, N. W., Subrahmanyam, S. & Piletsky, S. A. Analytical methods for determination of mycotoxins: a review. Anal Chim. Acta 632, 168-180 (2009).
Crude protein/total N		Kjeldhal	Bremner, J. M. Nitrogen-Total In Methods of soil analysis. Part 3. Chemical Methods (ed. Sparks, D. L.) 1085-1121 (Soil Science Society of America, 1996).
		Automated combustion	Bremner, J. M. & Tabatabai, M. A. Use of automated combustion techniques for total carbon, total nitrogen, and total sulfur analysis of soils In Instrumental methods for analysis of soils and plant tissues (ed. Walsh, L. M.) 1-14 (Soil Science Society of America, 1971).
			AOAC. Method 979.09. Protein in grains. In Official Methods of Analysis (ed. Horwitz, W.) 30-34 (Association of Official Analytical Chemists International, 2000)
Lipids		Soxhlet extraction	AOAC. Method 960.39. Fat (crude) or ether extract in meat In Official Methods of Analysis (ed. Horwitz, W.) 2 (Association of Official Analytical Chemists International, 2000)
Acid Detergent Fiber		Gravimetric	Goering, H. K. & VanSoest, P. J. Forage fiber analyses (apparatus, reagents, procedures and some applications) In Agriculture Handbook No. 379 (U.S. Gov. Print Office, 1970).
Neutral Detergent Fiber		Gravimetric	AACC International. Approved Methods of Analysis, 11th Ed. Method 32-20.01 Insoluble Dietary Fiber (AACC International, 1999). http://dx.doi.org/10.1094/AACCIntMethod-02-03.02
Total Detergent Fiber		Gravimetric	AOAC. Method 985.29. Total dietary fiber in foods. In Official Methods of Analysis (ed. Horwitz, W.) 78 (Association of Official Analytical Chemists International, 2000).
Lignin		Gravimetric	Goering, H. K. & VanSoest, P. J. Forage fiber analyses (apparatus, reagents, procedures and some applications) In Agriculture Handbook No. 379 (U.S. Gov. Print. Office, 1970).
Biomass loss		Litter-bag	Harmon, M. E., Nadelhoffer, K. J. & Blair J. M. Measuring decomposition, nutrient turnover, and stores in plant litter In Standard soil methods for long-term ecological research (eds. Robertson, G. P., Coleman, D. C., Bledsoe, C. S. & Sollins, P.) 202-240 (Oxford University Press, 1999).
		14-C pulse labeling	Qureshi, R. M., Fritz, P. & Drimmie, R. J. The use of CO2 absorbers for the determination of specific C-14 activities. Int. J. Appl. Radiat. Isot. 36, 165–170 (1982).
CO2 emission		Substrate-induced respiration	Robertson, G. P. et. al. Soil carbon and nitrogen availability: nitrogen mineralization, nitrification, and soil respiration potentials In Standard soil methods for long-term ecological research (eds. Robertson, G. P., Coleman, D. C., Bledsoe, C. S. & Sollins, P.) 258-271 (Oxford University Press, 1999).
