# Supplementary material for: Impact of genetically engineered maize on agronomic, environmental and toxicological traits: a meta-analysis of 21 years of field data
Source: Sci Rep. 2018 Feb 15;8:3113. doi: 10.1038/s41598-018-21284-2 (PMC5814441; doi:10.1038/s41598-018-21284-2)
Supplement: Supplementary file 2 — Dataset 2 [file 41598_2018_21284_MOESM2_ESM.xlsx]

## Sheet: Article title and authors
Supplementary Information 2
Impact of genetically engineered maize on agronomic, environmental and toxicological traits: a meta-analysis of 21 years of field data
Elisa Pellegrinoa, Stefano Bedinib, Marco Nutia,b, Laura Ercoli a,*
aInstitute of Life Sciences, Scuola Superiore Sant'Anna, Piazza Martiri della Libertà 33, 56127 Pisa, Italy
bDepartment of Agriculture, Food and Environment, University of Pisa, via del Borghetto 80, 56125 Pisa, Italy
*Corresponding Author information:
Laura Ercoli
laura.ercoli@santannapisa.it

## Sheet: grain yield all
Class and unique identifier	Crop	Location	Lat	Long	Year	Seed company	Commercial name	Hybrid name	Transformation event	toxin(s)/protein expressed	GMO event type	GE traits	Single	Double	Triple	Quadriple	Isoline	Replicates GMO	Replicates Non-GMO	Agronomical tecnique	Irrigation treatment	Water stress treatment	Plant density	Biocontrol treatment	Preserving agent	Insect infestation treatment	Insect stress treatment	Number of experiment	Sampling time period	Oldness of hybriyds	Grain Yield GMO (t ha-1)	SEMYield GMO	SDYield GMO	CV	LSD	t	Grain Yield Non-GMO (t ha-1)	SEMYield Non-GMO	SDYield non-GMO	CV	LSD	t	FYield	PYield
M1 2A-25	Maize	South Texas, Corpus Christi, TX	27°48' N	97°23' W	2011	_		_	MON810 + MON88017	Cry1Ab and cry3Bb1 + cp4 epsps (aroA:CP4)	Triple	Lepidopteran insect resistance and Glyphosate herbicide tolerance + Coleopteran insect resistance			1		Non-Bt hybrid	36	36	44500-49500 plants per ha/no foliar insecticides and irrigation/roundup herbicide for the control on the hybrids that were all glyphosate-tolerant	_	High water stress	_	_	_	_	High insect stress - no insecticide use	_	_	Older Bt hybrids	2.33108	0.163665	0.981993				1.49041	0.151244	0.907465	_	_	_	_	< 0.05
M1 2A-25	Maize	South Texas, Corpus Christi, TX	27°48' N	97°23' W	2011	_		_	MON810 + MON88017	Cry1Ab + and cry3Bb1 + cp4 epsps (aroA:CP4)	Triple	Lepidopteran insect resistance and Glyphosate herbicide tolerance + Coleopteran insect resistance			1		Non-Bt hybrid	36	36	44500-49500 plants per ha/no foliar insecticides and irrigation/roundup herbicide for the control on the hybrids that were all glyphosate-tolerant	_	High water stress	_	_	_	_	Low insect stress - foliar insecticide application zeta-cypermethrin and rynaxpyr 2011 and rynaxpyr 2012	_	_	Older Bt hybrids	2.64513	0.163822	0.98293				2.49201	0.138745	0.832467	_	_	_	_	> 0.05
M1 2A-25	Maize	South Texas, Corpus Christi, TX	27°48' N	97°23' W	2011	_		_	MON810 + MON88017	Cry1Ab + and cry3Bb1 + cp4 epsps (aroA:CP4)	Triple	Lepidopteran insect resistance and Glyphosate herbicide tolerance + Coleopteran insect resistance			1		Non-Bt hybrid	36	36	44500-49500 plants per ha/no foliar insecticides and irrigation/roundup herbicide for the control on the hybrids that were all glyphosate-tolerant	_	Low water stress	_	_	_	_	High insect stress - no insecticide use	_	_	Older Bt hybrids	5.05926	0.176399	1.0584				3.7936	0.238741	1.43244	_	_	_	_	< 0.05
M1 2A-25	Maize	South Texas, Corpus Christi, TX	27°48' N	97°23' W	2011	_		_	MON810 + MON88017	Cry1Ab + and cry3Bb1 + cp4 epsps (aroA:CP4)	Triple	Lepidopteran insect resistance and Glyphosate herbicide tolerance + Coleopteran insect resistance			1		Non-Bt hybrid	36	36	44500-49500 plants per ha/no foliar insecticides and irrigation/roundup herbicide for the control on the hybrids that were all glyphosate-tolerant	_	Low water stress	_	_	_	_	Low insect stress - foliar insecticide application zeta-cypermethrin and rynaxpyr 2011 and rynaxpyr 2012	_	_	Older Bt hybrids	6.04851	0.113746	0.682473				5.32026	0.163822	0.98293	_	_	_	_	< 0.05
M1 2A-25	Maize	South Texas, Corpus Christi, TX	27°48' N	97°23' W	2011	_		_	MON89034 + MON88017	Cry1A.105 + Cry2Ab2 and Cry3Bb1 + cp4 epsps (aroA:CP4)	quadruple	Lepidopteran insect resistance + Lepidopteran insect resistance + Glyphosate herbicide tolerance + Coleopteran insect resistance				1	Non-Bt hybrid	36	36	44500-49500 plants per ha/no foliar insecticides and irrigation/roundup herbicide for the control on the hybrids that were all glyphosate-tolerant	_	High water stress	_	_	_	_	High insect stress - no insecticide use	_	_	Neuwer Bt hybrids	2.63404	0.163744	0.982462				1.49041	0.151244	0.907465	_	_	_	_	< 0.05
M1 2A-25	Maize	South Texas, Corpus Christi, TX	27°48' N	97°23' W	2011	_		_	MON89034 + MON88017	Cry1A.105 + Cry2Ab2 and Cry3Bb1 + cp4 epsps (aroA:CP4)	quadruple	Lepidopteran insect resistance + Lepidopteran insect resistance + Glyphosate herbicide tolerance + Coleopteran insect resistance				1	Non-Bt hybrid	36	36	44500-49500 plants per ha/no foliar insecticides and irrigation/roundup herbicide for the control on the hybrids that were all glyphosate-tolerant	_	High water stress	_	_	_	_	Low insect stress - foliar insecticide application zeta-cypermethrin and rynaxpyr 2011 and rynaxpyr 2012	_	_	Neuwer Bt hybrids	3.0109	0.151244	0.907465				2.49201	0.138745	0.832467	_	_	_	_	> 0.05
M1 2A-25	Maize	South Texas, Corpus Christi, TX	27°48' N	97°23' W	2011	_		_	MON89034 + MON88017	Cry1A.105 + Cry2Ab2 and Cry3Bb1 + cp4 epsps (aroA:CP4)	quadruple	Lepidopteran insect resistance + Lepidopteran insect resistance + Glyphosate herbicide tolerance + Coleopteran insect resistance				1	Non-Bt hybrid	36	36	44500-49500 plants per ha/no foliar insecticides and irrigation/roundup herbicide for the control on the hybrids that were all glyphosate-tolerant	_	Low water stress	_	_	_	_	High insect stress - no insecticide use	_	_	Neuwer Bt hybrids	5.65001	0.276161	1.65697				3.7936	0.238741	1.43244	_	_	_	_	< 0.05
M1 2A-25	Maize	South Texas, Corpus Christi, TX	27°48' N	97°23' W	2011	_		_	MON89034 + MON88017	Cry1A.105 + Cry2Ab2 and Cry3Bb1 + cp4 epsps (aroA:CP4)	quadruple	Lepidopteran insect resistance + Lepidopteran insect resistance + Glyphosate herbicide tolerance + Coleopteran insect resistance				1	Non-Bt hybrid	30	30	44500-49500 plants per ha/no foliar insecticides and irrigation/roundup herbicide for the control on the hybrids that were all glyphosate-tolerant	_	Low water stress	_	_	_	_	Low insect stress - foliar insecticide application zeta-cypermethrin and rynaxpyr 2011 and rynaxpyr 2012	_	_	Neuwer Bt hybrids	5.67665	0.138745	0.759935				5.32026	0.163822	0.897289	_	_	_	_	> 0.05
M1 2A-25	Maize	South Texas, Corpus Christi, TX	27°48' N	97°23' W	2012	_		_	MON810 + MON88017	Cry1Ab + and cry3Bb1 + cp4 epsps (aroA:CP4)	Triple	Lepidopteran insect resistance and Glyphosate herbicide tolerance + Coleopteran insect resistance			1		Non-Bt hybrid	30	30	44500-49500 plants per ha/no foliar insecticides and irrigation/roundup herbicide for the control on the hybrids that were all glyphosate-tolerant	_	Low water stress	_	_	_	_	High insect stress - no insecticide use	_	_	Older Bt Hybrids	1.60038		0				1.38324		0	_	_	_	_	> 0.05
M1 2A-25	Maize	South Texas, Corpus Christi, TX	27°48' N	97°23' W	2012	_		_	MON810 + MON88017	Cry1Ab + and cry3Bb1 + cp4 epsps (aroA:CP4)	Triple	Lepidopteran insect resistance and Glyphosate herbicide tolerance + Coleopteran insect resistance			1		Non-Bt hybrid	30	30	44500-49500 plants per ha/no foliar insecticides and irrigation/roundup herbicide for the control on the hybrids that were all glyphosate-tolerant	_	Low water stress	_	_	_	_	Low insect stress - foliar insecticide application zeta-cypermethrin and rynaxpyr 2011 and rynaxpyr 2012	_	_	Older Bt Hybrids	1.92962		0				1.47538		0	_	_	_	_	> 0.05
M1 2A-25	Maize	South Texas, Corpus Christi, TX	27°48' N	97°23' W	2012	_		_	MON89034 + MON88017	Cry1A.105 + Cry2Ab2 and Cry3Bb1 + cp4 epsps (aroA:CP4)	quadruple	Lepidopteran insect resistance + Lepidopteran insect resistance + Glyphosate herbicide tolerance + Coleopteran insect resistance				1	Non-Bt hybrid	30	30	44500-49500 plants per ha/no foliar insecticides and irrigation/roundup herbicide for the control on the hybrids that were all glyphosate-tolerant	_	Low water stress	_	_	_	_	High insect stress - no insecticide use	_	_	Newer Bt Hybrids	1.76853	_	0.21058				1.38324	_	0.135417	_	_	_	_	> 0.05
M1 2A-25	Maize	South Texas, Corpus Christi, TX	27°48' N	97°23' W	2012	_		_	MON89034 + MON88017	Cry1A.105 + Cry2Ab2 and Cry3Bb1 + cp4 epsps (aroA:CP4)	quadruple	Lepidopteran insect resistance + Lepidopteran insect resistance + Glyphosate herbicide tolerance + Coleopteran insect resistance				1	Non-Bt hybrid	30	30	44500-49500 plants per ha/no foliar insecticides and irrigation/roundup herbicide for the control on the hybrids that were all glyphosate-tolerant	_	Low water stress	_	_	_	_	Low insect stress - foliar insecticide application zeta-cypermethrin and rynaxpyr 2011 and rynaxpyr 2012	_	_	Newer Bt Hybrids	2.07725	_	0.2632				1.47538		0.233	_	_	_	_	< 0.05
M1 2A-25	Maize	South Texas, Corpus Christi, TX	27°48' N	97°23' W	2011	_		_	MON810 + MON88017	Cry1Ab + and cry3Bb1 + cp4 epsps (aroA:CP4)	Triple	Lepidopteran insect resistance and Glyphosate herbicide tolerance + Coleopteran insect resistance			1		Non-Bt hybrid	24	24	44500-49500 plants per ha/no foliar insecticides and irrigation/roundup herbicide for the control on the hybrids that were all glyphosate-tolerant	_	Averaged over water stress and insect stress condictions	_	_	_	_	Averaged over water stress and insect stress condictions	_	_	Older Bt hybrids	4.09797	0.299037	1.46498				3.71511	0.350985	1.71947	_	_	_	_	> 0.05
M1 2A-25	Maize	South Texas, Corpus Christi, TX	27°48' N	97°23' W	2011	_		_	MON810 + MON88017	Cry1Ab + and cry3Bb1 + cp4 epsps (aroA:CP4)	Triple	Lepidopteran insect resistance and Glyphosate herbicide tolerance + Coleopteran insect resistance			1		Non-Bt hybrid	24	24	44500-49500 plants per ha/no foliar insecticides and irrigation/roundup herbicide for the control on the hybrids that were all glyphosate-tolerant	_	Averaged over water stress and insect stress condictions	_	_	_	_	Averaged over water stress and insect stress condictions	_	_	Older Bt hybrids	4.30669	0.519759	2.54629				3.59918	0.273035	1.33759	_	_	_	_	> 0.05
M1 2A-25	Maize	South Texas, Corpus Christi, TX	27°48' N	97°23' W	2011	_		_	MON810 + MON88017	Cry1Ab + and cry3Bb1 + cp4 epsps (aroA:CP4)	Triple	Lepidopteran insect resistance and Glyphosate herbicide tolerance + Coleopteran insect resistance			1		Non-Bt hybrid	24	24	44500-49500 plants per ha/no foliar insecticides and irrigation/roundup herbicide for the control on the hybrids that were all glyphosate-tolerant	_	Averaged over water stress and insect stress condictions	_	_	_	_	Averaged over water stress and insect stress condictions	_	_	Older Bt hybrids	4.68419	0.350957	1.71933				3.91171	0.28605	1.40135	_	_	_	_	> 0.05
M1 2A-25	Maize	South Texas, Corpus Christi, TX	27°48' N	97°23' W	2011	_		_	MON810 + MON88017	Cry1Ab + and cry3Bb1 + cp4 epsps (aroA:CP4)	Triple	Lepidopteran insect resistance and Glyphosate herbicide tolerance + Coleopteran insect resistance			1		Non-Bt hybrid	24	24	44500-49500 plants per ha/no foliar insecticides and irrigation/roundup herbicide for the control on the hybrids that were all glyphosate-tolerant	_	Averaged over water stress and insect stress condictions	_	_	_	_	Averaged over water stress and insect stress condictions	_	_	Older Bt hybrids	3.72405	0.467868	2.29207				2.83473	0.493813	2.41918	_	_	_	_	> 0.05
M1 2A-25	Maize	South Texas, Corpus Christi, TX	27°48' N	97°23' W	2011	_		_	MON810 + MON88017	Cry1Ab + and cry3Bb1 + cp4 epsps (aroA:CP4)	Triple	Lepidopteran insect resistance and Glyphosate herbicide tolerance + Coleopteran insect resistance			1		Non-Bt hybrid	24	24	44500-49500 plants per ha/no foliar insecticides and irrigation/roundup herbicide for the control on the hybrids that were all glyphosate-tolerant	_	Averaged over water stress and insect stress condictions	_	_	_	_	Averaged over water stress and insect stress condictions	_	_	Older Bt hybrids	3.36137	0.467783	2.29166				2.45898	0.519787	2.54643	_	_	_	_	> 0.05
M1 2A-25	Maize	South Texas, Corpus Christi, TX	27°48' N	97°23' W	2011	_		_	MON810 + MON88017	Cry1Ab + and cry3Bb1 + cp4 epsps (aroA:CP4)	Triple	Lepidopteran insect resistance and Glyphosate herbicide tolerance + Coleopteran insect resistance			1		Non-Bt hybrid	24	24	44500-49500 plants per ha/no foliar insecticides and irrigation/roundup herbicide for the control on the hybrids that were all glyphosate-tolerant	_	Averaged over water stress and insect stress condictions	_	_	_	_	Averaged over water stress and insect stress condictions	_	_	Older Bt hybrids	3.9206	0.441837	2.16455				3.10917	0.545789	2.67381	_	_	_	_	> 0.05
M1 2A-25	Maize	South Texas, Corpus Christi, TX	27°48' N	97°23' W	2011	_		_	MON89034 + MON88017	Cry1A.105 + Cry2Ab2 and Cry3Bb1 + cp4 epsps (aroA:CP4)	quadruple	Lepidopteran insect resistance + Lepidopteran insect resistance + Glyphosate herbicide tolerance + Coleopteran insect resistance				1	Non-Bt hybrid	24	24	44500-49500 plants per ha/no foliar insecticides and irrigation/roundup herbicide for the control on the hybrids that were all glyphosate-tolerant	_	Averaged over water stress and insect stress condictions	_	_	_	_	Averaged over water stress and insect stress condictions	_	_	Neuwer Bt hybrids	4.50673	0.351069	1.71988				3.71511	0.350985	1.71947	_	_	_	_	> 0.05
M1 2A-25	Maize	South Texas, Corpus Christi, TX	27°48' N	97°23' W	2011	_		_	MON89034 + MON88017	Cry1A.105 + Cry2Ab2 and Cry3Bb1 + cp4 epsps (aroA:CP4)	quadruple	Lepidopteran insect resistance + Lepidopteran insect resistance + Glyphosate herbicide tolerance + Coleopteran insect resistance				1	Non-Bt hybrid	24	24	44500-49500 plants per ha/no foliar insecticides and irrigation/roundup herbicide for the control on the hybrids that were all glyphosate-tolerant	_	Averaged over water stress and insect stress condictions	_	_	_	_	Averaged over water stress and insect stress condictions	_	_	Neuwer Bt hybrids	4.44283	0.519759	2.54629				3.59918	0.273035	1.33759	_	_	_	_	> 0.05
M1 2A-25	Maize	South Texas, Corpus Christi, TX	27°48' N	97°23' W	2011	_		_	MON89034 + MON88017	Cry1A.105 + Cry2Ab2 and Cry3Bb1 + cp4 epsps (aroA:CP4)	quadruple	Lepidopteran insect resistance + Lepidopteran insect resistance + Glyphosate herbicide tolerance + Coleopteran insect resistance				1	Non-Bt hybrid	24	24	44500-49500 plants per ha/no foliar insecticides and irrigation/roundup herbicide for the control on the hybrids that were all glyphosate-tolerant	_	Averaged over water stress and insect stress condictions	_	_	_	_	Averaged over water stress and insect stress condictions	_	_	Neuwer Bt hybrids	4.62541	0.286078	1.40149				3.91171	0.28605	1.40135	_	_	_	_	> 0.05
M1 2A-25	Maize	South Texas, Corpus Christi, TX	27°48' N	97°23' W	2011	_		_	MON89034 + MON88017	Cry1A.105 + Cry2Ab2 and Cry3Bb1 + cp4 epsps (aroA:CP4)	quadruple	Lepidopteran insect resistance + Lepidopteran insect resistance + Glyphosate herbicide tolerance + Coleopteran insect resistance				1	Non-Bt hybrid	24	24	44500-49500 plants per ha/no foliar insecticides and irrigation/roundup herbicide for the control on the hybrids that were all glyphosate-tolerant	_	Averaged over water stress and insect stress condictions	_	_	_	_	Averaged over water stress and insect stress condictions	_	_	Neuwer Bt hybrids	3.964	0.493785	2.41904				2.83473	0.493813	2.41918	_	_	_	_	< 0.05
M1 2A-25	Maize	South Texas, Corpus Christi, TX	27°48' N	97°23' W	2011	_		_	MON89034 + MON88017	Cry1A.105 + Cry2Ab2 and Cry3Bb1 + cp4 epsps (aroA:CP4)	quadruple	Lepidopteran insect resistance + Lepidopteran insect resistance + Glyphosate herbicide tolerance + Coleopteran insect resistance				1	Non-Bt hybrid	24	24	44500-49500 plants per ha/no foliar insecticides and irrigation/roundup herbicide for the control on the hybrids that were all glyphosate-tolerant	_	Averaged over water stress and insect stress condictions	_	_	_	_	Averaged over water stress and insect stress condictions	_	_	Neuwer Bt hybrids	3.87393	0.389974	1.91047				2.45898	0.519787	2.54643	_	_	_	_	< 0.05
M1 2A-25	Maize	South Texas, Corpus Christi, TX	27°48' N	97°23' W	2011	_		_	MON89034 + MON88017	Cry1A.105 + Cry2Ab2 and Cry3Bb1 + cp4 epsps (aroA:CP4)	quadruple	Lepidopteran insect resistance + Lepidopteran insect resistance + Glyphosate herbicide tolerance + Coleopteran insect resistance				1	Non-Bt hybrid	24	24	44500-49500 plants per ha/no foliar insecticides and irrigation/roundup herbicide for the control on the hybrids that were all glyphosate-tolerant	_	Averaged over water stress and insect stress condictions	_	_	_	_	Averaged over water stress and insect stress condictions	_	_	Neuwer Bt hybrids	4.09564	0.441866	2.16469				3.10917	0.545789	2.67381	_	_	_	_	> 0.05
M1 2A-25	Maize	South Texas, Corpus Christi, TX	27°48' N	97°23' W	2012	_		_	MON810 + MON88017	Cry1Ab + and cry3Bb1 + cp4 epsps (aroA:CP4)	Triple	Lepidopteran insect resistance and Glyphosate herbicide tolerance + Coleopteran insect resistance			1		Non-Bt hybrid	20	20	44500-49500 plants per ha/no foliar insecticides and irrigation/roundup herbicide for the control on the hybrids that were all glyphosate-tolerant	_	Averaged over water stress and insect stress condictions	_	_	_	_	Averaged over water stress and insect stress condictions	_	_	Older Bt hybrids	1.96531	0.413015	1.84706				1.56052	0.445762	1.99351	_	_	_	_	> 0.05
M1 2A-25	Maize	South Texas, Corpus Christi, TX	27°48' N	97°23' W	2012	_		_	MON810 + MON88017	Cry1Ab + and cry3Bb1 + cp4 epsps (aroA:CP4)	Triple	Lepidopteran insect resistance and Glyphosate herbicide tolerance + Coleopteran insect resistance			1		Non-Bt hybrid	24	24	44500-49500 plants per ha/no foliar insecticides and irrigation/roundup herbicide for the control on the hybrids that were all glyphosate-tolerant	_	Averaged over water stress and insect stress condictions	_	_	_	_	Averaged over water stress and insect stress condictions	_	_	Older Bt hybrids	1.73357	0.307922	1.50851				1.52577	0.294651	1.44349	_	_	_	_	> 0.05
M1 2A-25	Maize	South Texas, Corpus Christi, TX	27°48' N	97°23' W	2012	_		_	MON810 + MON88017	Cry1Ab + and cry3Bb1 + cp4 epsps (aroA:CP4)	Triple	Lepidopteran insect resistance and Glyphosate herbicide tolerance + Coleopteran insect resistance			1		Non-Bt hybrid	24	24	44500-49500 plants per ha/no foliar insecticides and irrigation/roundup herbicide for the control on the hybrids that were all glyphosate-tolerant	_	Averaged over water stress and insect stress condictions	_	_	_	_	Averaged over water stress and insect stress condictions	_	_	Older Bt hybrids	2.35526	0.294795	1.44419				1.97002	0.24892	1.21946	_	_	_	_	> 0.05
M1 2A-25	Maize	South Texas, Corpus Christi, TX	27°48' N	97°23' W	2012	_		_	MON810 + MON88017	Cry1Ab + and cry3Bb1 + cp4 epsps (aroA:CP4)	Triple	Lepidopteran insect resistance and Glyphosate herbicide tolerance + Coleopteran insect resistance			1		Non-Bt hybrid	24	24	44500-49500 plants per ha/no foliar insecticides and irrigation/roundup herbicide for the control on the hybrids that were all glyphosate-tolerant	_	Averaged over water stress and insect stress condictions	_	_	_	_	Averaged over water stress and insect stress condictions	_	_	Older Bt hybrids	1.65749	0.294651	1.44349				1.33782	0.26854	1.31557	_	_	_	_	> 0.05
M1 2A-25	Maize	South Texas, Corpus Christi, TX	27°48' N	97°23' W	2012	_		_	MON810 + MON88017	Cry1Ab + and cry3Bb1 + cp4 epsps (aroA:CP4)	Triple	Lepidopteran insect resistance and Glyphosate herbicide tolerance + Coleopteran insect resistance			1		Non-Bt hybrid	24	24	44500-49500 plants per ha/no foliar insecticides and irrigation/roundup herbicide for the control on the hybrids that were all glyphosate-tolerant	_	Averaged over water stress and insect stress condictions	_	_	_	_	Averaged over water stress and insect stress condictions	_	_	Older Bt hybrids	1.41897	0.399743	1.95833				1.04029	0.255484	1.25161	_	_	_	_	> 0.05
M1 2A-25	Maize	South Texas, Corpus Christi, TX	27°48' N	97°23' W	2012	_		_	MON810 + MON88017	Cry1Ab + and cry3Bb1 + cp4 epsps (aroA:CP4)	Triple	Lepidopteran insect resistance and Glyphosate herbicide tolerance + Coleopteran insect resistance			1		Non-Bt hybrid	24	24	44500-49500 plants per ha/no foliar insecticides and irrigation/roundup herbicide for the control on the hybrids that were all glyphosate-tolerant	_	Averaged insect stress condictions	_	_	_	_	Averaged over water stress and insect stress condictions	_	_	Older Bt hybrids	1.48274	0.373273	1.82866				1.11705	0.275175	1.34808	_	_	_	_	> 0.05
M1 2A-25	Maize	South Texas, Corpus Christi, TX	27°48' N	97°23' W	2012	_		_	MON89034 + MON88017	Cry1A.105 + Cry2Ab2 and Cry3Bb1 + cp4 epsps (aroA:CP4)	quadruple	Lepidopteran insect resistance + Lepidopteran insect resistance + Glyphosate herbicide tolerance + Coleopteran insect resistance				1	Non-Bt hybrid	24	24	44500-49500 plants per ha/no foliar insecticides and irrigation/roundup herbicide for the control on the hybrids that were all glyphosate-tolerant	_	Averaged insect stress condictions	_	_	_	_	Averaged over water stress and insect stress condictions	_	_	Neuwer Bt hybrids	2.01601	0.458745	2.24738				1.56052	0.445762	2.18378	_	_	_	_	> 0.05
M1 2A-25	Maize	South Texas, Corpus Christi, TX	27°48' N	97°23' W	2012	_		_	MON89034 + MON88017	Cry1A.105 + Cry2Ab2 and Cry3Bb1 + cp4 epsps (aroA:CP4)	quadruple	Lepidopteran insect resistance + Lepidopteran insect resistance + Glyphosate herbicide tolerance + Coleopteran insect resistance				1	Non-Bt hybrid	24	24	44500-49500 plants per ha/no foliar insecticides and irrigation/roundup herbicide for the control on the hybrids that were all glyphosate-tolerant	_	Averaged insect stress condictions	_	_	_	_	Averaged over water stress and insect stress condictions	_	_	Neuwer Bt hybrids	2.03355	0.320978	1.57247				1.52577	0.294651	1.44349	_	_	_	_	> 0.05
M1 2A-25	Maize	South Texas, Corpus Christi, TX	27°48' N	97°23' W	2012	_		_	MON89034 + MON88017	Cry1A.105 + Cry2Ab2 and Cry3Bb1 + cp4 epsps (aroA:CP4)	quadruple	Lepidopteran insect resistance + Lepidopteran insect resistance + Glyphosate herbicide tolerance + Coleopteran insect resistance				1	Non-Bt hybrid	24	24	44500-49500 plants per ha/no foliar insecticides and irrigation/roundup herbicide for the control on the hybrids that were all glyphosate-tolerant	_	Averaged insect stress condictions	_	_	_	_	Averaged over water stress and insect stress condictions	_	_	Neuwer Bt hybrids	2.03154	0.222522	1.09013				1.97002	0.24892	1.21946	_	_	_	_	> 0.05
M1 2A-25	Maize	South Texas, Corpus Christi, TX	27°48' N	97°23' W	2012	_		_	MON89034 + MON88017	Cry1A.105 + Cry2Ab2 and Cry3Bb1 + cp4 epsps (aroA:CP4)	quadruple	Lepidopteran insect resistance + Lepidopteran insect resistance + Glyphosate herbicide tolerance + Coleopteran insect resistance				1	Non-Bt hybrid	24	24	44500-49500 plants per ha/no foliar insecticides and irrigation/roundup herbicide for the control on the hybrids that were all glyphosate-tolerant	_	Averaged insect stress condictions	_	_	_	_	Averaged over water stress and insect stress condictions	_	_	Neuwer Bt hybrids	1.5503	0.37356	1.83006				1.33782	0.26854	1.31557	_	_	_	_	> 0.05
M1 2A-25	Maize	South Texas, Corpus Christi, TX	27°48' N	97°23' W	2012	_		_	MON89034 + MON88017	Cry1A.105 + Cry2Ab2 and Cry3Bb1 + cp4 epsps (aroA:CP4)	quadruple	Lepidopteran insect resistance + Lepidopteran insect resistance + Glyphosate herbicide tolerance + Coleopteran insect resistance				1	Non-Bt hybrid	24	24	44500-49500 plants per ha/no foliar insecticides and irrigation/roundup herbicide for the control on the hybrids that were all glyphosate-tolerant	_	Averaged insect stress condictions	_	_	_	_	Averaged over water stress and insect stress condictions	_	_	Neuwer Bt hybrids	2.32303	0.419363	2.05445				1.04029	0.255484	1.25161	_	_	_	_	< 0.05
M1 2A-25	Maize	South Texas, Corpus Christi, TX	27°48' N	97°23' W	2012	_		_	MON89034 + MON88017	Cry1A.105 + Cry2Ab2 and Cry3Bb1 + cp4 epsps (aroA:CP4)	quadruple	Lepidopteran insect resistance + Lepidopteran insect resistance + Glyphosate herbicide tolerance + Coleopteran insect resistance				1	Non-Bt hybrid	24	24	44500-49500 plants per ha/no foliar insecticides and irrigation/roundup herbicide for the control on the hybrids that were all glyphosate-tolerant	_	Averaged insect stress condictions	_	_	_	_	Averaged over water stress and insect stress condictions	_	_	Neuwer Bt hybrids	1.57246	0.386688	1.89437				1.11705	0.275175	1.34808	_	_	_	_	> 0.05
M1 2A-31	Maize	Florence	43°45' N	11°15' E	2012	Pioneer		P33F87	TC1507	Cry1Fa2 + pat	double	Lepidopteran insect resistance + Glufosinate herbicide tolerance		1			P33F85	4	4	_	_	_	_	_	_	Treated - chlorantraniliprole 75.4 g ha-1 15 applications year-1	_	_	_	_	7.24922	0.72011	1.44022				6.15687	0.65115	1.3023	_	_	_	_	> 0.05
M1 2A-31	Maize	Florence	43°45' N	11°15' E	2012	Pioneer		P33F87	TC1507	Cry1Fa2 + pat	double	Lepidopteran insect resistance + Glufosinate herbicide tolerance		1			P33F85	4	4	_	_	_	_	_	_	Untreated	_	_	_	_	7.05976	0.62113	1.24226				5.83663	0.55398	1.10796	_	_	_	_	> 0.05
M1 2A-31	Maize	Florence	43°45' N	11°15' E	2012	Pioneer		P33F83	TC1507 + MON810	Cry1Fa2 + pat and Cry1Ab	Triple	Lepidopteran insect resistance + Glufosinate herbicide tolerance and Lepidopteran insect resistance			1		P33F85	4	4	_	_	_	_	_	_	Treated - chlorantraniliprole 75.4 g ha-1 15 applications year-1	_	_	_	_	6.54088	0.59112	1.18224				6.15687	0.65115	1.3023	_	_	_	_	> 0.05
M1 2A-31	Maize	Florence	43°45' N	11°15' E	2012	Pioneer		P33F83	TC1507 + MON810	Cry1Fa2 + pat and Cry1Ab	Triple	Lepidopteran insect resistance + Glufosinate herbicide tolerance and Lepidopteran insect resistance			1		P33F85	4	4	_	_	_	_	_	_	Untreated	_	_	_	_	7.26722	0.45901	0.91802				5.83663	0.55398	1.10796	_	_	_	_	> 0.05
M1 2A-31	Maize	Florence	43°45' N	11°15' E	2012	Dekalb		DKC69-40	MON810 + MON88017	Cry1Ab + and cry3Bb1 + cp4 epsps (aroA:CP4)	Triple	Lepidopteran insect resistance and Glyphosate herbicide tolerance + Coleopteran insect resistance			1		DKC69-43	4	4	_	_	_	_	_	_	Treated - chlorantraniliprole 75.4 g ha-1 15 applications year-1	_	_	_	_	6.96026	0.68652	1.37304				7.89566	0.42588	0.85176	_	_	_	_	> 0.05
M1 2A-31	Maize	Florence	43°45' N	11°15' E	2012	Dekalb		DKC69-40	MON810 + MON88017	Cry1Ab + and cry3Bb1 + cp4 epsps (aroA:CP4)	Triple	Lepidopteran insect resistance and Glyphosate herbicide tolerance + Coleopteran insect resistance			1		DKC69-43	4	4	_	_	_	_	_	_	Untreated	_	_	_	_	6.90066	0.58667	1.17334				8.00086	0.62158	1.24316	_	_	_	_	> 0.05
M1 2A-31	Maize	Florence	43°45' N	11°15' E	2012	Dekalb		DKC68-03	MON89034	Cry2Ab2 + Cry1A.105	double	Lepidopteran insect resistance		1			DKC68-04	4	4	_	_	_	_	_	_	Treated - chlorantraniliprole 75.4 g ha-1 15 applications year-1	_	_	_	_	8.65282	0.35738	0.71476				9.06516	0.58889	1.17778	_	_	_	_	> 0.05
M1 2A-31	Maize	Florence	43°45' N	11°15' E	2012	Dekalb		DKC68-03	MON89034	Cry2Ab2 + Cry1A.105	double	Lepidopteran insect resistance		1			DKC68-04	4	4	_	_	_	_	_	_	Untreated	_	_	_	_	8.65282	0.35738	0.71476				9.23574	0.5571	1.1142	_	_	_	_	> 0.05
M1 2A-31	Maize	Plymouth	50°22' N	4°8' O	2012	Pioneer		P33F87	TC1507	Cry1Fa2 + pat	double	Lepidopteran insect resistance + Glufosinate herbicide tolerance		1			P33F85	4	4	_	_	_	_	_	_	Treated - chlorantraniliprole 18 applications year-1	_	_	_	_	7.10353	0.37586	0.75172				7.09052	0.69668	1.39336	_	_	_	_	> 0.05
M1 2A-31	Maize	Plymouth	50°22' N	4°8' O	2012	Pioneer		P33F87	TC1507	Cry1Fa2 + pat	double	Lepidopteran insect resistance + Glufosinate herbicide tolerance		1			P33F85	4	4	_	_	_	_	_	_	Untreated	_	_	_	_	7.51921	0.37615	0.7523				7.6301	0.53699	1.07398	_	_	_	_	> 0.05
M1 2A-31	Maize	Plymouth	50°22' N	4°8' O	2012	Pioneer		P33F83	TC1507 + MON810	Cry1Fa2 + pat and Cry1Ab	Triple	Lepidopteran insect resistance + Glufosinate herbicide tolerance and Lepidopteran insect resistance			1		P33F85	4	4	_	_	_	_	_	_	Treated - chlorantraniliprole 18 applications year-1	_	_	_	_	7.51921	0.37615	0.7523				7.09052	0.69668	1.39336	_	_	_	_	> 0.05
M1 2A-31	Maize	Plymouth	50°22' N	4°8' O	2012	Pioneer		P33F83	TC1507 + MON810	Cry1Fa2 + pat and Cry1Ab	Triple	Lepidopteran insect resistance + Glufosinate herbicide tolerance and Lepidopteran insect resistance			1		P33F85	4	4	_	_	_	_	_	_	Untreated	_	_	_	_	7.57684	0.88491	1.76982				7.6301	0.53699	1.07398	_	_	_	_	> 0.05
M1 2A-31	Maize	Plymouth	50°22' N	4°8' O	2012	Dekalb		DKC69-40	MON810 + MON88017	Cry1Ab + and cry3Bb1 + cp4 epsps (aroA:CP4)	Triple	Lepidopteran insect resistance and Glyphosate herbicide tolerance + Coleopteran insect resistance			1		DKC69-43	4	4	_	_	_	_	_	_	Treated - chlorantraniliprole 18 applications year-1	_	_	_	_	8.37709	0.13432	0.26864				7.55988	0.77739	1.55478	_	_	_	_	> 0.05
M1 2A-31	Maize	Plymouth	50°22' N	4°8' O	2012	Dekalb		DKC69-40	MON810 + MON88017	Cry1Ab + and cry3Bb1 + cp4 epsps (aroA:CP4)	Triple	Lepidopteran insect resistance and Glyphosate herbicide tolerance + Coleopteran insect resistance			1		DKC69-43	4	4	_	_	_	_	_	_	Untreated	_	_	_	_	8.3814	0.08071	0.16142				8.71659	0.80449	1.60898	_	_	_	_	> 0.05
M1 2A-31	Maize	Plymouth	50°22' N	4°8' O	2012	Dekalb		DKC68-03	MON89034	Cry2Ab2 + Cry1A.105	double	Lepidopteran insect resistance		1			DKC68-04	4	4	_	_	_	_	_	_	Treated - chlorantraniliprole 18 applications year-1	_	_	_	_	7.78742	0.42775	0.8555				9.00694	0.45686	0.91372	_	_	_	_	> 0.05
M1 2A-31	Maize	Plymouth	50°22' N	4°8' O	2012	Dekalb		DKC68-03	MON89034	Cry2Ab2 + Cry1A.105	double	Lepidopteran insect resistance		1			DKC68-04	4	4	_	_	_	_	_	_	Untreated	_	_	_	_	7.84592	0.375	0.75				8.68986	0.40209	0.80418	_	_	_	_	> 0.05
M1 2A-31	Maize	Florence	43°45' N	11°15' E	2013	Pioneer		P1498HR	TC1507	Cry1Fa2 + pat	double	Glufosinate herbicide tolerance + Lepidopteran insect resistance		1			P1498R	4	4	_	_	_	_	_	_	Treated - chlorantraniliprole 13 applications year-1	_	_	_	_	5.82369	1.27539	2.55078				7.80231	0.67726	1.35452	_	_	_	_	> 0.05
M1 2A-31	Maize	Florence	43°45' N	11°15' E	2013	Pioneer		P1498HR	TC1507	Cry1Fa2 + pat	double	Glufosinate herbicide tolerance + Lepidopteran insect resistance		1			P1498R	4	4	_	_	_	_	_	_	Untreated	_	_	_	_	6.91722	0.81306	1.62612				7.75449	0.45996	0.91992	_	_	_	_	> 0.05
M1 2A-31	Maize	Florence	43°45' N	11°15' E	2013	Pioneer		P1498YHR	TC1507 + MON810	Cry1Fa2 + pat and Cry1Ab	Triple	Lepidopteran insect resistance + Glufosinate herbicide tolerance and Lepidopteran insect resistance			1		P1498R	4	4	_	_	_	_	_	_	Treated - chlorantraniliprole 13 applications year-1	_	_	_	_	8.73642	0.297	0.594				7.80231	0.67726	1.35452	_	_	_	_	> 0.05
M1 2A-31	Maize	Florence	43°45' N	11°15' E	2013	Pioneer		P1498YHR	TC1507 + MON810	Cry1Fa2 + pat and Cry1Ab	Triple	Lepidopteran insect resistance + Glufosinate herbicide tolerance and Lepidopteran insect resistance			1		P1498R	4	4	_	_	_	_	_	_	Untreated	_	_	_	_	7.438	0.86916	1.73832				7.75449	0.45996	0.91992	_	_	_	_	> 0.05
M1 2A-31	Maize	Florence	43°45' N	11°15' E	2013	Dekalb		DKC69-40	MON810 + MON88017	Cry1Ab + and cry3Bb1 + cp4 epsps (aroA:CP4)	Triple	Lepidopteran insect resistance and Glyphosate herbicide tolerance + Coleopteran insect resistance			1		DKC69-43RR2	4	4	_	_	_	_	_	_	Treated - chlorantraniliprole 13 applications year-1	_	_	_	_	6.62553	0.92702	1.85404				7.5992	0.38025	0.7605	_	_	_	_	> 0.05
M1 2A-31	Maize	Florence	43°45' N	11°15' E	2013	Dekalb		DKC69-40	MON810 + MON88017	Cry1Ab + and cry3Bb1 + cp4 epsps (aroA:CP4)	Triple	Lepidopteran insect resistance and Glyphosate herbicide tolerance + Coleopteran insect resistance			1		DKC69-43RR2	4	4	_	_	_	_	_	_	Untreated	_	_	_	_	6.71587	0.59636	1.19272				7.82534	0.48595	0.9719	_	_	_	_	> 0.05
M1 2A-31	Maize	Florence	43°45' N	11°15' E	2013	Dekalb		DKC68-03	MON89034	Cry2Ab2 + Cry1A.105	double	Lepidopteran insect resistance		1			DKC68-04RR2	4	4	_	_	_	_	_	_	Treated - chlorantraniliprole 13 applications year-1	_	_	_	_	7.29098	0.67725	1.3545				7.31105	0.21788	0.43576	_	_	_	_	> 0.05
M1 2A-31	Maize	Florence	43°45' N	11°15' E	2013	Dekalb		DKC68-03	MON89034	Cry2Ab2 + Cry1A.105	double	Lepidopteran insect resistance		1			DKC68-04RR2	4	4	_	_	_	_	_	_	Untreated	_	_	_	_	7.86904	0.705	1.41				7.50945	0.83904	1.67808	_	_	_	_	> 0.05
M1 2A-31	Maize	Florence	43°45' N	11°15' E	2013	Agrisure Viptera		N7853111	Bt11 + MIR162 + MIR604	cry1Ab + pat and vip3Aa20 and mcry3A	quadruple	Lepidopteran insect resistance + Glufosinate herbicide tolerance and Lepidopteran insect resistance and Coleopteran insect resistance				1	N785GT	4	4	_	_	_	_	_	_	Treated - chlorantraniliprole 13 applications year-1	_	_	_	_	7.46398	0.89809	1.79618				8.329	0.65128	1.30256	_	_	_	_	> 0.05
M1 2A-31	Maize	Florence	43°45' N	11°15' E	2013	Agrisure Viptera		N7853111	Bt11 + MIR162 + MIR604	cry1Ab + pat and vip3Aa20 and mcry3A	quadruple	Lepidopteran insect resistance + Glufosinate herbicide tolerance and Lepidopteran insect resistance and Coleopteran insect resistance				1	N785GT	4	4	_	_	_	_	_	_	Untreated	_	_	_	_	6.3303	1.11538	2.23076				8.22685	0.86916	1.73832	_	_	_	_	> 0.05
M1 2A-31	Maize	Plymouth	50°22' N	4°8' O	2013	Pioneer		P1498HR	TC1507	Cry1Fa2 + pat	double	Glufosinate herbicide tolerance + Lepidopteran insect resistance		1			P1498R	4	4	_	_	_	_	_	_	Treated - chlorantraniliprole 13 applications year-1	_	_	_	_	5.38874	1.50889	3.01778				4.49532	1.42473	2.84946	_	_	_	_	> 0.05
M1 2A-31	Maize	Plymouth	50°22' N	4°8' O	2013	Pioneer		P1498HR	TC1507	Cry1Fa2 + pat	double	Glufosinate herbicide tolerance + Lepidopteran insect resistance		1			P1498R	4	4	_	_	_	_	_	_	Untreated	_	_	_	_	5.58494	1.23663	2.47326				5.01094	0.80819	1.61638	_	_	_	_	> 0.05
M1 2A-31	Maize	Plymouth	50°22' N	4°8' O	2013	Pioneer		P1498YHR	TC1507 + MON810	Cry1Fa2 + pat and Cry1Ab	Triple	Lepidopteran insect resistance + Glufosinate herbicide tolerance and Lepidopteran insect resistance			1		P1498R	4	4	_	_	_	_	_	_	Treated - chlorantraniliprole 13 applications year-1	_	_	_	_	3.94631	1.50738	3.01476				4.49532	1.42473	2.84946	_	_	_	_	> 0.05
M1 2A-31	Maize	Plymouth	50°22' N	4°8' O	2013	Pioneer		P1498YHR	TC1507 + MON810	Cry1Fa2 + pat and Cry1Ab	Triple	Lepidopteran insect resistance + Glufosinate herbicide tolerance and Lepidopteran insect resistance			1		P1498R	4	4	_	_	_	_	_	_	Untreated	_	_	_	_	6.40902	1.7472	3.4944				5.01094	0.80819	1.61638	_	_	_	_	> 0.05
M1 2A-31	Maize	Plymouth	50°22' N	4°8' O	2013	Dekalb		DKC69-40	MON810 + MON88017	Cry1Ab + and cry3Bb1 + cp4 epsps (aroA:CP4)	Triple	Lepidopteran insect resistance and Glyphosate herbicide tolerance + Coleopteran insect resistance			1		DKC69-43RR2	4	4	_	_	_	_	_	_	Treated - chlorantraniliprole 13 applications year-1	_	_	_	_	6.40902	1.7472	3.4944				7.53	1.04902	2.09804	_	_	_	_	> 0.05
M1 2A-31	Maize	Plymouth	50°22' N	4°8' O	2013	Dekalb		DKC69-40	MON810 + MON88017	Cry1Ab + and cry3Bb1 + cp4 epsps (aroA:CP4)	Triple	Lepidopteran insect resistance and Glyphosate herbicide tolerance + Coleopteran insect resistance			1		DKC69-43RR2	4	4	_	_	_	_	_	_	Untreated	_	_	_	_	7.25788	1.13065	2.2613				7.37382	1.07691	2.15382	_	_	_	_	> 0.05
M1 2A-31	Maize	Plymouth	50°22' N	4°8' O	2013	Dekalb		DKC68-03	MON89034	Cry2Ab2 + Cry1A.105	double	Lepidopteran insect resistance		1			DKC68-04RR2	4	4	_	_	_	_	_	_	Treated - chlorantraniliprole 13 applications year-1	_	_	_	_	7.25788	1.13065	2.2613				4.96507	0.96841	1.93682	_	_	_	_	> 0.05
M1 2A-31	Maize	Plymouth	50°22' N	4°8' O	2013	Dekalb		DKC68-03	MON89034	Cry2Ab2 + Cry1A.105	double	Lepidopteran insect resistance		1			DKC68-04RR2	4	4	_	_	_	_	_	_	Untreated	_	_	_	_	7.53317	0.72657	1.45314				5.10399	0.75545	1.5109	_	_	_	_	> 0.05
M1 2A-31	Maize	Plymouth	50°22' N	4°8' O	2013	Syngenta		N7853111	Bt11 + MIR162 + MIR604	cry1Ab + pat and vip3Aa20 and mcry3A	quadruple	Lepidopteran insect resistance + Glufosinate herbicide tolerance and Lepidopteran insect resistance and Coleopteran insect resistance				1	N785GT	4	4	_	_	_	_	_	_	Treated - chlorantraniliprole 13 applications year-1	_	_	_	_	6.09183	1.17884	2.35768				6.99378	1.9936	3.9872	_	_	_	_	> 0.05
M1 2A-31	Maize	Plymouth	50°22' N	4°8' O	2013	Syngenta		N7853111	Bt11 + MIR162 + MIR604	cry1Ab + pat and vip3Aa20 and mcry3A	quadruple	Lepidopteran insect resistance + Glufosinate herbicide tolerance and Lepidopteran insect resistance and Coleopteran insect resistance				1	N785GT	4	4	_	_	_	_	_	_	Untreated	_	_	_	_	6.49997	1.53323	3.06646				6.38482	1.90894	3.81788	_	_	_	_	> 0.05
M1 24A-6	Maize	Sainte-Anne-de-Bellevue, Quebec, Canada	45°24’ N	73°56’ W	2008	_		N23-F7	Bt11	cry1Ab + pat	double	Lepidopteran insect resistance + Glufosinate herbicide tolerance		1			N23-F9	3	3	_	_	_	_	_	_	_	_	_	_	_	12.5	1.7	2.94449				11.1	0.7	1.21244	_	_	_	_	> 0.05
M1 24A-6	Maize	Sainte-Anne-de-Bellevue, Quebec, Canada	45°24’ N	73°56’ W	2008	_		N25N	Bt11	cry1Ab + pat	double	Lepidopteran insect resistance + Glufosinate herbicide tolerance		1			N25N-GT	3	3	_	_	_	_	_	_	_	_	_	_	_	13.7	1.4	2.42487				11.2	0.4	0.69282	_	_	_	_	> 0.05
M1 24A-6	Maize	Sainte-Anne-de-Bellevue, Quebec, Canada	45°24’ N	73°56’ W	2008	_		N29-A2	Bt11	cry1Ab + pat	double	Lepidopteran insect resistance + Glufosinate herbicide tolerance		1			N29-G7	3	3	_	_	_	_	_	_	_	_	_	_	_	11.8	0.9	1.55885				11.8	1.7	2.94449	_	_	_	_	> 0.05
M1 24A-6	Maize	Sainte-Anne-de-Bellevue, Quebec, Canada	45°24’ N	73°56’ W	2008	_		N34-F1	Bt11	cry1Ab + pat	double	Lepidopteran insect resistance + Glufosinate herbicide tolerance		1			N34F/GT	3	3	_	_	_	_	_	_	_	_	_	_	_	13.9	1.3	2.25167				11.6	1.3	2.25167	_	_	_	_	> 0.05
M1 24A-6	Maize	Sainte-Anne-de-Bellevue, Quebec, Canada	45°24’ N	73°56’ W	2008	_		N45-A6	Bt11	cry1Ab + pat	double	Lepidopteran insect resistance + Glufosinate herbicide tolerance		1			N45A-LL	3	3	_	_	_	_	_	_	_	_	_	_	_	13	2.1	3.63731				10.6	1.4	2.42487	_	_	_	_	> 0.05
M1 24A-6	Maize	Sainte-Anne-de-Bellevue, Quebec, Canada	45°24’ N	73°56’ W	2008	_		MZ2263	MON810	Cry1Ab	single	Lepidopteran insect resistance	1				MZ226	3	3	_	_	_	_	_	_	_	_	_	_	_	7.4	1.4	2.42487				8.7	1.7	2.94449	_	_	_	_	> 0.05
M1 24A-6	Maize	Sainte-Anne-de-Bellevue, Quebec, Canada	45°24’ N	73°56’ W	2008	_		MZ3888	MON810	Cry1Ab	single	Lepidopteran insect resistance	1				MZ310	3	3	_	_	_	_	_	_	_	_	_	_	_	10.4	3	5.19615				11.4	0.4	0.69282	_	_	_	_	> 0.05
M1 24A-6	Maize	Sainte-Anne-de-Bellevue, Quebec, Canada	45°24’ N	73°56’ W	2008	_		MZ5444	MON810	Cry1Ab	single	Lepidopteran insect resistance	1				MZ540	3	3	_	_	_	_	_	_	_	_	_	_	_	14.3	1.4	2.42487				14.6	0.6	1.03923	_	_	_	_	> 0.05
M1 24A-6	Maize	Sainte-Anne-de-Bellevue, Quebec, Canada	45°24’ N	73°56’ W	2009	_		N23-F7	Bt11	cry1Ab + pat	double	Lepidopteran insect resistance + Glufosinate herbicide tolerance		1			N23-F9	3	3	_	_	_	_	_	_	_	_	_	_	_	16.5	0.4	0.69282				16.6	1.2	2.07846	_	_	_	_	> 0.05
M1 24A-6	Maize	Sainte-Anne-de-Bellevue, Quebec, Canada	45°24’ N	73°56’ W	2009	_		N25N	Bt11	cry1Ab + pat	double	Lepidopteran insect resistance + Glufosinate herbicide tolerance		1			N25N-GT	3	3	_	_	_	_	_	_	_	_	_	_	_	15.1	1	1.73205				15.3	0.5	0.866025	_	_	_	_	> 0.05
M1 24A-6	Maize	Sainte-Anne-de-Bellevue, Quebec, Canada	45°24’ N	73°56’ W	2009	_		N29-A2	Bt11	cry1Ab + pat	double	Lepidopteran insect resistance + Glufosinate herbicide tolerance		1			N29-G7	3	3	_	_	_	_	_	_	_	_	_	_	_	19.4	0.6	1.03923				16.3	1.2	2.07846	_	_	_	_	> 0.05
M1 24A-6	Maize	Sainte-Anne-de-Bellevue, Quebec, Canada	45°24’ N	73°56’ W	2009	_		N34-F1	Bt11	cry1Ab + pat	double	Lepidopteran insect resistance + Glufosinate herbicide tolerance		1			N34F/GT	3	3	_	_	_	_	_	_	_	_	_	_	_	18.4	1.5	2.59808				19.3	0.8	1.38564	_	_	_	_	> 0.05
M1 24A-6	Maize	Sainte-Anne-de-Bellevue, Quebec, Canada	45°24’ N	73°56’ W	2009	_		N45-A6	Bt11	cry1Ab + pat	double	Lepidopteran insect resistance + Glufosinate herbicide tolerance		1			N45A-LL	3	3	_	_	_	_	_	_	_	_	_	_	_	19	2.3	3.98372				15.9	1.3	2.25167	_	_	_	_	> 0.05
M1 24A-6	Maize	Sainte-Anne-de-Bellevue, Quebec, Canada	45°24’ N	73°56’ W	2009	_		MZ2263	MON810	Cry1Ab	single	Lepidopteran insect resistance	1				MZ226	3	3	_	_	_	_	_	_	_	_	_	_	_	16.7	1	1.73205				16.2	0.6	1.03923	_	_	_	_	> 0.05
M1 24A-6	Maize	Sainte-Anne-de-Bellevue, Quebec, Canada	45°24’ N	73°56’ W	2009	_		MZ3888	MON810	Cry1Ab	single	Lepidopteran insect resistance	1				MZ310	3	3	_	_	_	_	_	_	_	_	_	_	_	19.6	1.6	2.77128				20.5	1.7	2.94449	_	_	_	_	> 0.05
M1 24A-6	Maize	Sainte-Anne-de-Bellevue, Quebec, Canada	45°24’ N	73°56’ W	2009	_		MZ5444	MON810	Cry1Ab	single	Lepidopteran insect resistance	1				MZ540	3	3	_	_	_	_	_	_	_	_	_	_	_	19.8	2.5	4.33013				16.6	2.8	4.84974	_	_	_	_	> 0.05
M1 40B-23	Maize	Williamson (Pike Co.), GA, USA	33°10′47″ N	84°21′47″ W	2006	Dekalb		DKC69-71	MON810	Cry1Ab	single	Lepidopteran insect resistance	1				DKC 69-72	4	4	Planting type	_	_	_	_	_	_	_	_	_	_	11.1	0.8	1.6				12.6	0.3	0.6	_	_	_	_	> 0.05
M1 40B-23	Maize	Williamson (Pike Co.), GA, USA	33°10′47″ N	84°21′47″ W	2006	Pioneer		31G68	MON810	Cry1Ab	single	Lepidopteran insect resistance	1				31G66	4	4	Planting type	_	_	_	_	_	_	_	_	_	_	10.62	2.07	4.14				12.21	1.21	2.42	_	_	_	_	> 0.05
M1 40B-23	Maize	Williamson (Pike Co.), GA, USA	33°10′47″ N	84°21′47″ W	2006	Pioneer		31G96	TC1507	Cry1Fa2 + pat	double	Glufosinate herbicide tolerance + Lepidopteran insect resistance		1			31G97	4	4	Planting type	_	_	_	_	_	_	_	_	_	_	12.18	0.57	1.14				11.02	0.76	1.52	_	_	_	_	> 0.05
M1 40B-23	Maize	Williamson (Pike Co.), GA, USA	33°10′47″ N	84°21′47″ W	2006	Pioneer		31N28	MON810	Cry1Ab	single	Lepidopteran insect resistance	1				31N27	4	4	Planting type	_	_	_	_	_	_	_	_	_	_	11.71	0.45	0.9				11.22	1.07	2.14	_	_	_	_	> 0.05
M1 40B-23	Maize	Williamson (Pike Co.), GA, USA	33°10′47″ N	84°21′47″ W	2006	Pioneer		34B98	MON810	Cry1Ab	single	Lepidopteran insect resistance	1				34B97	4	4	Planting type	_	_	_	_	_	_	_	_	_	_	8.78	0.84	1.68				8.47	1.28	2.56	_	_	_	_	> 0.05
M1 40B-23	Maize	Williamson (Pike Co.), GA, USA	33°10′47″ N	84°21′47″ W	2006	Pioneer		34B99	TC1507	Cry1Fa2 + pat	double	Glufosinate herbicide tolerance + Lepidopteran insect resistance		1			34B97	4	4	Planting type	_	_	_	_	_	_	_	_	_	_	10.06	1.19	2.38				8.47	1.28	2.56	_	_	_	_	> 0.05
M1 40B-23	Maize	Williamson (Pike Co.), GA, USA	33°10′47″ N	84°21′47″ W	2006	Dekalb		DKC69-71	MON810	Cry1Ab	single	Lepidopteran insect resistance	1				DKC 69-72	4	4	Planting type	_	_	_	_	_	_	_	_	_	_	7.96	0.6	1.2				5.43	0.84	1.68	_	_	_	_	< 0.05
M1 40B-23	Maize	Williamson (Pike Co.), GA, USA	33°10′47″ N	84°21′47″ W	2006	Pioneer		31G68	MON810	Cry1Ab	single	Lepidopteran insect resistance	1				31G66	4	4	Planting type	_	_	_	_	_	_	_	_	_	_	8.04	1.08	2.16				4.9	0.63	1.26	_	_	_	_	< 0.05
M1 40B-23	Maize	Williamson (Pike Co.), GA, USA	33°10′47″ N	84°21′47″ W	2006	Pioneer		31G96	TC1507	Cry1Fa2 + pat	double	Glufosinate herbicide tolerance + Lepidopteran insect resistance		1			31G97	4	4	Planting type	_	_	_	_	_	_	_	_	_	_	6.94	1.53	3.06				4.75	1	2	_	_	_	_	< 0.05
M1 40B-23	Maize	Williamson (Pike Co.), GA, USA	33°10′47″ N	84°21′47″ W	2006	Pioneer		31N28	MON810	Cry1Ab	single	Lepidopteran insect resistance	1				31N27	4	4	Planting type	_	_	_	_	_	_	_	_	_	_	7.29	0.8	1.6				4.36	0.65	1.3	_	_	_	_	< 0.05
M1 40B-23	Maize	Williamson (Pike Co.), GA, USA	33°10′47″ N	84°21′47″ W	2006	Pioneer		34B98	MON810	Cry1Ab	single	Lepidopteran insect resistance	1				34B97	4	4	Planting type	_	_	_	_	_	_	_	_	_	_	6.78	0.49	0.98				5.02	0.58	1.16	_	_	_	_	< 0.05
M1 40B-23	Maize	Williamson (Pike Co.), GA, USA	33°10′47″ N	84°21′47″ W	2006	Pioneer		34B99	TC1507	Cry1Fa2 + pat	double	Glufosinate herbicide tolerance + Lepidopteran insect resistance		1			34B97	4	4	Planting type	_	_	_	_	_	_	_	_	_	_	6.76	0.71	1.42				5.02	0.58	1.16	_	_	_	_	< 0.05
M1 40B-23	Maize	Williamson (Pike Co.), GA, USA	33°10′47″ N	84°21′47″ W	2007	Dekalb		DKC69-71	MON810	Cry1Ab	single	Lepidopteran insect resistance	1				DKC 69-72	4	4	Planting type	_	_	_	_	_	_	_	_	_	_	13	0.68	1.36				13.4	0.48	0.96	_	_	_	_	> 0.05
M1 40B-23	Maize	Williamson (Pike Co.), GA, USA	33°10′47″ N	84°21′47″ W	2007	Pioneer		31G68	MON810	Cry1Ab	single	Lepidopteran insect resistance	1				31G66	4	4	Planting type	_	_	_	_	_	_	_	_	_	_	13.02	0.34	0.68				11.92	0.43	0.86	_	_	_	_	> 0.05
M1 40B-23	Maize	Williamson (Pike Co.), GA, USA	33°10′47″ N	84°21′47″ W	2007	Pioneer		31G96	TC1507	Cry1Fa2 + pat	double	Glufosinate herbicide tolerance + Lepidopteran insect resistance		1			31G97	4	4	Planting type	_	_	_	_	_	_	_	_	_	_	11.36	0.3	0.6				13.67	0.75	1.5	_	_	_	_	> 0.05
M1 40B-23	Maize	Williamson (Pike Co.), GA, USA	33°10′47″ N	84°21′47″ W	2007	Pioneer		31N28	MON810	Cry1Ab	single	Lepidopteran insect resistance	1				31N27	4	4	Planting type	_	_	_	_	_	_	_	_	_	_	13.16	0.41	0.82				13.49	0.91	1.82	_	_	_	_	> 0.05
M1 40B-23	Maize	Williamson (Pike Co.), GA, USA	33°10′47″ N	84°21′47″ W	2007	Dekalb		DKC69-71	MON810	Cry1Ab	single	Lepidopteran insect resistance	1				DKC 69-72	4	4	Planting type	_	_	_	_	_	_	_	_	_	_	5.9	0.13	0.26				5.19	0.18	0.36	_	_	_	_	> 0.05
M1 40B-23	Maize	Williamson (Pike Co.), GA, USA	33°10′47″ N	84°21′47″ W	2007	Pioneer		31G68	MON810	Cry1Ab	single	Lepidopteran insect resistance	1				31G66	4	4	Planting type	_	_	_	_	_	_	_	_	_	_	4.32	0.05	0.1				3.98	0.16	0.32	_	_	_	_	> 0.05
M1 40B-23	Maize	Williamson (Pike Co.), GA, USA	33°10′47″ N	84°21′47″ W	2007	Pioneer		31G96	TC1507	Cry1Fa2 + pat	double	Glufosinate herbicide tolerance + Lepidopteran insect resistance		1			31G97	4	4	Planting type	_	_	_	_	_	_	_	_	_	_	4.23	0.29	0.58				2.65	0.79	1.58	_	_	_	_	< 0.05
M1 40B-23	Maize	Williamson (Pike Co.), GA, USA	33°10′47″ N	84°21′47″ W	2007	Pioneer		31N28	MON810	Cry1Ab	single	Lepidopteran insect resistance	1				31N27	4	4	Planting type	_	_	_	_	_	_	_	_	_	_	1.94	0.87	1.74				1.49	0.53	1.06	_	_	_	_	> 0.05
M1 51C-15	maize	Mindanao, Philippines: South Cotabato (1 location), Sultan Kuradat (3 locations), and North Cotabato (3 locations)		_	2003	_		Hybrid BtA	MON810	Cry1Ab	single	Lepidopteran insect resistance	1				Hybrid A	3	3	_	_	_	_	_	_	_	_	_	_	_	5.13	_	0.53865	10.5	0.52		4.01	_	0.42105	10.5	0.52	_	_	> 0.05
M1 51C-15	maize	Mindanao, Philippines: South Cotabato (1 location), Sultan Kuradat (3 locations), and North Cotabato (3 locations)	_	_	2003	_		Hybrid BtB	MON810	Cry1Ab	single	Lepidopteran insect resistance	1				Hybrid B	3	3	_	_	_	_	_	_	_	_	_	_	_	5.26	_	0.5523	10.5	0.52		4.09	_	0.42945	10.5	0.52	_	_	> 0.05
M1 51C-15	maize	Mindanao, Philippines: South Cotabato (1 location), Sultan Kuradat (3 locations), and North Cotabato (3 locations)	_	_	2003	_		Hybrid BtC	MON810	Cry1Ab	single	Lepidopteran insect resistance	1				Hybrid C	3	3	_	_	_	_	_	_	_	_	_	_	_	5.44	_	0.5712	10.5	0.52		4.13	_	0.43365	10.5	0.52	_	_	> 0.05
M1 51C-15	maize	Los Banos, Luzon Province, Philippines	14°10′N	121°13′E	2003	_		Hybrid BtD	MON810	Cry1Ab	single	Lepidopteran insect resistance	1				Hybrid D	3	3	_	_	_	_	_	_	_	_	1	_	_	6.86	_	1.43374	20.9	1.3		1.75	_	0.36575	20.9	1.3	_	_	< 0.05
M1 51C-15	maize	Los Banos, Luzon Province, Philippines	14°10′N	121°13′E	2003	_		Hybrid BtD	MON810	Cry1Ab	single	Lepidopteran insect resistance	1				Hybrid D	3	3	_	_	_	_	_	_	_	_	2	_	_	5.99	_	0.79667	13.3	0.84		3.66	_	0.48678	13.3	0.84	_	_	< 0.05
M1 53C-1	maize	Foulum (North Jutland, Denmark)	56° 30' N	9° 35' E	2002	_		MEB307	MON810	Cry1Ab	single	Lepidopteran insect resistance	1				Monumental	4	4	_	_	_	_	_	_	_	_	_	_	_	12.331	_	0.344241		0.81	2.353	11.939	_	0.344241		0.81	2.353	_
M1 53C-1	maize	Foulum (North Jutland, Denmark)	56° 30' N	9° 35' E	2003	_		MEB307	MON810	Cry1Ab	single	Lepidopteran insect resistance	1				Monumental	8	8	_	_	_	_	_	_	_	_	_	_	_	11.685	_	0.308179		0.584	1.895	11.722	_	0.308179		0.584	1.895	_
M1 53C-1	maize	Foulum (North Jutland, Denmark)	56° 30' N	9° 35' E	2004	_		MEB307	MON810	Cry1Ab	single	Lepidopteran insect resistance	1				Monumental	8	8	_	_	_	_	_	_	_	_	_	_	_	7.117	_	0.284433		0.539	1.895	7.026	_	0.284433		0.539	1.895	_
M1 53C-1	maize	Foulum (North Jutland, Denmark)	56° 30' N	9° 35' E	2005	_		MEB307	MON810	Cry1Ab	single	Lepidopteran insect resistance	1				Monumental	8	8	_	_	_	_	_	_	_	_	_	_	_	9.765	_	0.348285		0.66	1.895	9.689	_	0.348285		0.66	1.895	_
M1 53C-1	maize	Narbons, Montesquieu Lauragais (Midi-Pyrenees, France)	43° 26' N	1° 27' E	2003-2004	Dekalb		DKc5784	MON810	Cry1Ab	single	Lepidopteran insect resistance	1				DKc5783	8	8	_	_	_	_	_	_	_	_	_	_	_	10.1	_	0.527704		1	1.895	8.4	_	0.527704		1	1.895	_
M1 53C-35	maize	Corpus Christy, Texas USA	27° 44' 34'' N	97° 09' 21'' W	1999	Cargill		C8120Bt	MON810	Cry1ab	single	Lepidopteran insect resistance	1				CX8802	9	9	dryland	_	_	_	_	_	_	_	_	_	_	4.77273	0.0636364	0.190909	_	_	_	4.58182	0.127273	0.381818	_	_	_	_	> 0.05
M1 53C-35	maize	Corpus Christy, Texas USA	27° 44' 34'' N	97° 09' 21'' W	1999	Dekalb		DK580Bt	MON810	Cry1ab	single	Lepidopteran insect resistance	1				DK580	9	9	dryland	_	_	_	_	_	_	_	_	_	_	4.51818	0.127273	0.381818	_	_	_	3.81818	0.127273	0.381818	_	_	_	_	< 0.05
M1 53C-35	maize	Corpus Christy, Texas USA	27° 44' 34'' N	97° 09' 21'' W	1999	Dekalb		DK591Bt	MON810	Cry1ab	single	Lepidopteran insect resistance	1				DK591	9	9	dryland	_	_	_	_	_	_	_	_	_	_	4.00909	0.127273	0.381818	_	_	_	3.81818	0.127273	0.381818	_	_	_	_	> 0.05
M1 53C-35	maize	Corpus Christy, Texas USA	27° 44' 34'' N	97° 09' 21'' W	1999	Garst Seeds		G8366Bt	MON810	Cry1ab	single	Lepidopteran insect resistance	1				G8325	9	9	dryland	_	_	_	_	_	_	_	_	_	_	4.77273	0.190909	0.572727	_	_	_	4.77273	0.190909	0.572727	_	_	_	_	> 0.05
M1 53C-35	maize	Corpus Christy, Texas USA	27° 44' 34'' N	97° 09' 21'' W	1999	Golden Harvest		H9230Bt	MON810	Cry1ab	single	Lepidopteran insect resistance	1				H2547	9	9	dryland	_	_	_	_	_	_	_	_	_	_	4.58182	0.190909	0.572727	_	_	_	3.94545	0.190909	0.572727	_	_	_	_	< 0.05
M1 53C-35	maize	Corpus Christy, Texas USA	27° 44' 34'' N	97° 09' 21'' W	1999	Golden Harvest		H9481Bt	MON810	Cry1ab	single	Lepidopteran insect resistance	1				H2581	9	9	dryland	_	_	_	_	_	_	_	_	_	_	5.53636	0.190909	0.572727	_	_	_	5.47273	0.127273	0.381818	_	_	_	_	> 0.05
M1 53C-35	maize	Corpus Christy, Texas USA	27° 44' 34'' N	97° 09' 21'' W	1999	NC+		NC+5778Bt	MON810	Cry1ab	single	Lepidopteran insect resistance	1				NC+5778	9	9	dryland	_	_	_	_	_	_	_	_	_	_	4.39091	0.127273	0.381818	_	_	_	4.13636	0.0636364	0.190909	_	_	_	_	> 0.05
M1 53C-35	maize	Corpus Christy, Texas USA	27° 44' 34'' N	97° 09' 21'' W	1999	Pioneer		P31B13Bt	MON810	Cry1ab	single	Lepidopteran insect resistance	1				P3223	9	9	dryland	_	_	_	_	_	_	_	_	_	_	6.49091	0.127273	0.381818	_	_	_	5.34545	0.127273	0.381818	_	_	_	_	< 0.05
M1 53C-35	maize	Corpus Christy, Texas USA	27° 44' 34'' N	97° 09' 21'' W	1999	Pioneer		P33V08Bt	MON810	Cry1ab	single	Lepidopteran insect resistance	1				P3394	9	9	dryland	_	_	_	_	_	_	_	_	_	_	5.09091	0.127273	0.381818	_	_	_	4.26364	0.763636	2.29091	_	_	_	_	< 0.05
M1 53C-35	maize	Corpus Christy, Texas USA	27° 44' 34'' N	97° 09' 21'' W	1999	Cargill		C8120Bt	MON810	Cry1ab	single	Lepidopteran insect resistance	1				CX8802	9	9	irrigated	_	_	_	_	_	_	_	_	_	_	5.02727	0.445455	1.33636	_	_	_	5.34545	0.190909	0.572727	_	_	_	_	> 0.05
M1 53C-35	maize	Corpus Christy, Texas USA	27° 44' 34'' N	97° 09' 21'' W	1999	Dekalb		DK580Bt	MON810	Cry1ab	single	Lepidopteran insect resistance	1				DK580	9	9	irrigated	_	_	_	_	_	_	_	_	_	_	4.96364	0.254545	0.763636	_	_	_	4.70909	0.381818	1.14545	_	_	_	_	> 0.05
M1 53C-35	maize	Corpus Christy, Texas USA	27° 44' 34'' N	97° 09' 21'' W	1999	Dekalb		DK591Bt	MON810	Cry1ab	single	Lepidopteran insect resistance	1				DK591	9	9	irrigated	_	_	_	_	_	_	_	_	_	_	4.77273	0.190909	0.572727	_	_	_	4.39091	0.190909	0.572727	_	_	_	_	> 0.05
M1 53C-35	maize	Corpus Christy, Texas USA	27° 44' 34'' N	97° 09' 21'' W	1999	Garst Seeds		G8366Bt	MON810	Cry1ab	single	Lepidopteran insect resistance	1				G8325	9	9	irrigated	_	_	_	_	_	_	_	_	_	_	5.6	0.254545	0.763636	_	_	_	5.15455	0.254545	0.763636	_	_	_	_	< 0.05
M1 53C-35	maize	Corpus Christy, Texas USA	27° 44' 34'' N	97° 09' 21'' W	1999	Golden Harvest		H9230Bt	MON810	Cry1ab	single	Lepidopteran insect resistance	1				H2547	9	9	irrigated	_	_	_	_	_	_	_	_	_	_	5.02727	0.0636364	0.190909	_	_	_	5.15455	0.127273	0.381818	_	_	_	_	> 0.05
M1 53C-35	maize	Corpus Christy, Texas USA	27° 44' 34'' N	97° 09' 21'' W	1999	Golden Harvest		H9481Bt	MON810	Cry1ab	single	Lepidopteran insect resistance	1				H2581	9	9	irrigated	_	_	_	_	_	_	_	_	_	_	5.85455	0.127273	0.381818	_	_	_	5.91818	0.127273	0.381818	_	_	_	_	> 0.05
M1 53C-35	maize	Corpus Christy, Texas USA	27° 44' 34'' N	97° 09' 21'' W	1999	NC+		NC+5778Bt	MON810	Cry1ab	single	Lepidopteran insect resistance	1				NC+5778	9	9	irrigated	_	_	_	_	_	_	_	_	_	_	5.34545	0.190909	0.572727	_	_	_	5.34545	0.190909	0.572727	_	_	_	_	> 0.05
M1 53C-35	maize	Corpus Christy, Texas USA	27° 44' 34'' N	97° 09' 21'' W	1999	Pioneer		P31B13Bt	MON810	Cry1ab	single	Lepidopteran insect resistance	1				P3223	9	9	irrigated	_	_	_	_	_	_	_	_	_	_	5.85455	0.0636364	0.190909	_	_	_	5.40909	0.254545	0.763636	_	_	_	_	> 0.05
M1 53C-35	maize	Corpus Christy, Texas USA	27° 44' 34'' N	97° 09' 21'' W	1999	Pioneer		P33V08Bt	MON810	Cry1ab	single	Lepidopteran insect resistance	1				P3394	9	9	irrigated	_	_	_	_	_	_	_	_	_	_	5.6	0.127273	0.381818	_	_	_	5.15455	0.381818	1.14545	_	_	_	_	< 0.05
M1 53C-35	maize	Beheville, Texas USA	28° 24' 20'' N	97° 45' 03'' W	2000	Cargill		C8120Bt	MON810	Cry1ab	single	Lepidopteran insect resistance	1				CX8802	9	9	dryland	_	_	_	_	_	_	_	_	_	_	5.81449	0.223992	0.671976	_	_	_	4.84267	0.261621	0.784863	_	_	_	_	> 0.05
M1 53C-35	maize	Beheville, Texas USA	28° 24' 20'' N	97° 45' 03'' W	2000	Dekalb		DK580Bt	MON810	Cry1ab	single	Lepidopteran insect resistance	1				DK580	9	9	dryland	_	_	_	_	_	_	_	_	_	_	5.67585	0.224388	0.673165	_	_	_	4.96526	0.186759	0.560277	_	_	_	_	> 0.05
M1 53C-35	maize	Beheville, Texas USA	28° 24' 20'' N	97° 45' 03'' W	2000	Dekalb		DK591Bt	MON810	Cry1ab	single	Lepidopteran insect resistance	1				DK591	9	9	dryland	_	_	_	_	_	_	_	_	_	_	5.38809	0.113085	0.339256	_	_	_	4.34259	0.299052	0.897157	_	_	_	_	> 0.05
M1 53C-35	maize	Beheville, Texas USA	28° 24' 20'' N	97° 45' 03'' W	2000	Garst Seeds		G8366Bt	MON810	Cry1ab	single	Lepidopteran insect resistance	1				G8325	9	9	dryland	_	_	_	_	_	_	_	_	_	_	5.43582	0.299052	0.897157	_	_	_	4.27843	0.187353	0.56206	_	_	_	_	< 0.05
M1 53C-35	maize	Beheville, Texas USA	28° 24' 20'' N	97° 45' 03'' W	2000	Golden Harvest		H9230Bt	MON810	Cry1ab	single	Lepidopteran insect resistance	1				H2547	9	9	dryland	_	_	_	_	_	_	_	_	_	_	5.59505	0.187551	0.562654	_	_	_	4.06572	0.149922	0.449767	_	_	_	_	< 0.05
M1 53C-35	maize	Beheville, Texas USA	28° 24' 20'' N	97° 45' 03'' W	2000	Golden Harvest		H9481Bt	MON810	Cry1ab	single	Lepidopteran insect resistance	1				H2581	9	9	dryland	_	_	_	_	_	_	_	_	_	_	5.41938	0.261819	0.785458	_	_	_	3.96393	0.299844	0.899533	_	_	_	_	< 0.05
M1 53C-35	maize	Beheville, Texas USA	28° 24' 20'' N	97° 45' 03'' W	2000	NC+		NC+5778Bt	MON810	Cry1ab	single	Lepidopteran insect resistance	1				NC+5778	9	9	dryland	_	_	_	_	_	_	_	_	_	_	6.43517	0.150318	0.450955	_	_	_	5.27778	0.261819	0.785458	_	_	_	_	< 0.05
M1 53C-35	maize	Beheville, Texas USA	28° 24' 20'' N	97° 45' 03'' W	2000	Pioneer		P31B13Bt	MON810	Cry1ab	single	Lepidopteran insect resistance	1				P3223	9	9	dryland	_	_	_	_	_	_	_	_	_	_	6.74333	0.262413	0.78724	_	_	_	5.32531	0.224982	0.674947	_	_	_	_	< 0.05
M1 53C-35	maize	Beheville, Texas USA	28° 24' 20'' N	97° 45' 03'' W	2000	Pioneer		P33V08Bt	MON810	Cry1ab	single	Lepidopteran insect resistance	1				P3394	9	9	dryland	_	_	_	_	_	_	_	_	_	_	5.63684	0.187749	0.563248	_	_	_	5.07537	0.262017	0.786052	_	_	_	_	< 0.05
M1 53C-35	maize	Corpus Christy, Texas USA	27° 44' 34'' N	97° 09' 21'' W	2000	Cargill		C8120Bt	MON810	Cry1ab	single	Lepidopteran insect resistance	1				CX8802	9	9	dryland	_	_	_	_	_	_	_	_	_	_	4.33632	0.14872	0.44616	_	_	_	3.70357	0.03584	0.10752	_	_	_	_	> 0.05
M1 53C-35	maize	Corpus Christy, Texas USA	27° 44' 34'' N	97° 09' 21'' W	2000	Dekalb		DK580Bt	MON810	Cry1ab	single	Lepidopteran insect resistance	1				DK580	9	9	dryland	_	_	_	_	_	_	_	_	_	_	3.98922	0.22339	0.67017	_	_	_	3.6181	0.14853	0.44559	_	_	_	_	> 0.05
M1 53C-35	maize	Corpus Christy, Texas USA	27° 44' 34'' N	97° 09' 21'' W	2000	Dekalb		DK591Bt	MON810	Cry1ab	single	Lepidopteran insect resistance	1				DK591	9	9	dryland	_	_	_	_	_	_	_	_	_	_	3.75382	0.18616	0.55848	_	_	_	3.34567	0.07326	0.21978	_	_	_	_	> 0.05
M1 53C-35	maize	Corpus Christy, Texas USA	27° 44' 34'' N	97° 09' 21'' W	2000	Garst Seeds		G8366Bt	MON810	Cry1ab	single	Lepidopteran insect resistance	1				G8325	9	9	dryland	_	_	_	_	_	_	_	_	_	_	4.45462	0.14833	0.44499	_	_	_	3.22276	0.14833	0.44499	_	_	_	_	> 0.05
M1 53C-35	maize	Corpus Christy, Texas USA	27° 44' 34'' N	97° 09' 21'' W	2000	Golden Harvest		H9230Bt	MON810	Cry1ab	single	Lepidopteran insect resistance	1				H2547	9	9	dryland	_	_	_	_	_	_	_	_	_	_	4.25725	0.18516	0.55548	_	_	_	3.69857	0.1109	0.3327	_	_	_	_	> 0.05
M1 53C-35	maize	Corpus Christy, Texas USA	27° 44' 34'' N	97° 09' 21'' W	2000	Golden Harvest		H9481Bt	MON810	Cry1ab	single	Lepidopteran insect resistance	1				H2581	9	9	dryland	_	_	_	_	_	_	_	_	_	_	4.73286	0.11069	0.33207	_	_	_	3.87532	0.29766	0.89298	_	_	_	_	> 0.05
M1 53C-35	maize	Corpus Christy, Texas USA	27° 44' 34'' N	97° 09' 21'' W	2000	NC+		NC+5778Bt	MON810	Cry1ab	single	Lepidopteran insect resistance	1				NC+5778	9	9	dryland	_	_	_	_	_	_	_	_	_	_	4.1986	0.03563	0.10689	_	_	_	3.45276	0.14833	0.44499	_	_	_	_	> 0.05
M1 53C-35	maize	Corpus Christy, Texas USA	27° 44' 34'' N	97° 09' 21'' W	2000	Pioneer		P31B13Bt	MON810	Cry1ab	single	Lepidopteran insect resistance	1				P3223	9	9	dryland	_	_	_	_	_	_	_	_	_	_	5.12359	0.18576	0.55728	_	_	_	4.49045	0.11069	0.33207	_	_	_	_	> 0.05
M1 53C-35	maize	Corpus Christy, Texas USA	27° 44' 34'' N	97° 09' 21'' W	2000	Pioneer		P33V08Bt	MON810	Cry1ab	single	Lepidopteran insect resistance	1				P3394	9	9	dryland	_	_	_	_	_	_	_	_	_	_	4.28968	0.07286	0.21858	_	_	_	3.28181	0.03563	0.10689	_	_	_	_	> 0.05
M1 53C-35	maize	Corpus Christy, Texas USA	27° 44' 34'' N	97° 09' 21'' W	2000	Cargill		C8120Bt	MON810	Cry1ab	single	Lepidopteran insect resistance	1				CX8802	9	9	irrigated	_	_	_	_	_	_	_	_	_	_	4.4735	0.18736	0.56208	_	_	_	3.94947	0.18676	0.56028	_	_	_	_	> 0.05
M1 53C-35	maize	Corpus Christy, Texas USA	27° 44' 34'' N	97° 09' 21'' W	2000	Dekalb		DK580Bt	MON810	Cry1ab	single	Lepidopteran insect resistance	1				DK580	9	9	irrigated	_	_	_	_	_	_	_	_	_	_	4.37191	0.15051	0.45153	_	_	_	4.1083	0.22459	0.67377	_	_	_	_	> 0.05
M1 53C-35	maize	Corpus Christy, Texas USA	27° 44' 34'' N	97° 09' 21'' W	2000	Dekalb		DK591Bt	MON810	Cry1ab	single	Lepidopteran insect resistance	1				DK591	9	9	irrigated	_	_	_	_	_	_	_	_	_	_	4.41964	0.22478	0.67434	_	_	_	3.70924	0.15032	0.45096	_	_	_	_	< 0.05
M1 53C-35	maize	Corpus Christy, Texas USA	27° 44' 34'' N	97° 09' 21'' W	2000	Garst Seeds		G8366Bt	MON810	Cry1ab	single	Lepidopteran insect resistance	1				G8325	9	9	irrigated	_	_	_	_	_	_	_	_	_	_	4.72819	0.07625	0.22875	_	_	_	3.71954	0.15051	0.45153	_	_	_	_	< 0.05
M1 53C-35	maize	Corpus Christy, Texas USA	27° 44' 34'' N	97° 09' 21'' W	2000	Golden Harvest		H9230Bt	MON810	Cry1ab	single	Lepidopteran insect resistance	1				H2547	9	9	irrigated	_	_	_	_	_	_	_	_	_	_	4.92466	0.22518	0.67554	_	_	_	4.32616	0.22458	0.67374	_	_	_	_	< 0.05
M1 53C-35	maize	Corpus Christy, Texas USA	27° 44' 34'' N	97° 09' 21'' W	2000	Golden Harvest		H9481Bt	MON810	Cry1ab	single	Lepidopteran insect resistance	1				H2581	9	9	irrigated	_	_	_	_	_	_	_	_	_	_	4.78642	0.22478	0.67434	_	_	_	4.07563	0.11348	0.34044	_	_	_	_	< 0.05
M1 53C-35	maize	Corpus Christy, Texas USA	27° 44' 34'' N	97° 09' 21'' W	2000	NC+		NC+5778Bt	MON810	Cry1ab	single	Lepidopteran insect resistance	1				NC+5778	9	9	irrigated	_	_	_	_	_	_	_	_	_	_	4.64779	0.18735	0.56205	_	_	_	4.16079	0.14992	0.44976	_	_	_	_	> 0.05
M1 53C-35	maize	Corpus Christy, Texas USA	27° 44' 34'' N	97° 09' 21'' W	2000	Pioneer		P31B13Bt	MON810	Cry1ab	single	Lepidopteran insect resistance	1				P3223	9	9	irrigated	_	_	_	_	_	_	_	_	_	_	5.25381	0.18795	0.56385	_	_	_	4.32002	0.15091	0.45273	_	_	_	_	< 0.05
M1 53C-35	maize	Corpus Christy, Texas USA	27° 44' 34'' N	97° 09' 21'' W	2000	Pioneer		P33V08Bt	MON810	Cry1ab	single	Lepidopteran insect resistance	1				P3394	9	9	irrigated	_	_	_	_	_	_	_	_	_	_	4.48261	0.22499	0.67497	_	_	_	3.73498	0.15052	0.45156	_	_	_	_	< 0.05
M1 56C-5	maize	Leland, Mississippi USA	33° 24' 19'' N	90° 53' 51'' W	1999	Pioneer		31B13	MON810	Cry1ab	single	Lepidopteran insect resistance	1				3223	4	4	_	_	_	_	_	_	_	_	_	_	_	8.763	0.2549	0.5098	_	_	_	8.524	0.106	0.212	_	_	_	_	> 0.05
M1 56C-5	maize	Leland, Mississippi USA	33° 24' 19'' N	90° 53' 51'' W	1999	Pioneer		33V08	MON810	Cry1ab	single	Lepidopteran insect resistance	1				3394	4	4	_	_	_	_	_	_	_	_	_	_	_	8.357	0.0991	0.1982	_	_	_	8.156	0.106	0.212	_	_	_	_	> 0.05
M1 56C-5	maize	Morgan City, Mississippi USA	33° 22' 51'' N	90° 21' W	1999	Pioneer		31B13	MON810	Cry1ab	single	Lepidopteran insect resistance	1				3223	4	4	_	_	_	_	_	_	_	_	_	_	_	10.635	0.521	1.042	_	_	_	11.411	0.363	0.726	_	_	_	_	> 0.05
M1 56C-5	maize	Morgan City, Mississippi USA	33° 22' 51'' N	90° 21' W	1999	Pioneer		33V08	MON810	Cry1ab	single	Lepidopteran insect resistance	1				3394	4	4	_	_	_	_	_	_	_	_	_	_	_	11.179	0.237	0.474	_	_	_	11.066	0.197	0.394	_	_	_	_	> 0.05
M1 56C-5	maize	Morgan City, Mississippi USA	33° 22' 51'' N	90° 21' W	2000	Pioneer		31B13	MON810	Cry1ab	single	Lepidopteran insect resistance	1				3223	4	4	_	_	_	_	_	_	_	_	_	_	_	10.894	0.429	0.858	_	_	_	10.107	0.415	0.83	_	_	_	_	> 0.05
M1 56C-5	maize	Morgan City, Mississippi USA	33° 22' 51'' N	90° 21' W	2000	Pioneer		33V08	MON810	Cry1ab	single	Lepidopteran insect resistance	1				3394	4	4	_	_	_	_	_	_	_	_	_	_	_	9.169	0.323	0.646	_	_	_	8.812	0.279	0.558	_	_	_	_	> 0.05
M1 72C-19	maize	Eckartsweier, Kandel, Trebur, Freising and Ingolstadt, Germany	_	_	2000	_		Pactol CB Bt, Valmont Bt, Novelis Bt, Tran	Bt176	Cry1Ab + bar	double	Lepidopteran insect resistance + Glufosinate herbicide tolerance		1			Pactol	10	10	_	_	_	_	_	_	ECB-infested	_	_	_	_	11.7	_	0.490998	_	0.9	1.833	11.1	_	0.490998	_	0.9	1.833	_	< 0.05
M1 72C-19	maize	Eckartsweier, Kandel, Trebur, Freising and Ingolstadt, Germany	_	_	2000	_		Valmont Bt	Bt176	Cry1Ab + bar	double	Lepidopteran insect resistance + Glufosinate herbicide tolerance		1			Prelude	10	10	_	_	_	_	_	_	ECB-infested	_	_	_	_	12.3	_	0.490998	_	0.9	1.833	11.4	_	0.490998	_	0.9	1.833	_	< 0.05
M1 72C-19	maize	Eckartsweier, Kandel, Trebur, Freising and Ingolstadt, Germany	_	_	2000	_		Novelis Bt	MON810	Cry1ab	single	Lepidopteran insect resistance	1				Nobilis	10	10	_	_	_	_	_	_	ECB-infested	_	_	_	_	11.7	_	0.490998	_	0.9	1.833	10.7	_	0.490998	_	0.9	1.833	_	< 0.05
M1 72C-19	maize	Eckartsweier, Kandel, Trebur, Freising and Ingolstadt, Germany	_	_	2000	_		Transal Bt	MON810	Cry1ab	single	Lepidopteran insect resistance	1				Transal	10	10	_	_	_	_	_	_	ECB-infested	_	_	_	_	12.6	_	0.490998	_	0.9	1.833	11.9	_	0.490998	_	0.9	1.833	_	< 0.05
M1 73C-14	maize	South Shore , South Dakota USA	45° 6′ 18″ N	96° 55′ 41″ W	1997	Dekalb		493Bt	DBT418	Cry1Ac + bar	double	Lepidopteran insect resistance + Glufosinate herbicide tolerance		1			Dekalb493	4	4	_	_	_	_	_	_	_	_	_	_	_	5.32	0.388	0.776	_	_	_	5.29	0.505	1.01	_	_	_	_	> 0.05
M1 73C-14	maize	South Shore , South Dakota USA	45° 6′ 18″ N	96° 55′ 41″ W	1997	Novartis		357Bt	Bt176	Cry1Ab + bar	double	Lepidopteran insect resistance + Glufosinate herbicide tolerance		1			Novartis 4144	4	4	_	_	_	_	_	_	_	_	_	_	_	5.43	0.313	0.626	_	_	_	4.26	0.407	0.814	_	_	_	_	< 0.005
M1 73C-14	maize	South Shore , South Dakota USA	45° 6′ 18″ N	96° 55′ 41″ W	1997	Novartis		3030Bt	Bt11	cry1Ab + pat	double	Lepidopteran insect resistance + Glufosinate herbicide tolerance		1			NK3030	4	4	_	_	_	_	_	_	_	_	_	_	_	5.7	0.212	0.424	_	_	_	4.25	0.407	0.814	_	_	_	_	< 0.005
M1 73C-14	maize	South Shore , South Dakota USA	45° 6′ 18″ N	96° 55′ 41″ W	1997	Pioneer		X1006RT	MON810	Cry1Ab	single	Lepidopteran insect resistance	1				Pioneer 3751	4	4	_	_	_	_	_	_	_	_	_	_	_	4.96	0.164	0.328	_	_	_	3.56	0.215	0.43	_	_	_	_	< 0.005
M1 73C-14	maize	South Shore , South Dakota USA	45° 6′ 18″ N	96° 55′ 41″ W	1998	Dekalb		493Bt-X	DBT418	Cry1Ac + bar	double	Lepidopteran insect resistance + Glufosinate herbicide tolerance		1			Dekalb493RR	4	4	_	_	_	_	_	_	_	_	_	_	_	10.56	0.382	0.764	_	_	_	10.31	0.193	0.386	_	_	_	_	> 0.05
M1 73C-14	maize	South Shore , South Dakota USA	45° 6′ 18″ N	96° 55′ 41″ W	1998	Garst		8773BLT	CBH351	Cry9C + bar	double	Lepidopteran insect resistance and Glufosinate herbicide tolerance		1			Garst 8773IT	4	4	_	_	_	_	_	_	_	_	_	_	_	10.39	0.237	0.474	_	_	_	10.3	0.449	0.898	_	_	_	_	> 0.05
M1 73C-14	maize	South Shore , South Dakota USA	45° 6′ 18″ N	96° 55′ 41″ W	1998	J.C. Robinson		EX8711	MON810	Cry1Ab	single	Lepidopteran insect resistance	1				Golden Harvest 2292	4	4	_	_	_	_	_	_	_	_	_	_	_	10.49	0.094	0.188	_	_	_	9.12	0.363	0.726	_	_	_	_	< 0.005
M1 73C-14	maize	South Shore , South Dakota USA	45° 6′ 18″ N	96° 55′ 41″ W	1998	Novartis		Maximizer 23	Bt176	Cry1Ab + bar	double	Lepidopteran insect resistance + Glufosinate herbicide tolerance		1			Novartis 4146	4	4	_	_	_	_	_	_	_	_	_	_	_	11.15	0.114	0.228	_	_	_	10.23	0.115	0.23	_	_	_	_	< 0.005
M1 73C-14	maize	South Shore , South Dakota USA	45° 6′ 18″ N	96° 55′ 41″ W	1998	Novartis		2555Bt	Bt11	cry1Ab + pat	double	Lepidopteran insect resistance + Glufosinate herbicide tolerance		1			Novartis 2555	4	4	_	_	_	_	_	_	_	_	_	_	_	10.91	0.251	0.502	_	_	_	9.16	0.445	0.89	_	_	_	_	< 0.005
M1 73C-14	maize	South Shore , South Dakota USA	45° 6′ 18″ N	96° 55′ 41″ W	1999	Garst		8773BLT	CBH351	Cry9C + bar	double	Lepidopteran insect resistance and Glufosinate herbicide tolerance		1			Garst 8773IT	4	4	_	_	_	_	_	_	_	_	_	_	_	7.66	0.323	0.646	_	_	_	7.97	0.338	0.676	_	_	_	_	> 0.05
M1 73C-14	maize	South Shore , South Dakota USA	45° 6′ 18″ N	96° 55′ 41″ W	1999	J.C. Robinson		Golden Harvest 6911	MON810	Cry1Ab	single	Lepidopteran insect resistance	1				Golden Harvest 2292	4	4	_	_	_	_	_	_	_	_	_	_	_	7.75	0.288	0.576	_	_	_	8.31	0.306	0.612	_	_	_	_	< 0.005
M1 73C-14	maize	South Shore , South Dakota USA	45° 6′ 18″ N	96° 55′ 41″ W	1999	Novartis		Mycogen 2424	Bt176	Cry1Ab + bar	double	Lepidopteran insect resistance + Glufosinate herbicide tolerance		1			Mycogen 2395	4	4	_	_	_	_	_	_	_	_	_	_	_	8.01	0.142	0.284	_	_	_	8.04	0.358	0.716	_	_	_	_	> 0.05
M1 73C-14	maize	South Shore , South Dakota USA	45° 6′ 18″ N	96° 55′ 41″ W	1999	Novartis		Maximizer 23	Bt176	Cry1Ab + bar	double	Lepidopteran insect resistance + Glufosinate herbicide tolerance		1			Novartis 4146	4	4	_	_	_	_	_	_	_	_	_	_	_	7.02	0.147	0.294	_	_	_	8.19	0.357	0.714	_	_	_	_	< 0.005
M1 73C-14	maize	South Shore , South Dakota USA	45° 6′ 18″ N	96° 55′ 41″ W	1999	Novartis		3030Bt	Bt11	cry1Ab + pat	double	Lepidopteran insect resistance + Glufosinate herbicide tolerance		1			Novartis 3030	4	4	_	_	_	_	_	_	_	_	_	_	_	8.92	0.291	0.582	_	_	_	7.93	0.041	0.082	_	_	_	_	< 0.005
M1 75D-29	maize	Stoneville, Mississippi USA	33° 25′ 26″ N	90° 54′ 54″ W	avg. 2000 and 2001	Agrigold		A6609Bt	MON810	Cry1Ab	single	Lepidopteran insect resistance	1				A6605	5	5	_	_	_	_	_	_	_	_	_	_	_	10.7	_	0.32833	_	0.7	2.132	9.3	_	0.32833	_	0.7	2.132	_	< 0.005
M1 75D-29	maize	Stoneville, Mississippi USA	33° 25′ 26″ N	90° 54′ 54″ W	avg. 2000 and 2001	Syngenta		N79L3	Bt11	Cry1Ab + pat	double	Lepidopteran insect resistance + Glufosinate herbicide tolerance	1				N79P4	5	5	_	_	_	_	_	_	_	_	_	_	_	9.7	_	0.32833	_	0.7	2.132	9.6	_	0.32833	_	0.7	2.132	_	> 0.05
M1 78D-42	maize	Beresford, Clay County, South Dakota USA	43° 4′ 51″ N	96° 46′ 34″ W	1997	Dekalb		566Bt	DBT418	Cry1Ac + bar + pinII	triple	Lepidopteran insect resistance + Insect resistance + Glufosinate herbicide tolerance			1		Dekalb 566	3	3	_	_	_	_	_	_	_	_	_	_	_	11.123	0.279	0.483242	_	_	_	10.108	0.531	0.919719	_	_	_	_	< 0.05
M1 78D-42	maize	Beresford, Clay County, South Dakota USA	43° 4′ 51″ N	96° 46′ 34″ W	1997	Dekalb		580Bt	DBT418	Cry1Ac + bar + pinII	triple	Lepidopteran insect resistance + Insect resistance + Glufosinate herbicide tolerance			1		Dekalb 580	3	3	_	_	_	_	_	_	_	_	_	_	_	11.771	0.404	0.699749	_	_	_	10.857	0.424	0.73439	_	_	_	_	< 0.05
M1 78D-42	maize	Beresford, Clay County, South Dakota USA	43° 4′ 51″ N	96° 46′ 34″ W	1997	J.C. Robinson		Golden Harvest 2390Bt	MON810	Cry1Ab	single	Lepidopteran insect resistance	1				Golden Harvest 2390	3	3	_	_	_	_	_	_	_	_	_	_	_	10.367	0.458	0.793279	_	_	_	10.403	0.636	1.10158	_	_	_	_	> 0.05
M1 78D-42	maize	Beresford, Clay County, South Dakota USA	43° 4′ 51″ N	96° 46′ 34″ W	1997	J.C. Robinson		Golden Harvest 2493Bt	MON810	Cry1Ab	single	Lepidopteran insect resistance	1				Golden Harvest 2493	3	3	_	_	_	_	_	_	_	_	_	_	_	10.71	0.704	1.21936	_	_	_	10.86	0.536	0.928379	_	_	_	_	> 0.05
M1 78D-42	maize	Beresford, Clay County, South Dakota USA	43° 4′ 51″ N	96° 46′ 34″ W	1997	Novartis		Maximizer 21	Bt176	Cry1Ab + bar	double	Lepidopteran insect resistance + Glufosinate herbicide tolerance		1			Novartis 4394	3	3	_	_	_	_	_	_	_	_	_	_	_	11.207	0.378	0.654715	_	_	_	10.043	0.418	0.723997	_	_	_	_	< 0.05
M1 78D-42	maize	Beresford, Clay County, South Dakota USA	43° 4′ 51″ N	96° 46′ 34″ W	1997	Novartis		4640Bt	Bt11	cry1Ab + pat	double	Lepidopteran insect resistance + Glufosinate herbicide tolerance		1			Novartis 4640	3	3	_	_	_	_	_	_	_	_	_	_	_	10.806	0.358	0.620074	_	_	_	9.639	0.335	0.580237	_	_	_	_	< 0.05
M1 78D-42	maize	Beresford, Clay County, South Dakota USA	43° 4′ 51″ N	96° 46′ 34″ W	1997	Pioneer		34R06	MON810	Cry1Ab	single	Lepidopteran insect resistance	1				Pioneer 3489	3	3	_	_	_	_	_	_	_	_	_	_	_	12.507	0.231	0.400104	_	_	_	10.65	0.387	0.670304	_	_	_	_	< 0.05
M1 78D-42	maize	Beresford, Clay County, South Dakota USA	43° 4′ 51″ N	96° 46′ 34″ W	1998	Dekalb		580Bt-Y	MON810	Cry1Ab	single	Lepidopteran insect resistance	1				Dekalb 580RR	3	3	_	_	_	_	_	_	_	_	_	_	_	9.643	0.055	0.0952628	_	_	_	9.763	0.227	0.393176	_	_	_	_	> 0.05
M1 78D-42	maize	Beresford, Clay County, South Dakota USA	43° 4′ 51″ N	96° 46′ 34″ W	1998	Garst		8600 BLT	CBH351	Cry9C + bar	double	Lepidopteran insect resistance + Glufosinate herbicide tolerance		1			Garst 8600 IT	3	3	_	_	_	_	_	_	_	_	_	_	_	9.447	0.126	0.218238	_	_	_	9.052	0.309	0.535204	_	_	_	_	> 0.05
M1 78D-42	maize	Beresford, Clay County, South Dakota USA	43° 4′ 51″ N	96° 46′ 34″ W	1998	J.C. Robinson		Golden Harvest EX8665	MON810	Cry1Ab	single	Lepidopteran insect resistance	1				Golden Harvest 2390	3	3	_	_	_	_	_	_	_	_	_	_	_	8.276	0.156	0.2702	_	_	_	7.968	0.222	0.384515	_	_	_	_	> 0.05
M1 78D-42	maize	Beresford, Clay County, South Dakota USA	43° 4′ 51″ N	96° 46′ 34″ W	1998	Novartis		Mycogen 2787	Bt176	Cry1Ab + bar	double	Lepidopteran insect resistance + Glufosinate herbicide tolerance		1			Mycogen 2725	3	3	_	_	_	_	_	_	_	_	_	_	_	10.452	0.357	0.618342	_	_	_	10.1	0.251	0.434745	_	_	_	_	> 0.05
M1 78D-42	maize	Beresford, Clay County, South Dakota USA	43° 4′ 51″ N	96° 46′ 34″ W	1998	Novartis		Maximizer 454	Bt176	Cry1Ab + bar	double	Lepidopteran insect resistance + Glufosinate herbicide tolerance		1			Novartis 4494	3	3	_	_	_	_	_	_	_	_	_	_	_	10.409	0.249	0.431281	_	_	_	10.323	0.295	0.510955	_	_	_	_	> 0.05
M1 78D-42	maize	Beresford, Clay County, South Dakota USA	43° 4′ 51″ N	96° 46′ 34″ W	1998	Novartis		4640Bt	Bt11	cry1Ab + pat	double	Lepidopteran insect resistance + Glufosinate herbicide tolerance		1			Novartis 4640	3	3	_	_	_	_	_	_	_	_	_	_	_	8.473	0.018	0.0311769	_	_	_	8.744	0.235	0.407032	_	_	_	_	> 0.05
M1 78D-42	maize	Beresford, Clay County, South Dakota USA	43° 4′ 51″ N	96° 46′ 34″ W	1998	Novartis		NX5297	Bt11	cry1Ab + pat	double	Lepidopteran insect resistance + Glufosinate herbicide tolerance		1			Novartis N52-B2	3	3	_	_	_	_	_	_	_	_	_	_	_	9.956	0.178	0.308305	_	_	_	10.082	0.228	0.394908	_	_	_	_	> 0.05
M1 78D-42	maize	Beresford, Clay County, South Dakota USA	43° 4′ 51″ N	96° 46′ 34″ W	1999	Garst		8600 BLT	CBH351	Cry9C + bar	double	Lepidopteran insect resistance + Glufosinate herbicide tolerance		1			Garst 8600 IT	3	3	_	_	_	_	_	_	_	_	_	_	_	9.02	0.73	1.2644	_	_	_	8.661	0.478	0.82792	_	_	_	_	> 0.05
M1 78D-42	maize	Beresford, Clay County, South Dakota USA	43° 4′ 51″ N	96° 46′ 34″ W	1999	J.C. Robinson		Golden Harvest 8067	MON810	Cry1Ab	single	Lepidopteran insect resistance	1				Golden Harvest 2398	3	3	_	_	_	_	_	_	_	_	_	_	_	8.067	0.344	0.595825	_	_	_	7.465	0.329	0.569845	_	_	_	_	> 0.05
M1 78D-42	maize	Beresford, Clay County, South Dakota USA	43° 4′ 51″ N	96° 46′ 34″ W	1999	Novartis		Maximizer 454	Bt176	Cry1Ab + bar	double	Lepidopteran insect resistance + Glufosinate herbicide tolerance		1			Novartis 4494	3	3	_	_	_	_	_	_	_	_	_	_	_	7.504	0.569	0.985537	_	_	_	7.66	0.335	0.580237	_	_	_	_	> 0.05
M1 78D-42	maize	Beresford, Clay County, South Dakota USA	43° 4′ 51″ N	96° 46′ 34″ W	1999	Novartis		7070Bt	Bt11	cry1Ab + pat	double	Lepidopteran insect resistance + Glufosinate herbicide tolerance		1			Novartis 7070	3	3	_	_	_	_	_	_	_	_	_	_	_	8.301	0.865	1.49822	_	_	_	7.967	0.448	0.775959	_	_	_	_	> 0.05
M1 80D-27	maize	Auggen, Eckartsweier, Ladenburg, and Trebur, Germany	_	_	1998	_		Cesar Bt	Bt176	Cry1Ab + bar	double	Lepidopteran insect resistance + Glufosinate herbicide tolerance		1			Cesar	4	4	manual infestation with ECB	_	_	_	_	_	_	_	_	_	_	9.09	_	0.352741		0.83	2.353	7.37	_	0.352741		0.83	2.353	_	_
M1 80D-27	maize	Auggen, Eckartsweier, Ladenburg, and Trebur, Germany	_	_	1998	_		NX6369 Bt	Bt176	Cry1Ab + bar	double	Lepidopteran insect resistance + Glufosinate herbicide tolerance		1			NX6368	4	4	manual infestation with ECB	_	_	_	_	_	_	_	_	_	_	8.65	_	0.352741		0.83	2.353	8.07	_	0.352741		0.83	2.353	_	_
M1 80D-27	maize	Auggen, Eckartsweier, Ladenburg, and Trebur, Germany	_	_	1998	_		Pactol Bt	Bt176	Cry1Ab + bar	double	Lepidopteran insect resistance + Glufosinate herbicide tolerance		1			Pactol	4	4	manual infestation with ECB	_	_	_	_	_	_	_	_	_	_	9.09	_	0.352741		0.83	2.353	8.01	_	0.352741		0.83	2.353	_	_
M1 80D-27	maize	Auggen, Eckartsweier, Ladenburg, and Trebur, Germany		_	1998	_		Cesar Bt	Bt176	Cry1Ab + bar	double	Lepidopteran insect resistance + Glufosinate herbicide tolerance		1			Cesar	4	4	protected plot											9.11		0.352741		0.83	2.353	8.84		0.352741		0.83	2.353
M1 80D-27	maize	Auggen, Eckartsweier, Ladenburg, and Trebur, Germany	_	_	1998	_		NX6369 Bt	Bt176	Cry1Ab + bar	double	Lepidopteran insect resistance + Glufosinate herbicide tolerance		1			NX6368	4	4	protected plot											8.96		0.352741		0.83	2.353	9.24		0.352741		0.83	2.353
M1 80D-27	maize	Auggen, Eckartsweier, Ladenburg, and Trebur, Germany	_	_	1998	_		Pactol Bt	Bt176	Cry1Ab + bar	double	Lepidopteran insect resistance + Glufosinate herbicide tolerance		1			Pactol	4	4	protected plot											9.05		0.352741		0.83	2.353	9.08		0.352741		0.83	2.353
M1 80D-27	maize	Auggen, Eckartsweier, Ladenburg, and Trebur, Germany	_	_	1999	_		Mesnil Bt	MON810	Cry1Ab	single	Lepidopteran insect resistance	1				Mesnil	4	4	manual infestation with ECB	_	_	_	_	_	_	_	_	_	_	10.8	_	0.0594985		0.14	2.353	10.1	_	0.0594985		0.14	2.353	_	_
M1 80D-27	maize	Auggen, Eckartsweier, Ladenburg, and Trebur, Germany	_	_	1999	_		Novelis Bt	Bt176	Cry1Ab + bar	double	Lepidopteran insect resistance + Glufosinate herbicide tolerance		1			Nobilis	4	4	manual infestation with ECB	_	_	_	_	_	_	_	_	_	_	11.5	_	0.0594985		0.14	2.353	9.1	_	0.0594985		0.14	2.353	_	_
M1 80D-27	maize	Auggen, Eckartsweier, Ladenburg, and Trebur, Germany	_	_	1999	_		Pactol CB Bt	Bt176	Cry1Ab + bar	double	Lepidopteran insect resistance + Glufosinate herbicide tolerance		1			Pactol	4	4	manual infestation with ECB	_	_	_	_	_	_	_	_	_	_	11.7	_	0.0594985		0.14	2.353	9.9	_	0.0594985		0.14	2.353	_	_
M1 80D-27	maize	Auggen, Eckartsweier, Ladenburg, and Trebur, Germany	_	_	1999	_		Valmont Bt	MON810	Cry1Ab	single	Lepidopteran insect resistance	1				Prelude	4	4	manual infestation with ECB	_	_	_	_	_	_	_	_	_	_	12.5	_	0.0594985		0.14	2.353	11.1	_	0.0594985		0.14	2.353	_	_
M1 80D-27	maize	Auggen, Eckartsweier, Ladenburg, and Trebur, Germany	_	_	1999	_		Transal Bt	Bt176	Cry1Ab + bar	double	Lepidopteran insect resistance + Glufosinate herbicide tolerance		1			Transal	4	4	manual infestation with ECB	_	_	_	_	_	_	_	_	_	_	11.6	_	0.0594985		0.14	2.353	10.1	_	0.0594985		0.14	2.353	_	_
M1 80D-27	maize	Auggen, Eckartsweier, Ladenburg, and Trebur, Germany	_	_	1999	_		Mesnil Bt	MON810	Cry1Ab	single	Lepidopteran insect resistance	1				Mesnil	4	4	protected plot											11.2		0.0424989		0.1	2.353	11.9		0.0424989		0.1	2.353
M1 80D-27	maize	Auggen, Eckartsweier, Ladenburg, and Trebur, Germany	_	_	1999	_		Novelis Bt	Bt176	Cry1Ab + bar	double	Lepidopteran insect resistance + Glufosinate herbicide tolerance		1			Nobilis	4	4	protected plot											11.7		0.0424989		0.1	2.353	11.4		0.0424989		0.1	2.353
M1 80D-27	maize	Auggen, Eckartsweier, Ladenburg, and Trebur, Germany	_	_	1999	_		Pactol CB Bt	Bt176	Cry1Ab + bar	double	Lepidopteran insect resistance + Glufosinate herbicide tolerance		1			Pactol	4	4	protected plot											11.7		0.0424989		0.1	2.353	11.2		0.0424989		0.1	2.353
M1 80D-27	maize	Auggen, Eckartsweier, Ladenburg, and Trebur, Germany	_	_	1999	_		Valmont Bt	MON810	Cry1Ab	single	Lepidopteran insect resistance	1				Prelude	4	4	protected plot											12.8		0.0424989		0.1	2.353	12.1		0.0424989		0.1	2.353
M1 80D-27	maize	Auggen, Eckartsweier, Ladenburg, and Trebur, Germany	_	_	1999	_		Transal Bt	Bt176	Cry1Ab + bar	double	Lepidopteran insect resistance + Glufosinate herbicide tolerance		1			Transal	4	4	protected plot											11.6		0.0424989		0.1	2.353	11.6		0.0424989		0.1	2.353
M1 86D-44	maize	Pittstown, New Jersey USA	40° 30' N	75° 00' W	1996	_		NK 4496	Bt176	Cry1Ab + bar	double	Lepidopteran insect resistance + Glufosinate herbicide tolerance		1			NK Max496	4	4	Unfertilized control	_	_	_	_	_	_	_	_	_	_	7.1	_	0.6745	9.5			8.2	_	0.779	9.5			_
M1 86D-44	maize	Pittstown, New Jersey USA	40° 30' N	75° 00' W	1996	_		NK 4496	Bt176	Cry1Ab + bar	double	Lepidopteran insect resistance + Glufosinate herbicide tolerance		1			NK Max496	4	4	sidedress	_	_	_	_	_	_	_	_	_	_	9.8	_	0.931	9.5			10	_	0.95	9.5			_
M1 86D-44	maize	Pittstown, New Jersey USA	40° 30' N	75° 00' W	1996	_		NK 4496	Bt176	Cry1Ab + bar	double	Lepidopteran insect resistance + Glufosinate herbicide tolerance		1			NK Max496	4	4	manure	_	_	_	_	_	_	_	_	_	_	11.9	_	1.1305	9.5			9.7	_	0.9215	9.5			_
M1 86D-44	maize	Pittstown, New Jersey USA	40° 30' N	75° 00' W	1996	_		NK 4496	Bt176	Cry1Ab + bar	double	Lepidopteran insect resistance + Glufosinate herbicide tolerance		1			NK Max496	4	4	manure plus sidedress	_	_	_	_	_	_	_	_	_	_	11.9	_	1.1305	9.5			9.6	_	0.912	9.5			_
M1 86D-44	maize	Pittstown, New Jersey USA	40° 30' N	75° 00' W	1997	_		NK 4496	Bt176	Cry1Ab + bar	double	Lepidopteran insect resistance + Glufosinate herbicide tolerance		1			NK Max496	4	4	Unfertilized control	_	_	_	_	_	_	_	_	_	_	4.7	_	0.5123	10.9			4.6	_	0.5014	10.9			_
M1 86D-44	maize	Pittstown, New Jersey USA	40° 30' N	75° 00' W	1997	_		NK 4496	Bt176	Cry1Ab + bar	double	Lepidopteran insect resistance + Glufosinate herbicide tolerance		1			NK Max496	4	4	sidedress	_	_	_	_	_	_	_	_	_	_	10.1	_	1.1009	10.9			9.5	_	1.0355	10.9			_
M1 86D-44	maize	Pittstown, New Jersey USA	40° 30' N	75° 00' W	1997	_		NK 4496	Bt176	Cry1Ab + bar	double	Lepidopteran insect resistance + Glufosinate herbicide tolerance		1			NK Max496	4	4	manure	_	_	_	_	_	_	_	_	_	_	10.3	_	1.1227	10.9			9.5	_	1.0355	10.9			_
M1 86D-44	maize	Pittstown, New Jersey USA	40° 30' N	75° 00' W	1997	_		NK 4496	Bt176	Cry1Ab + bar	double	Lepidopteran insect resistance + Glufosinate herbicide tolerance		1			NK Max496	4	4	manure plus sidedress	_	_	_	_	_	_	_	_	_	_	9.8	_	1.0682	10.9			9.2	_	1.0028	10.9			_
M1 87D-39	maize	Crawfordsville, Indiana USA; St. Joseph, Indiana USA; Clinton, Illinois USA; Washington, Iowa USA	_	_	1994	_		BT1	Modified Bt gene conferring resistance to ECB	Cry1Ab	single	Lepidopteran insect resistance	1				WT1	16	16	ECB infestation: none	_	_	_	_	_	_	_	_	_	_	11.4233	_	0.161209		0.2826	1.753	10.9712	_	0.14688		0.25748	1.753	_	> 0.05
M1 87D-39	maize	Crawfordsville, Indiana USA; St. Joseph, Indiana USA; Clinton, Illinois USA; Washington, Iowa USA	_	_	1994	_		BT2	Modified Bt gene conferring resistance to ECB	Cry1Ab	single	Lepidopteran insect resistance	1				WT2	16	16	ECB infestation: none	_	_	_	_	_	_	_	_	_	_	10.8707	_	0.161209		0.2826	1.753	11.103	_	0.14688		0.25748	1.753	_	> 0.05
M1 87D-39	maize	Crawfordsville, Indiana USA; St. Joseph, Indiana USA; Clinton, Illinois USA; Washington, Iowa USA	_	_	1994	_		BT1	Modified Bt gene conferring resistance to ECB	Cry1Ab	single	Lepidopteran insect resistance	1				WT1	4	16	ECB infestation: 1st generation	_	_	_	_	_	_	_	_	_	_	10.8958	_	0.161209		0.2826	1.753	11.1784	_	0.14688		0.25748	1.753	_	> 0.05
M1 87D-39	maize	Crawfordsville, Indiana USA; St. Joseph, Indiana USA; Clinton, Illinois USA; Washington, Iowa USA	_	_	1994	_		BT2	Modified Bt gene conferring resistance to ECB	Cry1Ab	single	Lepidopteran insect resistance	1				WT2	4	16	ECB infestation: 1st generation	_	_	_	_	_	_	_	_	_	_	10.6572	_	0.161209		0.2826	1.753	10.8393	_	0.14688		0.25748	1.753	_	> 0.05
M1 87D-39	maize	Crawfordsville, Indiana USA; St. Joseph, Indiana USA; Clinton, Illinois USA; Washington, Iowa USA	_	_	1994	_		BT1	Modified Bt gene conferring resistance to ECB	Cry1Ab	single	Lepidopteran insect resistance	1				WT1	4	16	ECB infestation: 2nd generation	_	_	_	_	_	_	_	_	_	_	10.833	_	0.161209		0.2826	1.753	11.1093	_	0.14688		0.25748	1.753	_	> 0.05
M1 87D-39	maize	Crawfordsville, Indiana USA; St. Joseph, Indiana USA; Clinton, Illinois USA; Washington, Iowa USA	_	_	1994	_		BT2	Modified Bt gene conferring resistance to ECB	Cry1Ab	single	Lepidopteran insect resistance	1				WT2	4	16	ECB infestation: 2nd generation	_	_	_	_	_	_	_	_	_	_	10.8644	_	0.161209		0.2826	1.753	10.6697	_	0.14688		0.25748	1.753	_	> 0.05
M1 87D-39	maize	Crawfordsville, Indiana USA; St. Joseph, Indiana USA; Clinton, Illinois USA; Washington, Iowa USA	_	_	1994	_		BT1	Modified Bt gene conferring resistance to ECB	Cry1Ab	single	Lepidopteran insect resistance	1				WT1	4	16	ECB infestation: 1st and 2nd	_	_	_	_	_	_	_	_	_	_	11.2412	_	0.161209		0.2826	1.753	10.9774	_	0.14688		0.25748	1.753	_	> 0.05
M1 87D-39	maize	Crawfordsville, Indiana USA; St. Joseph, Indiana USA; Clinton, Illinois USA; Washington, Iowa USA	_	_	1994	_		BT2	Modified Bt gene conferring resistance to ECB	Cry1Ab	single	Lepidopteran insect resistance	1				WT2	4	16	ECB infestation: 1st and 2nd	_	_	_	_	_	_	_	_	_	_	10.3808	_	0.161209		0.2826	1.753	10.4436	_	0.14688		0.25748	1.753	_	> 0.05
M1 update 4-41	maize	Borovce, Slovakia	48° 34.381' N	17° 43.302' E	2012	Dekalb		DKC4442YG	MON810	Cry1Ab	single	Lepidopteran insect resistance	1				DK440	10	10	_	_	_	_	_	_	_	_	_	_	_	11.3	0.92	2.9093				11.09	0.93	2.94092				_	> 0.05
M1 update 4-41	maize	Borovce, Slovakia	48° 34.381' N	17° 43.302' E	2013	Dekalb		DKC3872YG	MON810	Cry1Ab	single	Lepidopteran insect resistance	1				DKC3871	10	10	_	_	_	_	_	_	_	_	_	_	_	6.44	0.44	1.3914				6.08	0.45	1.42302				_	> 0.05
M1 update 6-14	maize	Ningjin County, Shandong Province of China	37° 64' N	116° 8' E	2012	_		_	BVLA430101	phyA2	single	Phytase production	1				LIYU35	4	4	_	_	_	_	_	_	_	_	_	_	_	9.66	0.1734	0.3468				9.15	0.27075	0.5415				_	> 0.05
M1 66C-9	maize	Plains, Midville, Calhoun (Southern) Georgia, USA	32° 2' 2'' N	84° 23' 34'' W	1999	Syngenta		N79-L3	Bt11	cry1Ab + pat	double	Lepidopteran insect resistance + Glufosinate herbicide tolerance	1				N79-P4	4	4	_	_	_	_	_	_	_	_	_	_	_	9.47	0.43	0.86				9.36	0.64	1.28				0.46	> 0.05
M1 66C-9	maize	Plains, Midville, Calhoun (Southern) Georgia, USA	32° 2' 2'' N	84° 23' 34'' W	1999	Pioneer		31B13	MON810	Cry1Ab	single	Lepidopteran insect resistance	1				32-23	4	4	_	_	_	_	_	_	_	_	_	_	_	10.1	0.67	1.34	_	_	_	9.82	0.74	1.48	_	_	_	0.46	> 0.05
M1 66C-9	maize	Plains, Midville, Calhoun (Southern) Georgia, USA	32° 2' 2'' N	84° 23' 34'' W	1999	Syngenta		N75-T2	Bt176	Cry1Ab + bar	double	Lepidopteran insect resistance + Glufosinate herbicide tolerance		1			N75-K6	4	4	_	_	_	_	_	_	_	_	_	_	_	9.82	0.74	1.48	_	_	_	9.67	0.43	0.86	_	_	_	0.75	> 0.05
M1 66C-9	maize	Plains, Midville, Calhoun (Southern) Georgia, USA	32° 2' 2'' N	84° 23' 34'' W	1999	Syngenta		N79-L3	Bt11	cry1Ab + pat	double	Lepidopteran insect resistance + Glufosinate herbicide tolerance	1				N79-P4	4	4	_	_	_	_	_	_	_	_	_	_	_	8.22	0.45	0.9	_	_	_	9.18	0.5	1	_	_	_	1.07	> 0.05
M1 66C-9	maize	Plains, Midville, Calhoun (Southern) Georgia, USA	32° 2' 2'' N	84° 23' 34'' W	1999	Pioneer		31B13	MON810	Cry1Ab	single	Lepidopteran insect resistance	1				32-23	4	4	_	_	_	_	_	_	_	_	_	_	_	8.38	0.53	1.06	_	_	_	7.9	0.56	1.12	_	_	_	1.07	> 0.05
M1 66C-9	maize	Plains, Midville, Calhoun (Southern) Georgia, USA	32° 2' 2'' N	84° 23' 34'' W	1999	Syngenta		N75-T2	Bt176	Cry1Ab + bar	double	Lepidopteran insect resistance + Glufosinate herbicide tolerance		1			N75-K6	4	4	_	_	_	_	_	_	_	_	_	_	_	8.51	0.43	0.86	_	_	_	8.65	0.54	1.08	_	_	_	0.19	> 0.05
M1 66C-9	maize	Blairsville (Northen) Georgia, USA	34° 52' 34'' N	83° 57' 30'' W	1999	Syngenta		N79-L3	Bt11	cry1Ab + pat	double	Lepidopteran insect resistance + Glufosinate herbicide tolerance	1				N79-P4	4	4	_	_	_	_	_	_	_	_	_	_	_	8.1	0.55	1.1	_	_	_	9.13	0.59	1.18	_	_	_	4.43	< 0.05
M1 66C-9	maize	Blairsville (Northen) Georgia, USA	34° 52' 34'' N	83° 57' 30'' W	1999	Pioneer		31B13	MON810	Cry1Ab	single	Lepidopteran insect resistance	1				32-23	4	4	_	_	_	_	_	_	_	_	_	_	_	8.91	0.91	1.82	_	_	_	9.36	0.73	1.46	_	_	_	4.43	< 0.05
M1 66C-9	maize	Blairsville (Northen) Georgia, USA	34° 52' 34'' N	83° 57' 30'' W	1999	Syngenta		N75-T2	Bt176	Cry1Ab + bar	double	Lepidopteran insect resistance + Glufosinate herbicide tolerance		1			N75-K6	4	4	_	_	_	_	_	_	_	_	_	_	_	7.3	0.5	1	_	_	_	8.35	0.57	1.14	_	_	_	4.44	< 0.05
M1 66C-9	maize	Plains, Midville, Calhoun (Southern) Georgia, USA	32° 2' 2'' N	84° 23' 34'' W	2000	Syngenta		N79-L3	Bt11	cry1Ab + pat	double	Lepidopteran insect resistance + Glufosinate herbicide tolerance	1				N79-P4	4	4	_	_	_	_	_	_	_	_	_	_	_	6.8	0.39	0.78	_	_	_	7.12	0.29	0.58	_	_	_	0.03	> 0.05
M1 66C-9	maize	Plains, Midville, Calhoun (Southern) Georgia, USA	32° 2' 2'' N	84° 23' 34'' W	2000	Pioneer		32K62	MON810	Cry1Ab	single	Lepidopteran insect resistance	1				32K61	4	4	_	_	_	_	_	_	_	_	_	_	_	6.13	0.35	0.7	_	_	_	7.51	0.39	0.78	_	_	_	0.03	> 0.05
M1 66C-9	maize	Plains, Midville, Calhoun (Southern) Georgia, USA	32° 2' 2'' N	84° 23' 34'' W	2000	Syngenta		N75-T2	Bt176	Cry1Ab + bar	double	Lepidopteran insect resistance + Glufosinate herbicide tolerance		1			N75-K6	4	4	_	_	_	_	_	_	_	_	_	_	_	7.1	0.37	0.74	_	_	_	7.21	0.25	0.5	_	_	_	0.08	> 0.05
M1 66C-9	maize	Plains, Midville, Calhoun (Southern) Georgia, USA	32° 2' 2'' N	84° 23' 34'' W	2000	Syngenta		N79-L3	Bt11	cry1Ab + pat	double	Lepidopteran insect resistance + Glufosinate herbicide tolerance	1				N79-P4	4	4	_	_	_	_	_	_	_	_	_	_	_	7.55	0.59	1.18	_	_	_	7.88	0.59	1.18	_	_	_	0.02	> 0.05
M1 66C-9	maize	Plains, Midville, Calhoun (Southern) Georgia, USA	32° 2' 2'' N	84° 23' 34'' W	2000	Pioneer		32K62	MON810	Cry1Ab	single	Lepidopteran insect resistance	1				32K61	4	4	_	_	_	_	_	_	_	_	_	_	_	8.02	0.55	1.1	_	_	_	7.77	0.38	0.76	_	_	_	0.02	> 0.05
M1 66C-9	maize	Plains, Midville, Calhoun (Southern) Georgia, USA	32° 2' 2'' N	84° 23' 34'' W	2000	Syngenta		N75-T2	Bt176	Cry1Ab + bar	double	Lepidopteran insect resistance + Glufosinate herbicide tolerance		1			N79-P4	4	4	_	_	_	_	_	_	_	_	_	_	_	8.21	0.31	0.62	_	_	_	8.3	0.45	0.9	_	_	_	0.05	> 0.05
M1 66C-9	maize	Plains, Midville, Calhoun (Southern) Georgia, USA	32° 2' 2'' N	84° 23' 34'' W	2000	Syngenta		N79-L3	Bt11	cry1Ab + pat	double	Lepidopteran insect resistance + Glufosinate herbicide tolerance	1				N79-P4	4	4	_	_	_	_	_	_	_	_	_	_	_	6.71	0.48	0.96	_	_	_	6.99	0.51	1.02	_	_	_	1.08	> 0.05
M1 66C-9	maize	Plains, Midville, Calhoun (Southern) Georgia, USA	32° 2' 2'' N	84° 23' 34'' W	2000	Pioneer		32K62	MON810	Cry1Ab	single	Lepidopteran insect resistance	1				32K61	4	4	_	_	_	_	_	_	_	_	_	_	_	6.52	0.55	1.1	_	_	_	6.96	0.72	1.44	_	_	_	1.08	> 0.05
M1 66C-9	maize	Plains, Midville, Calhoun (Southern) Georgia, USA	32° 2' 2'' N	84° 23' 34'' W	2000	Syngenta		N75-T2	Bt176	Cry1Ab + bar	double	Lepidopteran insect resistance + Glufosinate herbicide tolerance		1			N75-K6	4	4	_	_	_	_	_	_	_	_	_	_	_	7.14	0.52	1.04	_	_	_	6.76	0.46	0.92	_	_	_	0.58	> 0.05
M1 66C-9	maize	Blairsville (Northen) Georgia, USA	34° 52' 34'' N	83° 57' 30'' W	2000	Syngenta		N79-L3	Bt11	cry1Ab + pat	double	Lepidopteran insect resistance + Glufosinate herbicide tolerance	1				N79-P4	4	4	_	_	_	_	_	_	_	_	_	_	_	8.88	0.3	0.6	_	_	_	8.88	0.45	0.9	_	_	_	0.2	> 0.05
M1 66C-9	maize	Blairsville (Northen) Georgia, USA	34° 52' 34'' N	83° 57' 30'' W	2000	Pioneer		32K62	MON810	Cry1Ab	single	Lepidopteran insect resistance	1				32K61	4	4	_	_	_	_	_	_	_	_	_	_	_	9.11	0.34	0.68	_	_	_	8.83	0.27	0.54	_	_	_	0.2	> 0.05
M1 66C-9	maize	Blairsville (Northen) Georgia, USA	34° 52' 34'' N	83° 57' 30'' W	2000	Syngenta		N75-T2	Bt176	Cry1Ab + bar	double	Lepidopteran insect resistance + Glufosinate herbicide tolerance		1			N75-K6	4	4	_	_	_	_	_	_	_	_	_	_	_	6.98	0.41	0.82	_	_	_	7.85	0.4	0.8	_	_	_	3.88	> 0.05
M1 66C-9	maize	Blairsville (Northen) Georgia, USA	34° 52' 34'' N	83° 57' 30'' W	2000	Syngenta		N79-L3	Bt11	cry1Ab + pat	double	Lepidopteran insect resistance + Glufosinate herbicide tolerance	1				N79-P4	4	4	_	_	_	_	_	_	_	_	_	_	_	5	1.25	2.5	_	_	_	4.96	0.6	1.2	_	_	_	0.01	> 0.05
M1 66C-9	maize	Blairsville (Northen) Georgia, USA	34° 52' 34'' N	83° 57' 30'' W	2000	Pioneer		32K62	MON810	Cry1Ab	single	Lepidopteran insect resistance	1				32K61	4	4	_	_	_	_	_	_	_	_	_	_	_	4.88	0.38	0.76	_	_	_	4.81	0.86	1.72	_	_	_	0.01	> 0.05
M1 66C-9	maize	Blairsville (Northen) Georgia, USA	34° 52' 34'' N	83° 57' 30'' W	2000	Syngenta		N75-T2	Bt176	Cry1Ab + bar	double	Lepidopteran insect resistance + Glufosinate herbicide tolerance		1			N75-K6	4	4	_	_	_	_	_	_	_	_	_	_	_	3.62	0.67	1.34	_	_	_	3.8	0.83	1.66	_	_	_	0.01	> 0.05
M1 85D-23	maize	Marshall, MO USA	39°6′58″N	93°11′52″W	1994	Monsanto		Ezra Bt	MON802	Cry1Ab	single	Lepidopteran insect resistance	1				B73 x Mo17	6	6	no treatment + ECB 1 and 2	_	_	_	_	_	_	_	_	_	_	8.95	_	0.411911	_	0.83	2.015	8.36	_	0.411911	_	0.83	2.015	_	< 0.05
M1 85D-23	maize	Marshall, MO USA	39°6′58″N	93°11′52″W	1994	Monsanto		Ezra Bt	MON802	Cry1Ab	single	Lepidopteran insect resistance	1				B73 x Mo17	6	6	Pounce, post-anthesis (weekly) + ECB 1	_	_	_	_	_	_	_	_	_	_	9.93	_	0.411911	_	0.83	2.015	8.71	_	0.411911	_	0.83	2.015	_	> 0.05
M1 85D-23	maize	Marshall, MO USA	39°6′58″N	93°11′52″W	1994	Monsanto		Ezra Bt	MON802	Cry1Ab	single	Lepidopteran insect resistance	1				B73 x Mo17	6	6	Pounce, from V6 to V15 (weekly) + ECB2	_	_	_	_	_	_	_	_	_	_	9.94	_	0.411911	_	0.83	2.015	9.41	_	0.411911	_	0.83	2.015	_	> 0.05
M1 85D-23	maize	Marshall, MO USA	39°6′58″N	93°11′52″W	1994	Monsanto		Ezra Bt	MON802	Cry1Ab	single	Lepidopteran insect resistance	1				B73 x Mo17	6	6	no treatment + none	_	_	_	_	_	_	_	_	_	_	9.17	_	0.411911	_	0.83	2.015	7.85	_	0.411911	_	0.83	2.015	_	< 0.05
M1 85D-23	maize	Marshall, MO USA	39°6′58″N	93°11′52″W	1994	Monsanto		Ezra Bt	MON802	Cry1Ab	single	Lepidopteran insect resistance	1				B73 x Mo17	6	6	Pounce, from V6 to postanthesis (weekly)+none	_	_	_	_	_	_	_	_	_	_	10.08	_	0.411911	_	0.83	2.015	9.97	_	0.411911	_	0.83	2.015	_	> 0.05
M1 85D-23	maize	Oregon, MO USA	39°59′12″N	95°8′33″W	1994	Monsanto		Ezra Bt	MON802	Cry1Ab	single	Lepidopteran insect resistance	1				B73 x Mo17	6	6	no treatment + ECB 1 and 2	_	_	_	_	_	_	_	_	_	_	10.42	_	0.253102	_	0.51	2.015	9.2	_	0.253102	_	0.51	2.015	_	< 0.05
M1 85D-23	maize	Oregon, MO USA	39°59′12″N	95°8′33″W	1994	Monsanto		Ezra Bt	MON802	Cry1Ab	single	Lepidopteran insect resistance	1				B73 x Mo17	6	6	Pounce, post-anthesis (weekly) + ECB 1	_	_	_	_	_	_	_	_	_	_	10.05	_	0.253102	_	0.51	2.015	9.93	_	0.253102	_	0.51	2.015	_	> 0.05
M1 85D-23	maize	Oregon, MO USA	39°59′12″N	95°8′33″W	1994	Monsanto		Ezra Bt	MON802	Cry1Ab	single	Lepidopteran insect resistance	1				B73 x Mo17	6	6	Pounce, from V6 to V15 (weekly) + ECB2	_	_	_	_	_	_	_	_	_	_	10.33	_	0.253102	_	0.51	2.015	10.12	_	0.253102	_	0.51	2.015	_	> 0.05
M1 85D-23	maize	Oregon, MO USA	39°59′12″N	95°8′33″W	1994	Monsanto		Ezra Bt	MON802	Cry1Ab	single	Lepidopteran insect resistance	1				B73 x Mo17	6	6	no treatment + none	_	_	_	_	_	_	_	_	_	_	10.26	_	0.253102	_	0.51	2.015	8.45	_	0.253102	_	0.51	2.015	_	> 0.05
M1 85D-23	maize	Oregon, MO USA	39°59′12″N	95°8′33″W	1994	Monsanto		Ezra Bt	MON802	Cry1Ab	single	Lepidopteran insect resistance	1				B73 x Mo17	6	6	Pounce, from V6 to postanthesis (weekly)+none	_	_	_	_	_	_	_	_	_	_	10.46	_	0.253102	_	0.51	2.015	10.32	_	0.253102	_	0.51	2.015	_	> 0.05

## Sheet: grain yield single
Class and unique identifier	Crop	Location	Lat	Long	Year	Seed company	Commercial name	Hybrid name	Transformation event	toxin(s)/protein expressed	GE traits	Single	Isoline	Replicates GMO	Replicates Non-GMO	Agronomical tecnique	Irrigation treatment	Water stress treatment	Plant density	Biocontrol treatment	Preserving agent	Insect infestation treatment	Insect stress treatment	Number of experiment	Sampling time period	Oldness of hybriyds	Grain Yield GMO (t ha-1)	SEMYield GMO	SDYield GMO	CV	LSD	t	Grain Yield Non-GMO (t ha-1)	SEMYield Non-GMO	SDYield non-GMO	CV	LSD	t	FYield	PYield
M1 24A-6	Maize	Sainte-Anne-de-Bellevue, Quebec, Canada	45°24’ N	73°56’ W	2008	_		MZ2263	MON810	Cry1Ab	Lepidopteran insect resistance	1	MZ226	3	3	_	_	_	_	_	_	_	_	_	_	_	7.4	1.4	2.42487				8.7	1.7	2.94449	_	_	_	_	> 0.05
M1 24A-6	Maize	Sainte-Anne-de-Bellevue, Quebec, Canada	45°24’ N	73°56’ W	2008	_		MZ3888	MON810	Cry1Ab	Lepidopteran insect resistance	1	MZ310	3	3	_	_	_	_	_	_	_	_	_	_	_	10.4	3	5.19615				11.4	0.4	0.69282	_	_	_	_	> 0.05
M1 24A-6	Maize	Sainte-Anne-de-Bellevue, Quebec, Canada	45°24’ N	73°56’ W	2008	_		MZ5444	MON810	Cry1Ab	Lepidopteran insect resistance	1	MZ540	3	3	_	_	_	_	_	_	_	_	_	_	_	14.3	1.4	2.42487				14.6	0.6	1.03923	_	_	_	_	> 0.05
M1 24A-6	Maize	Sainte-Anne-de-Bellevue, Quebec, Canada	45°24’ N	73°56’ W	2009	_		MZ2263	MON810	Cry1Ab	Lepidopteran insect resistance	1	MZ226	3	3	_	_	_	_	_	_	_	_	_	_	_	16.7	1	1.73205				16.2	0.6	1.03923	_	_	_	_	> 0.05
M1 24A-6	Maize	Sainte-Anne-de-Bellevue, Quebec, Canada	45°24’ N	73°56’ W	2009	_		MZ3888	MON810	Cry1Ab	Lepidopteran insect resistance	1	MZ310	3	3	_	_	_	_	_	_	_	_	_	_	_	19.6	1.6	2.77128				20.5	1.7	2.94449	_	_	_	_	> 0.05
M1 24A-6	Maize	Sainte-Anne-de-Bellevue, Quebec, Canada	45°24’ N	73°56’ W	2009	_		MZ5444	MON810	Cry1Ab	Lepidopteran insect resistance	1	MZ540	3	3	_	_	_	_	_	_	_	_	_	_	_	19.8	2.5	4.33013				16.6	2.8	4.84974	_	_	_	_	> 0.05
M1 40B-23	Maize	Williamson (Pike Co.), GA, USA	33°10′47″ N	84°21′47″ W	2006	Dekalb		DKC69-71	MON810	Cry1Ab	Lepidopteran insect resistance	1	DKC 69-72	4	4	Planting type	_	_	_	_	_	_	_	_	_	_	11.1	0.8	1.6				12.6	0.3	0.6	_	_	_	_	> 0.05
M1 40B-23	Maize	Williamson (Pike Co.), GA, USA	33°10′47″ N	84°21′47″ W	2006	Pioneer		31G68	MON810	Cry1Ab	Lepidopteran insect resistance	1	31G66	4	4	Planting type	_	_	_	_	_	_	_	_	_	_	10.62	2.07	4.14				12.21	1.21	2.42	_	_	_	_	> 0.05
M1 40B-23	Maize	Williamson (Pike Co.), GA, USA	33°10′47″ N	84°21′47″ W	2006	Pioneer		31N28	MON810	Cry1Ab	Lepidopteran insect resistance	1	31N27	4	4	Planting type	_	_	_	_	_	_	_	_	_	_	11.71	0.45	0.9				11.22	1.07	2.14	_	_	_	_	> 0.05
M1 40B-23	Maize	Williamson (Pike Co.), GA, USA	33°10′47″ N	84°21′47″ W	2006	Pioneer		34B98	MON810	Cry1Ab	Lepidopteran insect resistance	1	34B97	4	4	Planting type	_	_	_	_	_	_	_	_	_	_	8.78	0.84	1.68				8.47	1.28	2.56	_	_	_	_	> 0.05
M1 40B-23	Maize	Williamson (Pike Co.), GA, USA	33°10′47″ N	84°21′47″ W	2006	Dekalb		DKC69-71	MON810	Cry1Ab	Lepidopteran insect resistance	1	DKC 69-72	4	4	Planting type	_	_	_	_	_	_	_	_	_	_	7.96	0.6	1.2				5.43	0.84	1.68	_	_	_	_	< 0.05
M1 40B-23	Maize	Williamson (Pike Co.), GA, USA	33°10′47″ N	84°21′47″ W	2006	Pioneer		31G68	MON810	Cry1Ab	Lepidopteran insect resistance	1	31G66	4	4	Planting type	_	_	_	_	_	_	_	_	_	_	8.04	1.08	2.16				4.9	0.63	1.26	_	_	_	_	< 0.05
M1 40B-23	Maize	Williamson (Pike Co.), GA, USA	33°10′47″ N	84°21′47″ W	2006	Pioneer		31N28	MON810	Cry1Ab	Lepidopteran insect resistance	1	31N27	4	4	Planting type	_	_	_	_	_	_	_	_	_	_	7.29	0.8	1.6				4.36	0.65	1.3	_	_	_	_	< 0.05
M1 40B-23	Maize	Williamson (Pike Co.), GA, USA	33°10′47″ N	84°21′47″ W	2006	Pioneer		34B98	MON810	Cry1Ab	Lepidopteran insect resistance	1	34B97	4	4	Planting type	_	_	_	_	_	_	_	_	_	_	6.78	0.49	0.98				5.02	0.58	1.16	_	_	_	_	< 0.05
M1 40B-23	Maize	Williamson (Pike Co.), GA, USA	33°10′47″ N	84°21′47″ W	2007	Dekalb		DKC69-71	MON810	Cry1Ab	Lepidopteran insect resistance	1	DKC 69-72	4	4	Planting type	_	_	_	_	_	_	_	_	_	_	13	0.68	1.36				13.4	0.48	0.96	_	_	_	_	> 0.05
M1 40B-23	Maize	Williamson (Pike Co.), GA, USA	33°10′47″ N	84°21′47″ W	2007	Pioneer		31G68	MON810	Cry1Ab	Lepidopteran insect resistance	1	31G66	4	4	Planting type	_	_	_	_	_	_	_	_	_	_	13.02	0.34	0.68				11.92	0.43	0.86	_	_	_	_	> 0.05
M1 40B-23	Maize	Williamson (Pike Co.), GA, USA	33°10′47″ N	84°21′47″ W	2007	Pioneer		31N28	MON810	Cry1Ab	Lepidopteran insect resistance	1	31N27	4	4	Planting type	_	_	_	_	_	_	_	_	_	_	13.16	0.41	0.82				13.49	0.91	1.82	_	_	_	_	> 0.05
M1 40B-23	Maize	Williamson (Pike Co.), GA, USA	33°10′47″ N	84°21′47″ W	2007	Dekalb		DKC69-71	MON810	Cry1Ab	Lepidopteran insect resistance	1	DKC 69-72	4	4	Planting type	_	_	_	_	_	_	_	_	_	_	5.9	0.13	0.26				5.19	0.18	0.36	_	_	_	_	> 0.05
M1 40B-23	Maize	Williamson (Pike Co.), GA, USA	33°10′47″ N	84°21′47″ W	2007	Pioneer		31G68	MON810	Cry1Ab	Lepidopteran insect resistance	1	31G66	4	4	Planting type	_	_	_	_	_	_	_	_	_	_	4.32	0.05	0.1				3.98	0.16	0.32	_	_	_	_	> 0.05
M1 40B-23	Maize	Williamson (Pike Co.), GA, USA	33°10′47″ N	84°21′47″ W	2007	Pioneer		31N28	MON810	Cry1Ab	Lepidopteran insect resistance	1	31N27	4	4	Planting type	_	_	_	_	_	_	_	_	_	_	1.94	0.87	1.74				1.49	0.53	1.06	_	_	_	_	> 0.05
M1 51C-15	maize	Mindanao, Philippines: South Cotabato (1 location), Sultan Kuradat (3 locations), and North Cotabato (3 locations)		_	2003	_		Hybrid BtA	MON810	Cry1Ab	Lepidopteran insect resistance	1	Hybrid A	3	3	_	_	_	_	_	_	_	_	_	_	_	5.13	_	0.53865	10.5	0.52		4.01	_	0.42105	10.5	0.52	_	_	> 0.05
M1 51C-15	maize	Mindanao, Philippines: South Cotabato (1 location), Sultan Kuradat (3 locations), and North Cotabato (3 locations)	_	_	2003	_		Hybrid BtB	MON810	Cry1Ab	Lepidopteran insect resistance	1	Hybrid B	3	3	_	_	_	_	_	_	_	_	_	_	_	5.26	_	0.5523	10.5	0.52		4.09	_	0.42945	10.5	0.52	_	_	> 0.05
M1 51C-15	maize	Mindanao, Philippines: South Cotabato (1 location), Sultan Kuradat (3 locations), and North Cotabato (3 locations)	_	_	2003	_		Hybrid BtC	MON810	Cry1Ab	Lepidopteran insect resistance	1	Hybrid C	3	3	_	_	_	_	_	_	_	_	_	_	_	5.44	_	0.5712	10.5	0.52		4.13	_	0.43365	10.5	0.52	_	_	> 0.05
M1 51C-15	maize	Los Banos, Luzon Province, Philippines	14°10′N	121°13′E	2003	_		Hybrid BtD	MON810	Cry1Ab	Lepidopteran insect resistance	1	Hybrid D	3	3	_	_	_	_	_	_	_	_	1	_	_	6.86	_	1.43374	20.9	1.3		1.75	_	0.36575	20.9	1.3	_	_	< 0.05
M1 51C-15	maize	Los Banos, Luzon Province, Philippines	14°10′N	121°13′E	2003	_		Hybrid BtD	MON810	Cry1Ab	Lepidopteran insect resistance	1	Hybrid D	3	3	_	_	_	_	_	_	_	_	2	_	_	5.99	_	0.79667	13.3	0.84		3.66	_	0.48678	13.3	0.84	_	_	< 0.05
M1 53C-1	maize	Foulum (North Jutland, Denmark)	56° 30' N	9° 35' E	2002	_		MEB307	MON810	Cry1Ab	Lepidopteran insect resistance	1	Monumental	4	4	_	_	_	_	_	_	_	_	_	_	_	12.331	_	0.344241		0.81	2.353	11.939	_	0.344241		0.81	2.353	_
M1 53C-1	maize	Foulum (North Jutland, Denmark)	56° 30' N	9° 35' E	2003	_		MEB307	MON810	Cry1Ab	Lepidopteran insect resistance	1	Monumental	8	8	_	_	_	_	_	_	_	_	_	_	_	11.685	_	0.308179		0.584	1.895	11.722	_	0.308179		0.584	1.895	_
M1 53C-1	maize	Foulum (North Jutland, Denmark)	56° 30' N	9° 35' E	2004	_		MEB307	MON810	Cry1Ab	Lepidopteran insect resistance	1	Monumental	8	8	_	_	_	_	_	_	_	_	_	_	_	7.117	_	0.284433		0.539	1.895	7.026	_	0.284433		0.539	1.895	_
M1 53C-1	maize	Foulum (North Jutland, Denmark)	56° 30' N	9° 35' E	2005	_		MEB307	MON810	Cry1Ab	Lepidopteran insect resistance	1	Monumental	8	8	_	_	_	_	_	_	_	_	_	_	_	9.765	_	0.348285		0.66	1.895	9.689	_	0.348285		0.66	1.895	_
M1 53C-1	maize	Narbons, Montesquieu Lauragais (Midi-Pyrenees, France)	43° 26' N	1° 27' E	2003-2004	Dekalb		DKc5784	MON810	Cry1Ab	Lepidopteran insect resistance	1	DKc5783	8	8	_	_	_	_	_	_	_	_	_	_	_	10.1	_	0.527704		1	1.895	8.4	_	0.527704		1	1.895	_
M1 53C-35	maize	Corpus Christy, Texas USA	27° 44' 34'' N	97° 09' 21'' W	1999	Cargill		C8120Bt	MON810	Cry1ab	Lepidopteran insect resistance	1	CX8802	9	9	dryland	_	_	_	_	_	_	_	_	_	_	4.77273	0.0636364	0.190909	_	_	_	4.58182	0.127273	0.381818	_	_	_	_	> 0.05
M1 53C-35	maize	Corpus Christy, Texas USA	27° 44' 34'' N	97° 09' 21'' W	1999	Dekalb		DK580Bt	MON810	Cry1ab	Lepidopteran insect resistance	1	DK580	9	9	dryland	_	_	_	_	_	_	_	_	_	_	4.51818	0.127273	0.381818	_	_	_	3.81818	0.127273	0.381818	_	_	_	_	< 0.05
M1 53C-35	maize	Corpus Christy, Texas USA	27° 44' 34'' N	97° 09' 21'' W	1999	Dekalb		DK591Bt	MON810	Cry1ab	Lepidopteran insect resistance	1	DK591	9	9	dryland	_	_	_	_	_	_	_	_	_	_	4.00909	0.127273	0.381818	_	_	_	3.81818	0.127273	0.381818	_	_	_	_	> 0.05
M1 53C-35	maize	Corpus Christy, Texas USA	27° 44' 34'' N	97° 09' 21'' W	1999	Garst Seeds		G8366Bt	MON810	Cry1ab	Lepidopteran insect resistance	1	G8325	9	9	dryland	_	_	_	_	_	_	_	_	_	_	4.77273	0.190909	0.572727	_	_	_	4.77273	0.190909	0.572727	_	_	_	_	> 0.05
M1 53C-35	maize	Corpus Christy, Texas USA	27° 44' 34'' N	97° 09' 21'' W	1999	Golden Harvest		H9230Bt	MON810	Cry1ab	Lepidopteran insect resistance	1	H2547	9	9	dryland	_	_	_	_	_	_	_	_	_	_	4.58182	0.190909	0.572727	_	_	_	3.94545	0.190909	0.572727	_	_	_	_	< 0.05
M1 53C-35	maize	Corpus Christy, Texas USA	27° 44' 34'' N	97° 09' 21'' W	1999	Golden Harvest		H9481Bt	MON810	Cry1ab	Lepidopteran insect resistance	1	H2581	9	9	dryland	_	_	_	_	_	_	_	_	_	_	5.53636	0.190909	0.572727	_	_	_	5.47273	0.127273	0.381818	_	_	_	_	> 0.05
M1 53C-35	maize	Corpus Christy, Texas USA	27° 44' 34'' N	97° 09' 21'' W	1999	NC+		NC+5778Bt	MON810	Cry1ab	Lepidopteran insect resistance	1	NC+5778	9	9	dryland	_	_	_	_	_	_	_	_	_	_	4.39091	0.127273	0.381818	_	_	_	4.13636	0.0636364	0.190909	_	_	_	_	> 0.05
M1 53C-35	maize	Corpus Christy, Texas USA	27° 44' 34'' N	97° 09' 21'' W	1999	Pioneer		P31B13Bt	MON810	Cry1ab	Lepidopteran insect resistance	1	P3223	9	9	dryland	_	_	_	_	_	_	_	_	_	_	6.49091	0.127273	0.381818	_	_	_	5.34545	0.127273	0.381818	_	_	_	_	< 0.05
M1 53C-35	maize	Corpus Christy, Texas USA	27° 44' 34'' N	97° 09' 21'' W	1999	Pioneer		P33V08Bt	MON810	Cry1ab	Lepidopteran insect resistance	1	P3394	9	9	dryland	_	_	_	_	_	_	_	_	_	_	5.09091	0.127273	0.381818	_	_	_	4.26364	0.763636	2.29091	_	_	_	_	< 0.05
M1 53C-35	maize	Corpus Christy, Texas USA	27° 44' 34'' N	97° 09' 21'' W	1999	Cargill		C8120Bt	MON810	Cry1ab	Lepidopteran insect resistance	1	CX8802	9	9	irrigated	_	_	_	_	_	_	_	_	_	_	5.02727	0.445455	1.33636	_	_	_	5.34545	0.190909	0.572727	_	_	_	_	> 0.05
M1 53C-35	maize	Corpus Christy, Texas USA	27° 44' 34'' N	97° 09' 21'' W	1999	Dekalb		DK580Bt	MON810	Cry1ab	Lepidopteran insect resistance	1	DK580	9	9	irrigated	_	_	_	_	_	_	_	_	_	_	4.96364	0.254545	0.763636	_	_	_	4.70909	0.381818	1.14545	_	_	_	_	> 0.05
M1 53C-35	maize	Corpus Christy, Texas USA	27° 44' 34'' N	97° 09' 21'' W	1999	Dekalb		DK591Bt	MON810	Cry1ab	Lepidopteran insect resistance	1	DK591	9	9	irrigated	_	_	_	_	_	_	_	_	_	_	4.77273	0.190909	0.572727	_	_	_	4.39091	0.190909	0.572727	_	_	_	_	> 0.05
M1 53C-35	maize	Corpus Christy, Texas USA	27° 44' 34'' N	97° 09' 21'' W	1999	Garst Seeds		G8366Bt	MON810	Cry1ab	Lepidopteran insect resistance	1	G8325	9	9	irrigated	_	_	_	_	_	_	_	_	_	_	5.6	0.254545	0.763636	_	_	_	5.15455	0.254545	0.763636	_	_	_	_	< 0.05
M1 53C-35	maize	Corpus Christy, Texas USA	27° 44' 34'' N	97° 09' 21'' W	1999	Golden Harvest		H9230Bt	MON810	Cry1ab	Lepidopteran insect resistance	1	H2547	9	9	irrigated	_	_	_	_	_	_	_	_	_	_	5.02727	0.0636364	0.190909	_	_	_	5.15455	0.127273	0.381818	_	_	_	_	> 0.05
M1 53C-35	maize	Corpus Christy, Texas USA	27° 44' 34'' N	97° 09' 21'' W	1999	Golden Harvest		H9481Bt	MON810	Cry1ab	Lepidopteran insect resistance	1	H2581	9	9	irrigated	_	_	_	_	_	_	_	_	_	_	5.85455	0.127273	0.381818	_	_	_	5.91818	0.127273	0.381818	_	_	_	_	> 0.05
M1 53C-35	maize	Corpus Christy, Texas USA	27° 44' 34'' N	97° 09' 21'' W	1999	NC+		NC+5778Bt	MON810	Cry1ab	Lepidopteran insect resistance	1	NC+5778	9	9	irrigated	_	_	_	_	_	_	_	_	_	_	5.34545	0.190909	0.572727	_	_	_	5.34545	0.190909	0.572727	_	_	_	_	> 0.05
M1 53C-35	maize	Corpus Christy, Texas USA	27° 44' 34'' N	97° 09' 21'' W	1999	Pioneer		P31B13Bt	MON810	Cry1ab	Lepidopteran insect resistance	1	P3223	9	9	irrigated	_	_	_	_	_	_	_	_	_	_	5.85455	0.0636364	0.190909	_	_	_	5.40909	0.254545	0.763636	_	_	_	_	> 0.05
M1 53C-35	maize	Corpus Christy, Texas USA	27° 44' 34'' N	97° 09' 21'' W	1999	Pioneer		P33V08Bt	MON810	Cry1ab	Lepidopteran insect resistance	1	P3394	9	9	irrigated	_	_	_	_	_	_	_	_	_	_	5.6	0.127273	0.381818	_	_	_	5.15455	0.381818	1.14545	_	_	_	_	< 0.05
M1 53C-35	maize	Beheville, Texas USA	28° 24' 20'' N	97° 45' 03'' W	2000	Cargill		C8120Bt	MON810	Cry1ab	Lepidopteran insect resistance	1	CX8802	9	9	dryland	_	_	_	_	_	_	_	_	_	_	5.81449	0.223992	0.671976	_	_	_	4.84267	0.261621	0.784863	_	_	_	_	> 0.05
M1 53C-35	maize	Beheville, Texas USA	28° 24' 20'' N	97° 45' 03'' W	2000	Dekalb		DK580Bt	MON810	Cry1ab	Lepidopteran insect resistance	1	DK580	9	9	dryland	_	_	_	_	_	_	_	_	_	_	5.67585	0.224388	0.673165	_	_	_	4.96526	0.186759	0.560277	_	_	_	_	> 0.05
M1 53C-35	maize	Beheville, Texas USA	28° 24' 20'' N	97° 45' 03'' W	2000	Dekalb		DK591Bt	MON810	Cry1ab	Lepidopteran insect resistance	1	DK591	9	9	dryland	_	_	_	_	_	_	_	_	_	_	5.38809	0.113085	0.339256	_	_	_	4.34259	0.299052	0.897157	_	_	_	_	> 0.05
M1 53C-35	maize	Beheville, Texas USA	28° 24' 20'' N	97° 45' 03'' W	2000	Garst Seeds		G8366Bt	MON810	Cry1ab	Lepidopteran insect resistance	1	G8325	9	9	dryland	_	_	_	_	_	_	_	_	_	_	5.43582	0.299052	0.897157	_	_	_	4.27843	0.187353	0.56206	_	_	_	_	< 0.05
M1 53C-35	maize	Beheville, Texas USA	28° 24' 20'' N	97° 45' 03'' W	2000	Golden Harvest		H9230Bt	MON810	Cry1ab	Lepidopteran insect resistance	1	H2547	9	9	dryland	_	_	_	_	_	_	_	_	_	_	5.59505	0.187551	0.562654	_	_	_	4.06572	0.149922	0.449767	_	_	_	_	< 0.05
M1 53C-35	maize	Beheville, Texas USA	28° 24' 20'' N	97° 45' 03'' W	2000	Golden Harvest		H9481Bt	MON810	Cry1ab	Lepidopteran insect resistance	1	H2581	9	9	dryland	_	_	_	_	_	_	_	_	_	_	5.41938	0.261819	0.785458	_	_	_	3.96393	0.299844	0.899533	_	_	_	_	< 0.05
M1 53C-35	maize	Beheville, Texas USA	28° 24' 20'' N	97° 45' 03'' W	2000	NC+		NC+5778Bt	MON810	Cry1ab	Lepidopteran insect resistance	1	NC+5778	9	9	dryland	_	_	_	_	_	_	_	_	_	_	6.43517	0.150318	0.450955	_	_	_	5.27778	0.261819	0.785458	_	_	_	_	< 0.05
M1 53C-35	maize	Beheville, Texas USA	28° 24' 20'' N	97° 45' 03'' W	2000	Pioneer		P31B13Bt	MON810	Cry1ab	Lepidopteran insect resistance	1	P3223	9	9	dryland	_	_	_	_	_	_	_	_	_	_	6.74333	0.262413	0.78724	_	_	_	5.32531	0.224982	0.674947	_	_	_	_	< 0.05
M1 53C-35	maize	Beheville, Texas USA	28° 24' 20'' N	97° 45' 03'' W	2000	Pioneer		P33V08Bt	MON810	Cry1ab	Lepidopteran insect resistance	1	P3394	9	9	dryland	_	_	_	_	_	_	_	_	_	_	5.63684	0.187749	0.563248	_	_	_	5.07537	0.262017	0.786052	_	_	_	_	< 0.05
M1 53C-35	maize	Corpus Christy, Texas USA	27° 44' 34'' N	97° 09' 21'' W	2000	Cargill		C8120Bt	MON810	Cry1ab	Lepidopteran insect resistance	1	CX8802	9	9	dryland	_	_	_	_	_	_	_	_	_	_	4.33632	0.14872	0.44616	_	_	_	3.70357	0.03584	0.10752	_	_	_	_	> 0.05
M1 53C-35	maize	Corpus Christy, Texas USA	27° 44' 34'' N	97° 09' 21'' W	2000	Dekalb		DK580Bt	MON810	Cry1ab	Lepidopteran insect resistance	1	DK580	9	9	dryland	_	_	_	_	_	_	_	_	_	_	3.98922	0.22339	0.67017	_	_	_	3.6181	0.14853	0.44559	_	_	_	_	> 0.05
M1 53C-35	maize	Corpus Christy, Texas USA	27° 44' 34'' N	97° 09' 21'' W	2000	Dekalb		DK591Bt	MON810	Cry1ab	Lepidopteran insect resistance	1	DK591	9	9	dryland	_	_	_	_	_	_	_	_	_	_	3.75382	0.18616	0.55848	_	_	_	3.34567	0.07326	0.21978	_	_	_	_	> 0.05
M1 53C-35	maize	Corpus Christy, Texas USA	27° 44' 34'' N	97° 09' 21'' W	2000	Garst Seeds		G8366Bt	MON810	Cry1ab	Lepidopteran insect resistance	1	G8325	9	9	dryland	_	_	_	_	_	_	_	_	_	_	4.45462	0.14833	0.44499	_	_	_	3.22276	0.14833	0.44499	_	_	_	_	> 0.05
M1 53C-35	maize	Corpus Christy, Texas USA	27° 44' 34'' N	97° 09' 21'' W	2000	Golden Harvest		H9230Bt	MON810	Cry1ab	Lepidopteran insect resistance	1	H2547	9	9	dryland	_	_	_	_	_	_	_	_	_	_	4.25725	0.18516	0.55548	_	_	_	3.69857	0.1109	0.3327	_	_	_	_	> 0.05
M1 53C-35	maize	Corpus Christy, Texas USA	27° 44' 34'' N	97° 09' 21'' W	2000	Golden Harvest		H9481Bt	MON810	Cry1ab	Lepidopteran insect resistance	1	H2581	9	9	dryland	_	_	_	_	_	_	_	_	_	_	4.73286	0.11069	0.33207	_	_	_	3.87532	0.29766	0.89298	_	_	_	_	> 0.05
M1 53C-35	maize	Corpus Christy, Texas USA	27° 44' 34'' N	97° 09' 21'' W	2000	NC+		NC+5778Bt	MON810	Cry1ab	Lepidopteran insect resistance	1	NC+5778	9	9	dryland	_	_	_	_	_	_	_	_	_	_	4.1986	0.03563	0.10689	_	_	_	3.45276	0.14833	0.44499	_	_	_	_	> 0.05
M1 53C-35	maize	Corpus Christy, Texas USA	27° 44' 34'' N	97° 09' 21'' W	2000	Pioneer		P31B13Bt	MON810	Cry1ab	Lepidopteran insect resistance	1	P3223	9	9	dryland	_	_	_	_	_	_	_	_	_	_	5.12359	0.18576	0.55728	_	_	_	4.49045	0.11069	0.33207	_	_	_	_	> 0.05
M1 53C-35	maize	Corpus Christy, Texas USA	27° 44' 34'' N	97° 09' 21'' W	2000	Pioneer		P33V08Bt	MON810	Cry1ab	Lepidopteran insect resistance	1	P3394	9	9	dryland	_	_	_	_	_	_	_	_	_	_	4.28968	0.07286	0.21858	_	_	_	3.28181	0.03563	0.10689	_	_	_	_	> 0.05
M1 53C-35	maize	Corpus Christy, Texas USA	27° 44' 34'' N	97° 09' 21'' W	2000	Cargill		C8120Bt	MON810	Cry1ab	Lepidopteran insect resistance	1	CX8802	9	9	irrigated	_	_	_	_	_	_	_	_	_	_	4.4735	0.18736	0.56208	_	_	_	3.94947	0.18676	0.56028	_	_	_	_	> 0.05
M1 53C-35	maize	Corpus Christy, Texas USA	27° 44' 34'' N	97° 09' 21'' W	2000	Dekalb		DK580Bt	MON810	Cry1ab	Lepidopteran insect resistance	1	DK580	9	9	irrigated	_	_	_	_	_	_	_	_	_	_	4.37191	0.15051	0.45153	_	_	_	4.1083	0.22459	0.67377	_	_	_	_	> 0.05
M1 53C-35	maize	Corpus Christy, Texas USA	27° 44' 34'' N	97° 09' 21'' W	2000	Dekalb		DK591Bt	MON810	Cry1ab	Lepidopteran insect resistance	1	DK591	9	9	irrigated	_	_	_	_	_	_	_	_	_	_	4.41964	0.22478	0.67434	_	_	_	3.70924	0.15032	0.45096	_	_	_	_	< 0.05
M1 53C-35	maize	Corpus Christy, Texas USA	27° 44' 34'' N	97° 09' 21'' W	2000	Garst Seeds		G8366Bt	MON810	Cry1ab	Lepidopteran insect resistance	1	G8325	9	9	irrigated	_	_	_	_	_	_	_	_	_	_	4.72819	0.07625	0.22875	_	_	_	3.71954	0.15051	0.45153	_	_	_	_	< 0.05
M1 53C-35	maize	Corpus Christy, Texas USA	27° 44' 34'' N	97° 09' 21'' W	2000	Golden Harvest		H9230Bt	MON810	Cry1ab	Lepidopteran insect resistance	1	H2547	9	9	irrigated	_	_	_	_	_	_	_	_	_	_	4.92466	0.22518	0.67554	_	_	_	4.32616	0.22458	0.67374	_	_	_	_	< 0.05
M1 53C-35	maize	Corpus Christy, Texas USA	27° 44' 34'' N	97° 09' 21'' W	2000	Golden Harvest		H9481Bt	MON810	Cry1ab	Lepidopteran insect resistance	1	H2581	9	9	irrigated	_	_	_	_	_	_	_	_	_	_	4.78642	0.22478	0.67434	_	_	_	4.07563	0.11348	0.34044	_	_	_	_	< 0.05
M1 53C-35	maize	Corpus Christy, Texas USA	27° 44' 34'' N	97° 09' 21'' W	2000	NC+		NC+5778Bt	MON810	Cry1ab	Lepidopteran insect resistance	1	NC+5778	9	9	irrigated	_	_	_	_	_	_	_	_	_	_	4.64779	0.18735	0.56205	_	_	_	4.16079	0.14992	0.44976	_	_	_	_	> 0.05
M1 53C-35	maize	Corpus Christy, Texas USA	27° 44' 34'' N	97° 09' 21'' W	2000	Pioneer		P31B13Bt	MON810	Cry1ab	Lepidopteran insect resistance	1	P3223	9	9	irrigated	_	_	_	_	_	_	_	_	_	_	5.25381	0.18795	0.56385	_	_	_	4.32002	0.15091	0.45273	_	_	_	_	< 0.05
M1 53C-35	maize	Corpus Christy, Texas USA	27° 44' 34'' N	97° 09' 21'' W	2000	Pioneer		P33V08Bt	MON810	Cry1ab	Lepidopteran insect resistance	1	P3394	9	9	irrigated	_	_	_	_	_	_	_	_	_	_	4.48261	0.22499	0.67497	_	_	_	3.73498	0.15052	0.45156	_	_	_	_	< 0.05
M1 56C-5	maize	Leland, Mississippi USA	33° 24' 19'' N	90° 53' 51'' W	1999	Pioneer		31B13	MON810	Cry1ab	Lepidopteran insect resistance	1	3223	4	4	_	_	_	_	_	_	_	_	_	_	_	8.763	0.2549	0.5098	_	_	_	8.524	0.106	0.212	_	_	_	_	> 0.05
M1 56C-5	maize	Leland, Mississippi USA	33° 24' 19'' N	90° 53' 51'' W	1999	Pioneer		33V08	MON810	Cry1ab	Lepidopteran insect resistance	1	3394	4	4	_	_	_	_	_	_	_	_	_	_	_	8.357	0.0991	0.1982	_	_	_	8.156	0.106	0.212	_	_	_	_	> 0.05
M1 56C-5	maize	Morgan City, Mississippi USA	33° 22' 51'' N	90° 21' W	1999	Pioneer		31B13	MON810	Cry1ab	Lepidopteran insect resistance	1	3223	4	4	_	_	_	_	_	_	_	_	_	_	_	10.635	0.521	1.042	_	_	_	11.411	0.363	0.726	_	_	_	_	> 0.05
M1 56C-5	maize	Morgan City, Mississippi USA	33° 22' 51'' N	90° 21' W	1999	Pioneer		33V08	MON810	Cry1ab	Lepidopteran insect resistance	1	3394	4	4	_	_	_	_	_	_	_	_	_	_	_	11.179	0.237	0.474	_	_	_	11.066	0.197	0.394	_	_	_	_	> 0.05
M1 56C-5	maize	Morgan City, Mississippi USA	33° 22' 51'' N	90° 21' W	2000	Pioneer		31B13	MON810	Cry1ab	Lepidopteran insect resistance	1	3223	4	4	_	_	_	_	_	_	_	_	_	_	_	10.894	0.429	0.858	_	_	_	10.107	0.415	0.83	_	_	_	_	> 0.05
M1 56C-5	maize	Morgan City, Mississippi USA	33° 22' 51'' N	90° 21' W	2000	Pioneer		33V08	MON810	Cry1ab	Lepidopteran insect resistance	1	3394	4	4	_	_	_	_	_	_	_	_	_	_	_	9.169	0.323	0.646	_	_	_	8.812	0.279	0.558	_	_	_	_	> 0.05
M1 72C-19	maize	Eckartsweier, Kandel, Trebur, Freising and Ingolstadt, Germany	_	_	2000	_		Novelis Bt	MON810	Cry1ab	Lepidopteran insect resistance	1	Nobilis	10	10	_	_	_	_	_	_	ECB-infested	_	_	_	_	11.7	_	0.490998	_	0.9	1.833	10.7	_	0.490998	_	0.9	1.833	_	< 0.05
M1 72C-19	maize	Eckartsweier, Kandel, Trebur, Freising and Ingolstadt, Germany	_	_	2000	_		Transal Bt	MON810	Cry1ab	Lepidopteran insect resistance	1	Transal	10	10	_	_	_	_	_	_	ECB-infested	_	_	_	_	12.6	_	0.490998	_	0.9	1.833	11.9	_	0.490998	_	0.9	1.833	_	< 0.05
M1 73C-14	maize	South Shore , South Dakota USA	45° 6′ 18″ N	96° 55′ 41″ W	1997	Pioneer		X1006RT	MON810	Cry1Ab	Lepidopteran insect resistance	1	Pioneer 3751	4	4	_	_	_	_	_	_	_	_	_	_	_	4.96	0.164	0.328	_	_	_	3.56	0.215	0.43	_	_	_	_	< 0.005
M1 73C-14	maize	South Shore , South Dakota USA	45° 6′ 18″ N	96° 55′ 41″ W	1998	J.C. Robinson		EX8711	MON810	Cry1Ab	Lepidopteran insect resistance	1	Golden Harvest 2292	4	4	_	_	_	_	_	_	_	_	_	_	_	10.49	0.094	0.188	_	_	_	9.12	0.363	0.726	_	_	_	_	< 0.005
M1 73C-14	maize	South Shore , South Dakota USA	45° 6′ 18″ N	96° 55′ 41″ W	1999	J.C. Robinson		Golden Harvest 6911	MON810	Cry1Ab	Lepidopteran insect resistance	1	Golden Harvest 2292	4	4	_	_	_	_	_	_	_	_	_	_	_	7.75	0.288	0.576	_	_	_	8.31	0.306	0.612	_	_	_	_	< 0.005
M1 75D-29	maize	Stoneville, Mississippi USA	33° 25′ 26″ N	90° 54′ 54″ W	avg. 2000 and 2001	Agrigold		A6609Bt	MON810	Cry1Ab	Lepidopteran insect resistance	1	A6605	5	5	_	_	_	_	_	_	_	_	_	_	_	10.7	_	0.32833	_	0.7	2.132	9.3	_	0.32833	_	0.7	2.132	_	< 0.005
M1 78D-42	maize	Beresford, Clay County, South Dakota USA	43° 4′ 51″ N	96° 46′ 34″ W	1997	J.C. Robinson		Golden Harvest 2390Bt	MON810	Cry1Ab	Lepidopteran insect resistance	1	Golden Harvest 2390	3	3	_	_	_	_	_	_	_	_	_	_	_	10.367	0.458	0.793279	_	_	_	10.403	0.636	1.10158	_	_	_	_	> 0.05
M1 78D-42	maize	Beresford, Clay County, South Dakota USA	43° 4′ 51″ N	96° 46′ 34″ W	1997	J.C. Robinson		Golden Harvest 2493Bt	MON810	Cry1Ab	Lepidopteran insect resistance	1	Golden Harvest 2493	3	3	_	_	_	_	_	_	_	_	_	_	_	10.71	0.704	1.21936	_	_	_	10.86	0.536	0.928379	_	_	_	_	> 0.05
M1 78D-42	maize	Beresford, Clay County, South Dakota USA	43° 4′ 51″ N	96° 46′ 34″ W	1997	Pioneer		34R06	MON810	Cry1Ab	Lepidopteran insect resistance	1	Pioneer 3489	3	3	_	_	_	_	_	_	_	_	_	_	_	12.507	0.231	0.400104	_	_	_	10.65	0.387	0.670304	_	_	_	_	< 0.05
M1 78D-42	maize	Beresford, Clay County, South Dakota USA	43° 4′ 51″ N	96° 46′ 34″ W	1998	Dekalb		580Bt-Y	MON810	Cry1Ab	Lepidopteran insect resistance	1	Dekalb 580RR	3	3	_	_	_	_	_	_	_	_	_	_	_	9.643	0.055	0.0952628	_	_	_	9.763	0.227	0.393176	_	_	_	_	> 0.05
M1 78D-42	maize	Beresford, Clay County, South Dakota USA	43° 4′ 51″ N	96° 46′ 34″ W	1998	J.C. Robinson		Golden Harvest EX8665	MON810	Cry1Ab	Lepidopteran insect resistance	1	Golden Harvest 2390	3	3	_	_	_	_	_	_	_	_	_	_	_	8.276	0.156	0.2702	_	_	_	7.968	0.222	0.384515	_	_	_	_	> 0.05
M1 78D-42	maize	Beresford, Clay County, South Dakota USA	43° 4′ 51″ N	96° 46′ 34″ W	1999	J.C. Robinson		Golden Harvest 8067	MON810	Cry1Ab	Lepidopteran insect resistance	1	Golden Harvest 2398	3	3	_	_	_	_	_	_	_	_	_	_	_	8.067	0.344	0.595825	_	_	_	7.465	0.329	0.569845	_	_	_	_	> 0.05
M1 80D-27	maize	Auggen, Eckartsweier, Ladenburg, and Trebur, Germany	_	_	1999	_		Mesnil Bt	MON810	Cry1Ab	Lepidopteran insect resistance	1	Mesnil	4	4	manual infestation with ECB	_	_	_	_	_	_	_	_	_	_	10.8	_	0.0594985	_	0.14	2.353	10.1	_	0.0594985	_	0.14	2.353	_	_
M1 80D-27	maize	Auggen, Eckartsweier, Ladenburg, and Trebur, Germany	_	_	1999	_		Valmont Bt	MON810	Cry1Ab	Lepidopteran insect resistance	1	Prelude	4	4	manual infestation with ECB	_	_	_	_	_	_	_	_	_	_	12.5	_	0.0594985	_	0.14	2.353	11.1	_	0.0594985	_	0.14	2.353	_	_
M1 80D-27	maize	Auggen, Eckartsweier, Ladenburg, and Trebur, Germany	_	_	1999	_		Mesnil Bt	MON810	Cry1Ab	Lepidopteran insect resistance	1	Mesnil	4	4	protected plot											11.2	_	0.0424989	_	0.1	2.353	11.9	_	0.0424989	_	0.1	2.353	_	_
M1 80D-27	maize	Auggen, Eckartsweier, Ladenburg, and Trebur, Germany	_	_	1999	_		Valmont Bt	MON810	Cry1Ab	Lepidopteran insect resistance	1	Prelude	4	4	protected plot											12.8	_	0.0424989	_	0.1	2.353	12.1	_	0.0424989	_	0.1	2.353	_	_
M1 87D-39	maize	Crawfordsville, Indiana USA; St. Joseph, Indiana USA; Clinton, Illinois USA; Washington, Iowa USA	_	_	1994	_		BT1	Modified Bt gene conferring resistance to ECB	Cry1Ab	Lepidopteran insect resistance	1	WT1	16	16	ECB infestation: none	_	_	_	_	_	_	_	_	_	_	11.4233	_	0.161209	_	0.2826	1.753	10.9712	_	0.14688	_	0.25748	1.753	_	> 0.05
M1 87D-39	maize	Crawfordsville, Indiana USA; St. Joseph, Indiana USA; Clinton, Illinois USA; Washington, Iowa USA	_	_	1994	_		BT2	Modified Bt gene conferring resistance to ECB	Cry1Ab	Lepidopteran insect resistance	1	WT2	16	16	ECB infestation: none	_	_	_	_	_	_	_	_	_	_	10.8707	_	0.161209	_	0.2826	1.753	11.103	_	0.14688	_	0.25748	1.753	_	> 0.05
M1 87D-39	maize	Crawfordsville, Indiana USA; St. Joseph, Indiana USA; Clinton, Illinois USA; Washington, Iowa USA	_	_	1994	_		BT1	Modified Bt gene conferring resistance to ECB	Cry1Ab	Lepidopteran insect resistance	1	WT1	4	16	ECB infestation: 1st generation	_	_	_	_	_	_	_	_	_	_	10.8958	_	0.161209	_	0.2826	1.753	11.1784	_	0.14688	_	0.25748	1.753	_	> 0.05
M1 87D-39	maize	Crawfordsville, Indiana USA; St. Joseph, Indiana USA; Clinton, Illinois USA; Washington, Iowa USA	_	_	1994	_		BT2	Modified Bt gene conferring resistance to ECB	Cry1Ab	Lepidopteran insect resistance	1	WT2	4	16	ECB infestation: 1st generation	_	_	_	_	_	_	_	_	_	_	10.6572	_	0.161209	_	0.2826	1.753	10.8393	_	0.14688	_	0.25748	1.753	_	> 0.05
M1 87D-39	maize	Crawfordsville, Indiana USA; St. Joseph, Indiana USA; Clinton, Illinois USA; Washington, Iowa USA	_	_	1994	_		BT1	Modified Bt gene conferring resistance to ECB	Cry1Ab	Lepidopteran insect resistance	1	WT1	4	16	ECB infestation: 2nd generation	_	_	_	_	_	_	_	_	_	_	10.833	_	0.161209	_	0.2826	1.753	11.1093	_	0.14688	_	0.25748	1.753	_	> 0.05
M1 87D-39	maize	Crawfordsville, Indiana USA; St. Joseph, Indiana USA; Clinton, Illinois USA; Washington, Iowa USA	_	_	1994	_		BT2	Modified Bt gene conferring resistance to ECB	Cry1Ab	Lepidopteran insect resistance	1	WT2	4	16	ECB infestation: 2nd generation	_	_	_	_	_	_	_	_	_	_	10.8644	_	0.161209	_	0.2826	1.753	10.6697	_	0.14688	_	0.25748	1.753	_	> 0.05
M1 87D-39	maize	Crawfordsville, Indiana USA; St. Joseph, Indiana USA; Clinton, Illinois USA; Washington, Iowa USA	_	_	1994	_		BT1	Modified Bt gene conferring resistance to ECB	Cry1Ab	Lepidopteran insect resistance	1	WT1	4	16	ECB infestation: 1st and 2nd	_	_	_	_	_	_	_	_	_	_	11.2412	_	0.161209	_	0.2826	1.753	10.9774	_	0.14688	_	0.25748	1.753	_	> 0.05
M1 87D-39	maize	Crawfordsville, Indiana USA; St. Joseph, Indiana USA; Clinton, Illinois USA; Washington, Iowa USA	_	_	1994	_		BT2	Modified Bt gene conferring resistance to ECB	Cry1Ab	Lepidopteran insect resistance	1	WT2	4	16	ECB infestation: 1st and 2nd	_	_	_	_	_	_	_	_	_	_	10.3808	_	0.161209	_	0.2826	1.753	10.4436	_	0.14688	_	0.25748	1.753	_	> 0.05
M1 update 4-41	maize	Borovce, Slovakia	48° 34.381' N	17° 43.302' E	2012	Dekalb		DKC4442YG	MON810	Cry1Ab	Lepidopteran insect resistance	1	DK440	10	10	_	_	_	_	_	_	_	_	_	_	_	11.3	0.92	2.9093	_	_	_	11.09	0.93	2.94092	_	_	_	_	> 0.05
M1 update 4-41	maize	Borovce, Slovakia	48° 34.381' N	17° 43.302' E	2013	Dekalb		DKC3872YG	MON810	Cry1Ab	Lepidopteran insect resistance	1	DKC3871	10	10	_	_	_	_	_	_	_	_	_	_	_	6.44	0.44	1.3914	_	_	_	6.08	0.45	1.42302	_	_	_	_	> 0.05
M1 update 6-14	maize	Ningjin County, Shandong Province of China	37° 64' N	116° 8' E	2012	_		_	BVLA430101	phyA2	Phytase production	1	LIYU35	4	4	_	_	_	_	_	_	_	_	_	_	_	9.66	0.1734	0.3468	_	_	_	9.15	0.27075	0.5415	_	_	_	_	> 0.05
M1 66C-9	maize	Plains, Midville, Calhoun (Southern) Georgia, USA	32° 2' 2'' N	84° 23' 34'' W	1999	Pioneer		31B13	MON810	Cry1Ab	Lepidopteran insect resistance	1	32-23	4	4	_	_	_	_	_	_	_	_	_	_	_	10.1	0.67	1.34	_	_	_	9.82	0.74	1.48	_	_	_	0.46	> 0.05
M1 66C-9	maize	Plains, Midville, Calhoun (Southern) Georgia, USA	32° 2' 2'' N	84° 23' 34'' W	1999	Pioneer		31B13	MON810	Cry1Ab	Lepidopteran insect resistance	1	32-23	4	4	_	_	_	_	_	_	_	_	_	_	_	8.38	0.53	1.06	_	_	_	7.9	0.56	1.12	_	_	_	1.07	> 0.05
M1 66C-9	maize	Blairsville (Northen) Georgia, USA	34° 52' 34'' N	83° 57' 30'' W	1999	Pioneer		31B13	MON810	Cry1Ab	Lepidopteran insect resistance	1	32-23	4	4	_	_	_	_	_	_	_	_	_	_	_	8.91	0.91	1.82	_	_	_	9.36	0.73	1.46	_	_	_	4.43	< 0.05
M1 66C-9	maize	Plains, Midville, Calhoun (Southern) Georgia, USA	32° 2' 2'' N	84° 23' 34'' W	2000	Pioneer		32K62	MON810	Cry1Ab	Lepidopteran insect resistance	1	32K61	4	4	_	_	_	_	_	_	_	_	_	_	_	6.13	0.35	0.7	_	_	_	7.51	0.39	0.78	_	_	_	0.03	> 0.05
M1 66C-9	maize	Plains, Midville, Calhoun (Southern) Georgia, USA	32° 2' 2'' N	84° 23' 34'' W	2000	Pioneer		32K62	MON810	Cry1Ab	Lepidopteran insect resistance	1	32K61	4	4	_	_	_	_	_	_	_	_	_	_	_	8.02	0.55	1.1	_	_	_	7.77	0.38	0.76	_	_	_	0.02	> 0.05
M1 66C-9	maize	Plains, Midville, Calhoun (Southern) Georgia, USA	32° 2' 2'' N	84° 23' 34'' W	2000	Pioneer		32K62	MON810	Cry1Ab	Lepidopteran insect resistance	1	32K61	4	4	_	_	_	_	_	_	_	_	_	_	_	6.52	0.55	1.1	_	_	_	6.96	0.72	1.44	_	_	_	1.08	> 0.05
M1 66C-9	maize	Blairsville (Northen) Georgia, USA	34° 52' 34'' N	83° 57' 30'' W	2000	Pioneer		32K62	MON810	Cry1Ab	Lepidopteran insect resistance	1	32K61	4	4	_	_	_	_	_	_	_	_	_	_	_	9.11	0.34	0.68	_	_	_	8.83	0.27	0.54	_	_	_	0.2	> 0.05
M1 66C-9	maize	Blairsville (Northen) Georgia, USA	34° 52' 34'' N	83° 57' 30'' W	2000	Pioneer		32K62	MON810	Cry1Ab	Lepidopteran insect resistance	1	32K61	4	4	_	_	_	_	_	_	_	_	_	_	_	4.88	0.38	0.76	_	_	_	4.81	0.86	1.72	_	_	_	0.01	> 0.05
M1 85D-23	maize	Marshall, MO USA	39°6′58″N	93°11′52″W	1994	Monsanto		Ezra Bt	MON802	Cry1Ab	Lepidopteran insect resistance	1	B73 x Mo17	6	6	no treatment + ECB 1 and 2	_	_	_	_	_	_	_	_	_	_	8.95	_	0.411911	_	0.83	2.015	8.36	_	0.411911	_	0.83	2.015	_	< 0.05
M1 85D-23	maize	Marshall, MO USA	39°6′58″N	93°11′52″W	1994	Monsanto		Ezra Bt	MON802	Cry1Ab	Lepidopteran insect resistance	1	B73 x Mo17	6	6	Pounce, post-anthesis (weekly) + ECB 1	_	_	_	_	_	_	_	_	_	_	9.93	_	0.411911	_	0.83	2.015	8.71	_	0.411911	_	0.83	2.015	_	> 0.05
M1 85D-23	maize	Marshall, MO USA	39°6′58″N	93°11′52″W	1994	Monsanto		Ezra Bt	MON802	Cry1Ab	Lepidopteran insect resistance	1	B73 x Mo17	6	6	Pounce, from V6 to V15 (weekly) + ECB2	_	_	_	_	_	_	_	_	_	_	9.94	_	0.411911	_	0.83	2.015	9.41	_	0.411911	_	0.83	2.015	_	> 0.05
M1 85D-23	maize	Marshall, MO USA	39°6′58″N	93°11′52″W	1994	Monsanto		Ezra Bt	MON802	Cry1Ab	Lepidopteran insect resistance	1	B73 x Mo17	6	6	no treatment + none	_	_	_	_	_	_	_	_	_	_	9.17	_	0.411911	_	0.83	2.015	7.85	_	0.411911	_	0.83	2.015	_	< 0.05
M1 85D-23	maize	Marshall, MO USA	39°6′58″N	93°11′52″W	1994	Monsanto		Ezra Bt	MON802	Cry1Ab	Lepidopteran insect resistance	1	B73 x Mo17	6	6	Pounce, from V6 to postanthesis (weekly)+none	_	_	_	_	_	_	_	_	_	_	10.08	_	0.411911	_	0.83	2.015	9.97	_	0.411911	_	0.83	2.015	_	> 0.05
M1 85D-23	maize	Oregon, MO USA	39°59′12″N	95°8′33″W	1994	Monsanto		Ezra Bt	MON802	Cry1Ab	Lepidopteran insect resistance	1	B73 x Mo17	6	6	no treatment + ECB 1 and 2	_	_	_	_	_	_	_	_	_	_	10.42	_	0.253102	_	0.51	2.015	9.2	_	0.253102	_	0.51	2.015	_	< 0.05
M1 85D-23	maize	Oregon, MO USA	39°59′12″N	95°8′33″W	1994	Monsanto		Ezra Bt	MON802	Cry1Ab	Lepidopteran insect resistance	1	B73 x Mo17	6	6	Pounce, post-anthesis (weekly) + ECB 1	_	_	_	_	_	_	_	_	_	_	10.05	_	0.253102	_	0.51	2.015	9.93	_	0.253102	_	0.51	2.015	_	> 0.05
M1 85D-23	maize	Oregon, MO USA	39°59′12″N	95°8′33″W	1994	Monsanto		Ezra Bt	MON802	Cry1Ab	Lepidopteran insect resistance	1	B73 x Mo17	6	6	Pounce, from V6 to V15 (weekly) + ECB2	_	_	_	_	_	_	_	_	_	_	10.33	_	0.253102	_	0.51	2.015	10.12	_	0.253102	_	0.51	2.015	_	> 0.05
M1 85D-23	maize	Oregon, MO USA	39°59′12″N	95°8′33″W	1994	Monsanto		Ezra Bt	MON802	Cry1Ab	Lepidopteran insect resistance	1	B73 x Mo17	6	6	no treatment + none	_	_	_	_	_	_	_	_	_	_	10.26	_	0.253102	_	0.51	2.015	8.45	_	0.253102	_	0.51	2.015	_	> 0.05
M1 85D-23	maize	Oregon, MO USA	39°59′12″N	95°8′33″W	1994	Monsanto		Ezra Bt	MON802	Cry1Ab	Lepidopteran insect resistance	1	B73 x Mo17	6	6	Pounce, from V6 to postanthesis (weekly)+none	_	_	_	_	_	_	_	_	_	_	10.46	_	0.253102	_	0.51	2.015	10.32	_	0.253102	_	0.51	2.015	_	> 0.05
											colori
											ordinare
											coordinate

## Sheet: grain yield double
Class and unique identifier	Crop	Location	Lat	Long	Year	Seed company	Commercial name	Hybrid name	Transformation event	toxin(s)/protein expressed	GMO event type	GE traits	Isoline	Replicates GMO	Replicates Non-GMO	Agronomical tecnique	Irrigation treatment	Water stress treatment	Plant density	Biocontrol treatment	Preserving agent	Insect infestation treatment	Insect stress treatment	Number of experiment	Sampling time period	Oldness of hybriyds	Grain Yield GMO (t ha-1)	SEMYield GMO	SDYield GMO	CV	LSD	t	Grain Yield Non-GMO (t ha-1)	SEMYield Non-GMO	SDYield non-GMO	CV	LSD	t	FYield	PYield
M1 2A-31	Maize	Florence	43°45' N	11°15' E	2012	Pioneer		P33F87	TC1507	Cry1Fa2 + pat	double	Lepidopteran insect resistance + Glufosinate herbicide tolerance	P33F85	4	4	_	_	_	_	_	_	Treated - chlorantraniliprole 75.4 g ha-1 15 applications year-1	_	_	_	_	7.24922	0.72011	1.44022	_	_	_	6.15687	0.65115	1.3023	_	_	_	_	> 0.05
M1 2A-31	Maize	Florence	43°45' N	11°15' E	2012	Pioneer		P33F87	TC1507	Cry1Fa2 + pat	double	Lepidopteran insect resistance + Glufosinate herbicide tolerance	P33F85	4	4	_	_	_	_	_	_	Untreated	_	_	_	_	7.05976	0.62113	1.24226	_	_	_	5.83663	0.55398	1.10796	_	_	_	_	> 0.05
M1 2A-31	Maize	Florence	43°45' N	11°15' E	2012	Dekalb		DKC68-03	MON89034	Cry2Ab2 + Cry1A.105	double	Lepidopteran insect resistance	DKC68-04	4	4	_	_	_	_	_	_	Treated - chlorantraniliprole 75.4 g ha-1 15 applications year-1	_	_	_	_	8.65282	0.35738	0.71476	_	_	_	9.06516	0.58889	1.17778	_	_	_	_	> 0.05
M1 2A-31	Maize	Florence	43°45' N	11°15' E	2012	Dekalb		DKC68-03	MON89034	Cry2Ab2 + Cry1A.105	double	Lepidopteran insect resistance	DKC68-04	4	4	_	_	_	_	_	_	Untreated	_	_	_	_	8.65282	0.35738	0.71476	_	_	_	9.23574	0.5571	1.1142	_	_	_	_	> 0.05
M1 2A-31	Maize	Plymouth	50°22' N	4°8' O	2012	Pioneer		P33F87	TC1507	Cry1Fa2 + pat	double	Glufosinate herbicide tolerance + Lepidopteran insect resistance	P33F85	4	4	_	_	_	_	_	_	Treated - chlorantraniliprole 18 applications year-1	_	_	_	_	7.10353	0.37586	0.75172	_	_	_	7.09052	0.69668	1.39336	_	_	_	_	> 0.05
M1 2A-31	Maize	Plymouth	50°22' N	4°8' O	2012	Pioneer		P33F87	TC1507	Cry1Fa2 + pat	double	Glufosinate herbicide tolerance + Lepidopteran insect resistance	P33F85	4	4	_	_	_	_	_	_	Untreated	_	_	_	_	7.51921	0.37615	0.7523	_	_	_	7.6301	0.53699	1.07398	_	_	_	_	> 0.05
M1 2A-31	Maize	Plymouth	50°22' N	4°8' O	2012	Dekalb		DKC68-03	MON89034	Cry2Ab2 + Cry1A.105	double	Lepidopteran insect resistance	DKC68-04	4	4	_	_	_	_	_	_	Treated - chlorantraniliprole 18 applications year-1	_	_	_	_	7.78742	0.42775	0.8555	_	_	_	9.00694	0.45686	0.91372	_	_	_	_	> 0.05
M1 2A-31	Maize	Plymouth	50°22' N	4°8' O	2012	Dekalb		DKC68-03	MON89034	Cry2Ab2 + Cry1A.105	double	Lepidopteran insect resistance	DKC68-04	4	4	_	_	_	_	_	_	Untreated	_	_	_	_	7.84592	0.375	0.75	_	_	_	8.68986	0.40209	0.80418	_	_	_	_	> 0.05
M1 2A-31	Maize	Florence	43°45' N	11°15' E	2013	Pioneer		P1498HR	TC1507	Cry1Fa2 + pat	double	Glufosinate herbicide tolerance + Lepidopteran insect resistance	P1498R	4	4	_	_	_	_	_	_	Treated - chlorantraniliprole 13 applications year-1	_	_	_	_	5.82369	1.27539	2.55078	_	_	_	7.80231	0.67726	1.35452	_	_	_	_	> 0.05
M1 2A-31	Maize	Florence	43°45' N	11°15' E	2013	Pioneer		P1498HR	TC1507	Cry1Fa2 + pat	double	Glufosinate herbicide tolerance + Lepidopteran insect resistance	P1498R	4	4	_	_	_	_	_	_	Untreated	_	_	_	_	6.91722	0.81306	1.62612	_	_	_	7.75449	0.45996	0.91992	_	_	_	_	> 0.05
M1 2A-31	Maize	Florence	43°45' N	11°15' E	2013	Dekalb		DKC68-03	MON89034	Cry2Ab2 + Cry1A.105	double	Lepidopteran insect resistance	DKC68-04RR2	4	4	_	_	_	_	_	_	Treated - chlorantraniliprole 13 applications year-1	_	_	_	_	7.29098	0.67725	1.3545	_	_	_	7.31105	0.21788	0.43576	_	_	_	_	> 0.05
M1 2A-31	Maize	Florence	43°45' N	11°15' E	2013	Dekalb		DKC68-03	MON89034	Cry2Ab2 + Cry1A.105	double	Lepidopteran insect resistance	DKC68-04RR2	4	4	_	_	_	_	_	_	Untreated	_	_	_	_	7.86904	0.705	1.41	_	_	_	7.50945	0.83904	1.67808	_	_	_	_	> 0.05
M1 2A-31	Maize	Plymouth	50°22' N	4°8' O	2013	Pioneer		P1498HR	TC1507	Cry1Fa2 + pat	double	Glufosinate herbicide tolerance + Lepidopteran insect resistance	P1498R	4	4	_	_	_	_	_	_	Treated - chlorantraniliprole 13 applications year-1	_	_	_	_	5.38874	1.50889	3.01778	_	_	_	4.49532	1.42473	2.84946	_	_	_	_	> 0.05
M1 2A-31	Maize	Plymouth	50°22' N	4°8' O	2013	Pioneer		P1498HR	TC1507	Cry1Fa2 + pat	double	Glufosinate herbicide tolerance + Lepidopteran insect resistance	P1498R	4	4	_	_	_	_	_	_	Untreated	_	_	_	_	5.58494	1.23663	2.47326	_	_	_	5.01094	0.80819	1.61638	_	_	_	_	> 0.05
M1 2A-31	Maize	Plymouth	50°22' N	4°8' O	2013	Dekalb		DKC68-03	MON89034	Cry2Ab2 + Cry1A.105	double	Lepidopteran insect resistance	DKC68-04RR2	4	4	_	_	_	_	_	_	Treated - chlorantraniliprole 13 applications year-1	_	_	_	_	7.25788	1.13065	2.2613	_	_	_	4.96507	0.96841	1.93682	_	_	_	_	> 0.05
M1 2A-31	Maize	Plymouth	50°22' N	4°8' O	2013	Dekalb		DKC68-03	MON89034	Cry2Ab2 + Cry1A.105	double	Lepidopteran insect resistance	DKC68-04RR2	4	4	_	_	_	_	_	_	Untreated	_	_	_	_	7.53317	0.72657	1.45314	_	_	_	5.10399	0.75545	1.5109	_	_	_	_	> 0.05
M1 24A-6	Maize	Sainte-Anne-de-Bellevue, Quebec, Canada	45°24’ N	73°56’ W	2008	_		N23-F7	Bt11	cry1Ab + pat	double	Lepidopteran insect resistance + Glufosinate herbicide tolerance	N23-F9	3	3	_	_	_	_	_	_	_	_	_	_	_	12.5	1.7	2.94449	_	_	_	11.1	0.7	1.21244	_	_	_	_	> 0.05
M1 24A-6	Maize	Sainte-Anne-de-Bellevue, Quebec, Canada	45°24’ N	73°56’ W	2008	_		N25N	Bt11	cry1Ab + pat	double	Lepidopteran insect resistance + Glufosinate herbicide tolerance	N25N-GT	3	3	_	_	_	_	_	_	_	_	_	_	_	13.7	1.4	2.42487	_	_	_	11.2	0.4	0.69282	_	_	_	_	> 0.05
M1 24A-6	Maize	Sainte-Anne-de-Bellevue, Quebec, Canada	45°24’ N	73°56’ W	2008	_		N29-A2	Bt11	cry1Ab + pat	double	Lepidopteran insect resistance + Glufosinate herbicide tolerance	N29-G7	3	3	_	_	_	_	_	_	_	_	_	_	_	11.8	0.9	1.55885	_	_	_	11.8	1.7	2.94449	_	_	_	_	> 0.05
M1 24A-6	Maize	Sainte-Anne-de-Bellevue, Quebec, Canada	45°24’ N	73°56’ W	2008	_		N34-F1	Bt11	cry1Ab + pat	double	Lepidopteran insect resistance + Glufosinate herbicide tolerance	N34F/GT	3	3	_	_	_	_	_	_	_	_	_	_	_	13.9	1.3	2.25167	_	_	_	11.6	1.3	2.25167	_	_	_	_	> 0.05
M1 24A-6	Maize	Sainte-Anne-de-Bellevue, Quebec, Canada	45°24’ N	73°56’ W	2008	_		N45-A6	Bt11	cry1Ab + pat	double	Lepidopteran insect resistance + Glufosinate herbicide tolerance	N45A-LL	3	3	_	_	_	_	_	_	_	_	_	_	_	13	2.1	3.63731	_	_	_	10.6	1.4	2.42487	_	_	_	_	> 0.05
M1 24A-6	Maize	Sainte-Anne-de-Bellevue, Quebec, Canada	45°24’ N	73°56’ W	2009	_		N23-F7	Bt11	cry1Ab + pat	double	Lepidopteran insect resistance + Glufosinate herbicide tolerance	N23-F9	3	3	_	_	_	_	_	_	_	_	_	_	_	16.5	0.4	0.69282	_	_	_	16.6	1.2	2.07846	_	_	_	_	> 0.05
M1 24A-6	Maize	Sainte-Anne-de-Bellevue, Quebec, Canada	45°24’ N	73°56’ W	2009	_		N25N	Bt11	cry1Ab + pat	double	Lepidopteran insect resistance + Glufosinate herbicide tolerance	N25N-GT	3	3	_	_	_	_	_	_	_	_	_	_	_	15.1	1	1.73205	_	_	_	15.3	0.5	0.866025	_	_	_	_	> 0.05
M1 24A-6	Maize	Sainte-Anne-de-Bellevue, Quebec, Canada	45°24’ N	73°56’ W	2009	_		N29-A2	Bt11	cry1Ab + pat	double	Lepidopteran insect resistance + Glufosinate herbicide tolerance	N29-G7	3	3	_	_	_	_	_	_	_	_	_	_	_	19.4	0.6	1.03923	_	_	_	16.3	1.2	2.07846	_	_	_	_	> 0.05
M1 24A-6	Maize	Sainte-Anne-de-Bellevue, Quebec, Canada	45°24’ N	73°56’ W	2009	_		N34-F1	Bt11	cry1Ab + pat	double	Lepidopteran insect resistance + Glufosinate herbicide tolerance	N34F/GT	3	3	_	_	_	_	_	_	_	_	_	_	_	18.4	1.5	2.59808	_	_	_	19.3	0.8	1.38564	_	_	_	_	> 0.05
M1 24A-6	Maize	Sainte-Anne-de-Bellevue, Quebec, Canada	45°24’ N	73°56’ W	2009	_		N45-A6	Bt11	cry1Ab + pat	double	Lepidopteran insect resistance + Glufosinate herbicide tolerance	N45A-LL	3	3	_	_	_	_	_	_	_	_	_	_	_	19	2.3	3.98372	_	_	_	15.9	1.3	2.25167	_	_	_	_	> 0.05
M1 40B-23	Maize	Williamson (Pike Co.), GA, USA	33°10′47″ N	84°21′47″ W	2006	Pioneer		31G96	TC1507	Cry1Fa2 + pat	double	Glufosinate herbicide tolerance + Lepidopteran insect resistance	31G97	4	4	Planting type	_	_	_	_	_	_	_	_	_	_	12.18	0.57	1.14	_	_	_	11.02	0.76	1.52	_	_	_	_	> 0.05
M1 40B-23	Maize	Williamson (Pike Co.), GA, USA	33°10′47″ N	84°21′47″ W	2006	Pioneer		34B99	TC1507	Cry1Fa2 + pat	double	Glufosinate herbicide tolerance + Lepidopteran insect resistance	34B97	4	4	Planting type	_	_	_	_	_	_	_	_	_	_	10.06	1.19	2.38	_	_	_	8.47	1.28	2.56	_	_	_	_	> 0.05
M1 40B-23	Maize	Williamson (Pike Co.), GA, USA	33°10′47″ N	84°21′47″ W	2006	Pioneer		31G96	TC1507	Cry1Fa2 + pat	double	Glufosinate herbicide tolerance + Lepidopteran insect resistance	31G97	4	4	Planting type	_	_	_	_	_	_	_	_	_	_	6.94	1.53	3.06	_	_	_	4.75	1	2	_	_	_	_	< 0.05
M1 40B-23	Maize	Williamson (Pike Co.), GA, USA	33°10′47″ N	84°21′47″ W	2006	Pioneer		34B99	TC1507	Cry1Fa2 + pat	double	Glufosinate herbicide tolerance + Lepidopteran insect resistance	34B97	4	4	Planting type	_	_	_	_	_	_	_	_	_	_	6.76	0.71	1.42	_	_	_	5.02	0.58	1.16	_	_	_	_	< 0.05
M1 40B-23	Maize	Williamson (Pike Co.), GA, USA	33°10′47″ N	84°21′47″ W	2007	Pioneer		31G96	TC1507	Cry1Fa2 + pat	double	Glufosinate herbicide tolerance + Lepidopteran insect resistance	31G97	4	4	Planting type	_	_	_	_	_	_	_	_	_	_	11.36	0.3	0.6	_	_	_	13.67	0.75	1.5	_	_	_	_	> 0.05
M1 40B-23	Maize	Williamson (Pike Co.), GA, USA	33°10′47″ N	84°21′47″ W	2007	Pioneer		31G96	TC1507	Cry1Fa2 + pat	double	Glufosinate herbicide tolerance + Lepidopteran insect resistance	31G97	4	4	Planting type	_	_	_	_	_	_	_	_	_	_	4.23	0.29	0.58	_	_	_	2.65	0.79	1.58	_	_	_	_	< 0.05
M1 72C-19	maize	Eckartsweier, Kandel, Trebur, Freising and Ingolstadt, Germany	_	_	2000	_		Pactol CB Bt, Valmont Bt, Novelis Bt, Tran	Bt176	Cry1Ab + bar	double	Lepidopteran insect resistance + Glufosinate herbicide tolerance	Pactol	10	10	_	_	_	_	_	_	ECB-infested	_	_	_	_	11.7	_	0.490998	_	0.9	1.833	11.1	_	0.490998	_	0.9	1.833	_	< 0.05
M1 72C-19	maize	Eckartsweier, Kandel, Trebur, Freising and Ingolstadt, Germany	_	_	2000	_		Valmont Bt	Bt176	Cry1Ab + bar	double	Lepidopteran insect resistance + Glufosinate herbicide tolerance	Prelude	10	10	_	_	_	_	_	_	ECB-infested	_	_	_	_	12.3	_	0.490998	_	0.9	1.833	11.4	_	0.490998	_	0.9	1.833	_	< 0.05
M1 73C-14	maize	South Shore , South Dakota USA	45° 6′ 18″ N	96° 55′ 41″ W	1997	Dekalb		493Bt	DBT418	Cry1Ac + bar	double	Lepidopteran insect resistance + Glufosinate herbicide tolerance	Dekalb493	4	4	_	_	_	_	_	_	_	_	_	_	_	5.32	0.388	0.776	_	_	_	5.29	0.505	1.01	_	_	_	_	> 0.05
M1 73C-14	maize	South Shore , South Dakota USA	45° 6′ 18″ N	96° 55′ 41″ W	1997	Novartis		357Bt	Bt176	Cry1Ab + bar	double	Lepidopteran insect resistance + Glufosinate herbicide tolerance	Novartis 4144	4	4	_	_	_	_	_	_	_	_	_	_	_	5.43	0.313	0.626	_	_	_	4.26	0.407	0.814	_	_	_	_	< 0.005
M1 73C-14	maize	South Shore , South Dakota USA	45° 6′ 18″ N	96° 55′ 41″ W	1997	Novartis		3030Bt	Bt11	cry1Ab + pat	double	Lepidopteran insect resistance + Glufosinate herbicide tolerance	NK3030	4	4	_	_	_	_	_	_	_	_	_	_	_	5.7	0.212	0.424	_	_	_	4.25	0.407	0.814	_	_	_	_	< 0.005
M1 73C-14	maize	South Shore , South Dakota USA	45° 6′ 18″ N	96° 55′ 41″ W	1998	Dekalb		493Bt-X	DBT418	Cry1Ac + bar	double	Lepidopteran insect resistance + Glufosinate herbicide tolerance	Dekalb493RR	4	4	_	_	_	_	_	_	_	_	_	_	_	10.56	0.382	0.764	_	_	_	10.31	0.193	0.386	_	_	_	_	> 0.05
M1 73C-14	maize	South Shore , South Dakota USA	45° 6′ 18″ N	96° 55′ 41″ W	1998	Garst		8773BLT	CBH351	Cry9C + bar	double	Lepidopteran insect resistance and Glufosinate herbicide tolerance	Garst 8773IT	4	4	_	_	_	_	_	_	_	_	_	_	_	10.39	0.237	0.474	_	_	_	10.3	0.449	0.898	_	_	_	_	> 0.05
M1 73C-14	maize	South Shore , South Dakota USA	45° 6′ 18″ N	96° 55′ 41″ W	1998	Novartis		Maximizer 23	Bt176	Cry1Ab + bar	double	Lepidopteran insect resistance + Glufosinate herbicide tolerance	Novartis 4146	4	4	_	_	_	_	_	_	_	_	_	_	_	11.15	0.114	0.228	_	_	_	10.23	0.115	0.23	_	_	_	_	< 0.005
M1 73C-14	maize	South Shore , South Dakota USA	45° 6′ 18″ N	96° 55′ 41″ W	1998	Novartis		2555Bt	Bt11	cry1Ab + pat	double	Lepidopteran insect resistance + Glufosinate herbicide tolerance	Novartis 2555	4	4	_	_	_	_	_	_	_	_	_	_	_	10.91	0.251	0.502	_	_	_	9.16	0.445	0.89	_	_	_	_	< 0.005
M1 73C-14	maize	South Shore , South Dakota USA	45° 6′ 18″ N	96° 55′ 41″ W	1999	Garst		8773BLT	CBH351	Cry9C + bar	double	Lepidopteran insect resistance and Glufosinate herbicide tolerance	Garst 8773IT	4	4	_	_	_	_	_	_	_	_	_	_	_	7.66	0.323	0.646	_	_	_	7.97	0.338	0.676	_	_	_	_	> 0.05
M1 73C-14	maize	South Shore , South Dakota USA	45° 6′ 18″ N	96° 55′ 41″ W	1999	Novartis		Mycogen 2424	Bt176	Cry1Ab + bar	double	Lepidopteran insect resistance + Glufosinate herbicide tolerance	Mycogen 2395	4	4	_	_	_	_	_	_	_	_	_	_	_	8.01	0.142	0.284	_	_	_	8.04	0.358	0.716	_	_	_	_	> 0.05
M1 73C-14	maize	South Shore , South Dakota USA	45° 6′ 18″ N	96° 55′ 41″ W	1999	Novartis		Maximizer 23	Bt176	Cry1Ab + bar	double	Lepidopteran insect resistance + Glufosinate herbicide tolerance	Novartis 4146	4	4	_	_	_	_	_	_	_	_	_	_	_	7.02	0.147	0.294	_	_	_	8.19	0.357	0.714	_	_	_	_	< 0.005
M1 73C-14	maize	South Shore , South Dakota USA	45° 6′ 18″ N	96° 55′ 41″ W	1999	Novartis		3030Bt	Bt11	cry1Ab + pat	double	Lepidopteran insect resistance + Glufosinate herbicide tolerance	Novartis 3030	4	4	_	_	_	_	_	_	_	_	_	_	_	8.92	0.291	0.582	_	_	_	7.93	0.041	0.082	_	_	_	_	< 0.005
M1 75D-29	maize	Stoneville, Mississippi USA	33° 25′ 26″ N	90° 54′ 54″ W	avg. 2000 and 2001	Syngenta		N79L3	Bt11	Cry1Ab + pat	double	Lepidopteran insect resistance + Glufosinate herbicide tolerance	N79P4	5	5	_	_	_	_	_	_	_	_	_	_	_	9.7	_	0.32833	_	0.7	2.132	9.6	_	0.32833	_	0.7	2.132	_	> 0.05
M1 78D-42	maize	Beresford, Clay County, South Dakota USA	43° 4′ 51″ N	96° 46′ 34″ W	1997	Novartis		Maximizer 21	Bt176	Cry1Ab + bar	double	Lepidopteran insect resistance + Glufosinate herbicide tolerance	Novartis 4394	3	3	_	_	_	_	_	_	_	_	_	_	_	11.207	0.378	0.654715	_	_	_	10.043	0.418	0.723997	_	_	_	_	< 0.05
M1 78D-42	maize	Beresford, Clay County, South Dakota USA	43° 4′ 51″ N	96° 46′ 34″ W	1997	Novartis		4640Bt	Bt11	cry1Ab + pat	double	Lepidopteran insect resistance + Glufosinate herbicide tolerance	Novartis 4640	3	3	_	_	_	_	_	_	_	_	_	_	_	10.806	0.358	0.620074	_	_	_	9.639	0.335	0.580237	_	_	_	_	< 0.05
M1 78D-42	maize	Beresford, Clay County, South Dakota USA	43° 4′ 51″ N	96° 46′ 34″ W	1998	Garst		8600 BLT	CBH351	Cry9C + bar	double	Lepidopteran insect resistance + Glufosinate herbicide tolerance	Garst 8600 IT	3	3	_	_	_	_	_	_	_	_	_	_	_	9.447	0.126	0.218238	_	_	_	9.052	0.309	0.535204	_	_	_	_	> 0.05
M1 78D-42	maize	Beresford, Clay County, South Dakota USA	43° 4′ 51″ N	96° 46′ 34″ W	1998	Novartis		Mycogen 2787	Bt176	Cry1Ab + bar	double	Lepidopteran insect resistance + Glufosinate herbicide tolerance	Mycogen 2725	3	3	_	_	_	_	_	_	_	_	_	_	_	10.452	0.357	0.618342	_	_	_	10.1	0.251	0.434745	_	_	_	_	> 0.05
M1 78D-42	maize	Beresford, Clay County, South Dakota USA	43° 4′ 51″ N	96° 46′ 34″ W	1998	Novartis		Maximizer 454	Bt176	Cry1Ab + bar	double	Lepidopteran insect resistance + Glufosinate herbicide tolerance	Novartis 4494	3	3	_	_	_	_	_	_	_	_	_	_	_	10.409	0.249	0.431281	_	_	_	10.323	0.295	0.510955	_	_	_	_	> 0.05
M1 78D-42	maize	Beresford, Clay County, South Dakota USA	43° 4′ 51″ N	96° 46′ 34″ W	1998	Novartis		4640Bt	Bt11	cry1Ab + pat	double	Lepidopteran insect resistance + Glufosinate herbicide tolerance	Novartis 4640	3	3	_	_	_	_	_	_	_	_	_	_	_	8.473	0.018	0.0311769	_	_	_	8.744	0.235	0.407032	_	_	_	_	> 0.05
M1 78D-42	maize	Beresford, Clay County, South Dakota USA	43° 4′ 51″ N	96° 46′ 34″ W	1998	Novartis		NX5297	Bt11	cry1Ab + pat	double	Lepidopteran insect resistance + Glufosinate herbicide tolerance	Novartis N52-B2	3	3	_	_	_	_	_	_	_	_	_	_	_	9.956	0.178	0.308305	_	_	_	10.082	0.228	0.394908	_	_	_	_	> 0.05
M1 78D-42	maize	Beresford, Clay County, South Dakota USA	43° 4′ 51″ N	96° 46′ 34″ W	1999	Garst		8600 BLT	CBH351	Cry9C + bar	double	Lepidopteran insect resistance + Glufosinate herbicide tolerance	Garst 8600 IT	3	3	_	_	_	_	_	_	_	_	_	_	_	9.02	0.73	1.2644	_	_	_	8.661	0.478	0.82792	_	_	_	_	> 0.05
M1 78D-42	maize	Beresford, Clay County, South Dakota USA	43° 4′ 51″ N	96° 46′ 34″ W	1999	Novartis		Maximizer 454	Bt176	Cry1Ab + bar	double	Lepidopteran insect resistance + Glufosinate herbicide tolerance	Novartis 4494	3	3	_	_	_	_	_	_	_	_	_	_	_	7.504	0.569	0.985537	_	_	_	7.66	0.335	0.580237	_	_	_	_	> 0.05
M1 78D-42	maize	Beresford, Clay County, South Dakota USA	43° 4′ 51″ N	96° 46′ 34″ W	1999	Novartis		7070Bt	Bt11	cry1Ab + pat	double	Lepidopteran insect resistance + Glufosinate herbicide tolerance	Novartis 7070	3	3	_	_	_	_	_	_	_	_	_	_	_	8.301	0.865	1.49822	_	_	_	7.967	0.448	0.775959	_	_	_	_	> 0.05
M1 80D-27	maize	Auggen, Eckartsweier, Ladenburg, and Trebur, Germany	_	_	1998	_		Cesar Bt	Bt176	Cry1Ab + bar	double	Lepidopteran insect resistance + Glufosinate herbicide tolerance	Cesar	4	4	manual infestation with ECB	_	_	_	_	_	_	_	_	_	_	9.09	_	0.352741	_	0.83	2.353	7.37	_	0.352741	_	0.83	2.353	_	_
M1 80D-27	maize	Auggen, Eckartsweier, Ladenburg, and Trebur, Germany	_	_	1998	_		NX6369 Bt	Bt176	Cry1Ab + bar	double	Lepidopteran insect resistance + Glufosinate herbicide tolerance	NX6368	4	4	manual infestation with ECB	_	_	_	_	_	_	_	_	_	_	8.65	_	0.352741	_	0.83	2.353	8.07	_	0.352741	_	0.83	2.353	_	_
M1 80D-27	maize	Auggen, Eckartsweier, Ladenburg, and Trebur, Germany	_	_	1998	_		Pactol Bt	Bt176	Cry1Ab + bar	double	Lepidopteran insect resistance + Glufosinate herbicide tolerance	Pactol	4	4	manual infestation with ECB	_	_	_	_	_	_	_	_	_	_	9.09	_	0.352741	_	0.83	2.353	8.01	_	0.352741	_	0.83	2.353	_	_
M1 80D-27	maize	Auggen, Eckartsweier, Ladenburg, and Trebur, Germany		_	1998	_		Cesar Bt	Bt176	Cry1Ab + bar	double	Lepidopteran insect resistance + Glufosinate herbicide tolerance	Cesar	4	4	protected plot	_	_	_	_	_	_	_	_	_	_	9.11	_	0.352741	_	0.83	2.353	8.84	_	0.352741	_	0.83	2.353	_	_
M1 80D-27	maize	Auggen, Eckartsweier, Ladenburg, and Trebur, Germany	_	_	1998	_		NX6369 Bt	Bt176	Cry1Ab + bar	double	Lepidopteran insect resistance + Glufosinate herbicide tolerance	NX6368	4	4	protected plot	_	_	_	_	_	_	_	_	_	_	8.96	_	0.352741	_	0.83	2.353	9.24	_	0.352741	_	0.83	2.353	_	_
M1 80D-27	maize	Auggen, Eckartsweier, Ladenburg, and Trebur, Germany	_	_	1998	_		Pactol Bt	Bt176	Cry1Ab + bar	double	Lepidopteran insect resistance + Glufosinate herbicide tolerance	Pactol	4	4	protected plot	_	_	_	_	_	_	_	_	_	_	9.05	_	0.352741	_	0.83	2.353	9.08	_	0.352741	_	0.83	2.353	_	_
M1 80D-27	maize	Auggen, Eckartsweier, Ladenburg, and Trebur, Germany	_	_	1999	_		Novelis Bt	Bt176	Cry1Ab + bar	double	Lepidopteran insect resistance + Glufosinate herbicide tolerance	Nobilis	4	4	manual infestation with ECB	_	_	_	_	_	_	_	_	_	_	11.5	_	0.0594985	_	0.14	2.353	9.1	_	0.0594985	_	0.14	2.353	_	_
M1 80D-27	maize	Auggen, Eckartsweier, Ladenburg, and Trebur, Germany	_	_	1999	_		Pactol CB Bt	Bt176	Cry1Ab + bar	double	Lepidopteran insect resistance + Glufosinate herbicide tolerance	Pactol	4	4	manual infestation with ECB	_	_	_	_	_	_	_	_	_	_	11.7	_	0.0594985	_	0.14	2.353	9.9	_	0.0594985	_	0.14	2.353	_	_
M1 80D-27	maize	Auggen, Eckartsweier, Ladenburg, and Trebur, Germany	_	_	1999	_		Transal Bt	Bt176	Cry1Ab + bar	double	Lepidopteran insect resistance + Glufosinate herbicide tolerance	Transal	4	4	manual infestation with ECB	_	_	_	_	_	_	_	_	_	_	11.6	_	0.0594985	_	0.14	2.353	10.1	_	0.0594985	_	0.14	2.353	_	_
M1 80D-27	maize	Auggen, Eckartsweier, Ladenburg, and Trebur, Germany	_	_	1999	_		Novelis Bt	Bt176	Cry1Ab + bar	double	Lepidopteran insect resistance + Glufosinate herbicide tolerance	Nobilis	4	4	protected plot	_	_	_	_	_	_	_	_	_	_	11.7	_	0.0424989	_	0.1	2.353	11.4	_	0.0424989	_	0.1	2.353	_	_
M1 80D-27	maize	Auggen, Eckartsweier, Ladenburg, and Trebur, Germany	_	_	1999	_		Pactol CB Bt	Bt176	Cry1Ab + bar	double	Lepidopteran insect resistance + Glufosinate herbicide tolerance	Pactol	4	4	protected plot	_	_	_	_	_	_	_	_	_	_	11.7	_	0.0424989	_	0.1	2.353	11.2	_	0.0424989	_	0.1	2.353	_	_
M1 80D-27	maize	Auggen, Eckartsweier, Ladenburg, and Trebur, Germany	_	_	1999	_		Transal Bt	Bt176	Cry1Ab + bar	double	Lepidopteran insect resistance + Glufosinate herbicide tolerance	Transal	4	4	protected plot	_	_	_	_	_	_	_	_	_	_	11.6	_	0.0424989	_	0.1	2.353	11.6	_	0.0424989	_	0.1	2.353	_	_
M1 86D-44	maize	Pittstown, New Jersey USA	40° 30' N	75° 00' W	1996	_		NK 4496	Bt176	Cry1Ab + bar	double	Lepidopteran insect resistance + Glufosinate herbicide tolerance	NK Max496	4	4	Unfertilized control	_	_	_	_	_	_	_	_	_	_	7.1	_	0.6745	9.5	_	_	8.2	_	0.779	9.5	_	_	_	_
M1 86D-44	maize	Pittstown, New Jersey USA	40° 30' N	75° 00' W	1996	_		NK 4496	Bt176	Cry1Ab + bar	double	Lepidopteran insect resistance + Glufosinate herbicide tolerance	NK Max496	4	4	sidedress	_	_	_	_	_	_	_	_	_	_	9.8	_	0.931	9.5	_	_	10	_	0.95	9.5	_	_	_	_
M1 86D-44	maize	Pittstown, New Jersey USA	40° 30' N	75° 00' W	1996	_		NK 4496	Bt176	Cry1Ab + bar	double	Lepidopteran insect resistance + Glufosinate herbicide tolerance	NK Max496	4	4	manure	_	_	_	_	_	_	_	_	_	_	11.9	_	1.1305	9.5	_	_	9.7	_	0.9215	9.5	_	_	_	_
M1 86D-44	maize	Pittstown, New Jersey USA	40° 30' N	75° 00' W	1996	_		NK 4496	Bt176	Cry1Ab + bar	double	Lepidopteran insect resistance + Glufosinate herbicide tolerance	NK Max496	4	4	manure plus sidedress	_	_	_	_	_	_	_	_	_	_	11.9	_	1.1305	9.5	_	_	9.6	_	0.912	9.5	_	_	_	_
M1 86D-44	maize	Pittstown, New Jersey USA	40° 30' N	75° 00' W	1997	_		NK 4496	Bt176	Cry1Ab + bar	double	Lepidopteran insect resistance + Glufosinate herbicide tolerance	NK Max496	4	4	Unfertilized control	_	_	_	_	_	_	_	_	_	_	4.7	_	0.5123	10.9	_	_	4.6	_	0.5014	10.9	_	_	_	_
M1 86D-44	maize	Pittstown, New Jersey USA	40° 30' N	75° 00' W	1997	_		NK 4496	Bt176	Cry1Ab + bar	double	Lepidopteran insect resistance + Glufosinate herbicide tolerance	NK Max496	4	4	sidedress	_	_	_	_	_	_	_	_	_	_	10.1	_	1.1009	10.9	_	_	9.5	_	1.0355	10.9	_	_	_	_
M1 86D-44	maize	Pittstown, New Jersey USA	40° 30' N	75° 00' W	1997	_		NK 4496	Bt176	Cry1Ab + bar	double	Lepidopteran insect resistance + Glufosinate herbicide tolerance	NK Max496	4	4	manure	_	_	_	_	_	_	_	_	_	_	10.3	_	1.1227	10.9	_	_	9.5	_	1.0355	10.9	_	_	_	_
M1 86D-44	maize	Pittstown, New Jersey USA	40° 30' N	75° 00' W	1997	_		NK 4496	Bt176	Cry1Ab + bar	double	Lepidopteran insect resistance + Glufosinate herbicide tolerance	NK Max496	4	4	manure plus sidedress	_	_	_	_	_	_	_	_	_	_	9.8	_	1.0682	10.9	_	_	9.2	_	1.0028	10.9	_	_	_	_
M1 66C-9	maize	Plains, Midville, Calhoun (Southern) Georgia, USA	32° 2' 2'' N	84° 23' 34'' W	1999	Syngenta		N79-L3	Bt11	cry1Ab + pat	double	Lepidopteran insect resistance + Glufosinate herbicide tolerance	N79-P4	4	4	_	_	_	_	_	_	_	_	_	_	_	9.47	0.43	0.86				9.36	0.64	1.28				0.46	> 0.05
M1 66C-9	maize	Plains, Midville, Calhoun (Southern) Georgia, USA	32° 2' 2'' N	84° 23' 34'' W	1999	Syngenta		N75-T2	Bt176	Cry1Ab + bar	double	Lepidopteran insect resistance + Glufosinate herbicide tolerance	N75-K6	4	4	_	_	_	_	_	_	_	_	_	_	_	9.82	0.74	1.48	_	_	_	9.67	0.43	0.86	_	_	_	0.75	> 0.05
M1 66C-9	maize	Plains, Midville, Calhoun (Southern) Georgia, USA	32° 2' 2'' N	84° 23' 34'' W	1999	Syngenta		N79-L3	Bt11	cry1Ab + pat	double	Lepidopteran insect resistance + Glufosinate herbicide tolerance	N79-P4	4	4	_	_	_	_	_	_	_	_	_	_	_	8.22	0.45	0.9	_	_	_	9.18	0.5	1	_	_	_	1.07	> 0.05
M1 66C-9	maize	Plains, Midville, Calhoun (Southern) Georgia, USA	32° 2' 2'' N	84° 23' 34'' W	1999	Syngenta		N75-T2	Bt176	Cry1Ab + bar	double	Lepidopteran insect resistance + Glufosinate herbicide tolerance	N75-K6	4	4	_	_	_	_	_	_	_	_	_	_	_	8.51	0.43	0.86	_	_	_	8.65	0.54	1.08	_	_	_	0.19	> 0.05
M1 66C-9	maize	Blairsville (Northen) Georgia, USA	34° 52' 34'' N	83° 57' 30'' W	1999	Syngenta		N79-L3	Bt11	cry1Ab + pat	double	Lepidopteran insect resistance + Glufosinate herbicide tolerance	N79-P4	4	4	_	_	_	_	_	_	_	_	_	_	_	8.1	0.55	1.1	_	_	_	9.13	0.59	1.18	_	_	_	4.43	< 0.05
M1 66C-9	maize	Blairsville (Northen) Georgia, USA	34° 52' 34'' N	83° 57' 30'' W	1999	Syngenta		N75-T2	Bt176	Cry1Ab + bar	double	Lepidopteran insect resistance + Glufosinate herbicide tolerance	N75-K6	4	4	_	_	_	_	_	_	_	_	_	_	_	7.3	0.5	1	_	_	_	8.35	0.57	1.14	_	_	_	4.44	< 0.05
M1 66C-9	maize	Plains, Midville, Calhoun (Southern) Georgia, USA	32° 2' 2'' N	84° 23' 34'' W	2000	Syngenta		N79-L3	Bt11	cry1Ab + pat	double	Lepidopteran insect resistance + Glufosinate herbicide tolerance	N79-P4	4	4	_	_	_	_	_	_	_	_	_	_	_	6.8	0.39	0.78	_	_	_	7.12	0.29	0.58	_	_	_	0.03	> 0.05
M1 66C-9	maize	Plains, Midville, Calhoun (Southern) Georgia, USA	32° 2' 2'' N	84° 23' 34'' W	2000	Syngenta		N75-T2	Bt176	Cry1Ab + bar	double	Lepidopteran insect resistance + Glufosinate herbicide tolerance	N75-K6	4	4	_	_	_	_	_	_	_	_	_	_	_	7.1	0.37	0.74	_	_	_	7.21	0.25	0.5	_	_	_	0.08	> 0.05
M1 66C-9	maize	Plains, Midville, Calhoun (Southern) Georgia, USA	32° 2' 2'' N	84° 23' 34'' W	2000	Syngenta		N79-L3	Bt11	cry1Ab + pat	double	Lepidopteran insect resistance + Glufosinate herbicide tolerance	N79-P4	4	4	_	_	_	_	_	_	_	_	_	_	_	7.55	0.59	1.18	_	_	_	7.88	0.59	1.18	_	_	_	0.02	> 0.05
M1 66C-9	maize	Plains, Midville, Calhoun (Southern) Georgia, USA	32° 2' 2'' N	84° 23' 34'' W	2000	Syngenta		N75-T2	Bt176	Cry1Ab + bar	double	Lepidopteran insect resistance + Glufosinate herbicide tolerance	N79-P4	4	4	_	_	_	_	_	_	_	_	_	_	_	8.21	0.31	0.62	_	_	_	8.3	0.45	0.9	_	_	_	0.05	> 0.05
M1 66C-9	maize	Plains, Midville, Calhoun (Southern) Georgia, USA	32° 2' 2'' N	84° 23' 34'' W	2000	Syngenta		N79-L3	Bt11	cry1Ab + pat	double	Lepidopteran insect resistance + Glufosinate herbicide tolerance	N79-P4	4	4	_	_	_	_	_	_	_	_	_	_	_	6.71	0.48	0.96	_	_	_	6.99	0.51	1.02	_	_	_	1.08	> 0.05
M1 66C-9	maize	Plains, Midville, Calhoun (Southern) Georgia, USA	32° 2' 2'' N	84° 23' 34'' W	2000	Syngenta		N75-T2	Bt176	Cry1Ab + bar	double	Lepidopteran insect resistance + Glufosinate herbicide tolerance	N75-K6	4	4	_	_	_	_	_	_	_	_	_	_	_	7.14	0.52	1.04	_	_	_	6.76	0.46	0.92	_	_	_	0.58	> 0.05
M1 66C-9	maize	Blairsville (Northen) Georgia, USA	34° 52' 34'' N	83° 57' 30'' W	2000	Syngenta		N79-L3	Bt11	cry1Ab + pat	double	Lepidopteran insect resistance + Glufosinate herbicide tolerance	N79-P4	4	4	_	_	_	_	_	_	_	_	_	_	_	8.88	0.3	0.6	_	_	_	8.88	0.45	0.9	_	_	_	0.2	> 0.05
M1 66C-9	maize	Blairsville (Northen) Georgia, USA	34° 52' 34'' N	83° 57' 30'' W	2000	Syngenta		N75-T2	Bt176	Cry1Ab + bar	double	Lepidopteran insect resistance + Glufosinate herbicide tolerance	N75-K6	4	4	_	_	_	_	_	_	_	_	_	_	_	6.98	0.41	0.82	_	_	_	7.85	0.4	0.8	_	_	_	3.88	> 0.05
M1 66C-9	maize	Blairsville (Northen) Georgia, USA	34° 52' 34'' N	83° 57' 30'' W	2000	Syngenta		N79-L3	Bt11	cry1Ab + pat	double	Lepidopteran insect resistance + Glufosinate herbicide tolerance	N79-P4	4	4	_	_	_	_	_	_	_	_	_	_	_	5	1.25	2.5	_	_	_	4.96	0.6	1.2	_	_	_	0.01	> 0.05
M1 66C-9	maize	Blairsville (Northen) Georgia, USA	34° 52' 34'' N	83° 57' 30'' W	2000	Syngenta		N75-T2	Bt176	Cry1Ab + bar	double	Lepidopteran insect resistance + Glufosinate herbicide tolerance	N75-K6	4	4	_	_	_	_	_	_	_	_	_	_	_	3.62	0.67	1.34	_	_	_	3.8	0.83	1.66	_	_	_	0.01	> 0.05

## Sheet: grain yield triple
Class and unique identifier	Crop	Location	Lat	Long	Year	Seed company	Commercial name	Hybrid name	Transformation event	toxin(s)/protein expressed	GE traits	Triple	Isoline	Replicates GMO	Replicates Non-GMO	Agronomical tecnique	Irrigation treatment	Water stress treatment	Plant density	Biocontrol treatment	Preserving agent	Insect infestation treatment	Insect stress treatment	Number of experiment	Sampling time period	Oldness of hybriyds	Grain Yield GMO (t ha-1)	SEMYield GMO	SDYield GMO	CV	LSD	t	Grain Yield Non-GMO (t ha-1)	SEMYield Non-GMO	SDYield non-GMO	CV	LSD	t	FYield	PYield
M1 2A-25	Maize	South Texas, Corpus Christi, TX	27°48' N	97°23' W	2011	_	_	_	MON810 + MON88017	Cry1Ab and cry3Bb1 + cp4 epsps (aroA:CP4)	Lepidopteran insect resistance and Glyphosate herbicide tolerance + Coleopteran insect resistance	1	Non-Bt hybrid	36	36	44500-49500 plants per ha/no foliar insecticides and irrigation/roundup herbicide for the control on the hybrids that were all glyphosate-tolerant	_	High water stress	_	_	_	_	High insect stress - no insecticide use	_	_	Older Bt hybrids	2.33108	0.163665	0.981993	_	_	_	1.49041	0.151244	0.907465	_	_	_	_	< 0.05
M1 2A-25	Maize	South Texas, Corpus Christi, TX	27°48' N	97°23' W	2011	_	_	_	MON810 + MON88017	Cry1Ab + and cry3Bb1 + cp4 epsps (aroA:CP4)	Lepidopteran insect resistance and Glyphosate herbicide tolerance + Coleopteran insect resistance	1	Non-Bt hybrid	36	36	44500-49500 plants per ha/no foliar insecticides and irrigation/roundup herbicide for the control on the hybrids that were all glyphosate-tolerant	_	High water stress	_	_	_	_	Low insect stress - foliar insecticide application zeta-cypermethrin and rynaxpyr 2011 and rynaxpyr 2012	_	_	Older Bt hybrids	2.64513	0.163822	0.98293	_	_	_	2.49201	0.138745	0.832467	_	_	_	_	> 0.05
M1 2A-25	Maize	South Texas, Corpus Christi, TX	27°48' N	97°23' W	2011	_	_	_	MON810 + MON88017	Cry1Ab + and cry3Bb1 + cp4 epsps (aroA:CP4)	Lepidopteran insect resistance and Glyphosate herbicide tolerance + Coleopteran insect resistance	1	Non-Bt hybrid	36	36	44500-49500 plants per ha/no foliar insecticides and irrigation/roundup herbicide for the control on the hybrids that were all glyphosate-tolerant	_	Low water stress	_	_	_	_	High insect stress - no insecticide use	_	_	Older Bt hybrids	5.05926	0.176399	1.0584	_	_	_	3.7936	0.238741	1.43244	_	_	_	_	< 0.05
M1 2A-25	Maize	South Texas, Corpus Christi, TX	27°48' N	97°23' W	2011	_	_	_	MON810 + MON88017	Cry1Ab + and cry3Bb1 + cp4 epsps (aroA:CP4)	Lepidopteran insect resistance and Glyphosate herbicide tolerance + Coleopteran insect resistance	1	Non-Bt hybrid	36	36	44500-49500 plants per ha/no foliar insecticides and irrigation/roundup herbicide for the control on the hybrids that were all glyphosate-tolerant	_	Low water stress	_	_	_	_	Low insect stress - foliar insecticide application zeta-cypermethrin and rynaxpyr 2011 and rynaxpyr 2012	_	_	Older Bt hybrids	6.04851	0.113746	0.682473	_	_	_	5.32026	0.163822	0.98293	_	_	_	_	< 0.05
M1 2A-25	Maize	South Texas, Corpus Christi, TX	27°48' N	97°23' W	2012	_	_	_	MON810 + MON88017	Cry1Ab + and cry3Bb1 + cp4 epsps (aroA:CP4)	Lepidopteran insect resistance and Glyphosate herbicide tolerance + Coleopteran insect resistance	1	Non-Bt hybrid	30	30	44500-49500 plants per ha/no foliar insecticides and irrigation/roundup herbicide for the control on the hybrids that were all glyphosate-tolerant	_	Low water stress	_	_	_	_	High insect stress - no insecticide use	_	_	Older Bt Hybrids	1.60038		0	_	_	_	1.38324		0	_	_	_	_	> 0.05
M1 2A-25	Maize	South Texas, Corpus Christi, TX	27°48' N	97°23' W	2012	_	_	_	MON810 + MON88017	Cry1Ab + and cry3Bb1 + cp4 epsps (aroA:CP4)	Lepidopteran insect resistance and Glyphosate herbicide tolerance + Coleopteran insect resistance	1	Non-Bt hybrid	30	30	44500-49500 plants per ha/no foliar insecticides and irrigation/roundup herbicide for the control on the hybrids that were all glyphosate-tolerant	_	Low water stress	_	_	_	_	Low insect stress - foliar insecticide application zeta-cypermethrin and rynaxpyr 2011 and rynaxpyr 2012	_	_	Older Bt Hybrids	1.92962		0	_	_	_	1.47538		0	_	_	_	_	> 0.05
M1 2A-25	Maize	South Texas, Corpus Christi, TX	27°48' N	97°23' W	2011	_	_	_	MON810 + MON88017	Cry1Ab + and cry3Bb1 + cp4 epsps (aroA:CP4)	Lepidopteran insect resistance and Glyphosate herbicide tolerance + Coleopteran insect resistance	1	Non-Bt hybrid	24	24	44500-49500 plants per ha/no foliar insecticides and irrigation/roundup herbicide for the control on the hybrids that were all glyphosate-tolerant	_	Averaged over water stress and insect stress condictions	_	_	_	_	Averaged over water stress and insect stress condictions	_	_	Older Bt hybrids	4.09797	0.299037	1.46498	_	_	_	3.71511	0.350985	1.71947	_	_	_	_	> 0.05
M1 2A-25	Maize	South Texas, Corpus Christi, TX	27°48' N	97°23' W	2011	_	_	_	MON810 + MON88017	Cry1Ab + and cry3Bb1 + cp4 epsps (aroA:CP4)	Lepidopteran insect resistance and Glyphosate herbicide tolerance + Coleopteran insect resistance	1	Non-Bt hybrid	24	24	44500-49500 plants per ha/no foliar insecticides and irrigation/roundup herbicide for the control on the hybrids that were all glyphosate-tolerant	_	Averaged over water stress and insect stress condictions	_	_	_	_	Averaged over water stress and insect stress condictions	_	_	Older Bt hybrids	4.30669	0.519759	2.54629	_	_	_	3.59918	0.273035	1.33759	_	_	_	_	> 0.05
M1 2A-25	Maize	South Texas, Corpus Christi, TX	27°48' N	97°23' W	2011	_	_	_	MON810 + MON88017	Cry1Ab + and cry3Bb1 + cp4 epsps (aroA:CP4)	Lepidopteran insect resistance and Glyphosate herbicide tolerance + Coleopteran insect resistance	1	Non-Bt hybrid	24	24	44500-49500 plants per ha/no foliar insecticides and irrigation/roundup herbicide for the control on the hybrids that were all glyphosate-tolerant	_	Averaged over water stress and insect stress condictions	_	_	_	_	Averaged over water stress and insect stress condictions	_	_	Older Bt hybrids	4.68419	0.350957	1.71933	_	_	_	3.91171	0.28605	1.40135	_	_	_	_	> 0.05
M1 2A-25	Maize	South Texas, Corpus Christi, TX	27°48' N	97°23' W	2011	_	_	_	MON810 + MON88017	Cry1Ab + and cry3Bb1 + cp4 epsps (aroA:CP4)	Lepidopteran insect resistance and Glyphosate herbicide tolerance + Coleopteran insect resistance	1	Non-Bt hybrid	24	24	44500-49500 plants per ha/no foliar insecticides and irrigation/roundup herbicide for the control on the hybrids that were all glyphosate-tolerant	_	Averaged over water stress and insect stress condictions	_	_	_	_	Averaged over water stress and insect stress condictions	_	_	Older Bt hybrids	3.72405	0.467868	2.29207	_	_	_	2.83473	0.493813	2.41918	_	_	_	_	> 0.05
M1 2A-25	Maize	South Texas, Corpus Christi, TX	27°48' N	97°23' W	2011	_	_	_	MON810 + MON88017	Cry1Ab + and cry3Bb1 + cp4 epsps (aroA:CP4)	Lepidopteran insect resistance and Glyphosate herbicide tolerance + Coleopteran insect resistance	1	Non-Bt hybrid	24	24	44500-49500 plants per ha/no foliar insecticides and irrigation/roundup herbicide for the control on the hybrids that were all glyphosate-tolerant	_	Averaged over water stress and insect stress condictions	_	_	_	_	Averaged over water stress and insect stress condictions	_	_	Older Bt hybrids	3.36137	0.467783	2.29166	_	_	_	2.45898	0.519787	2.54643	_	_	_	_	> 0.05
M1 2A-25	Maize	South Texas, Corpus Christi, TX	27°48' N	97°23' W	2011	_	_	_	MON810 + MON88017	Cry1Ab + and cry3Bb1 + cp4 epsps (aroA:CP4)	Lepidopteran insect resistance and Glyphosate herbicide tolerance + Coleopteran insect resistance	1	Non-Bt hybrid	24	24	44500-49500 plants per ha/no foliar insecticides and irrigation/roundup herbicide for the control on the hybrids that were all glyphosate-tolerant	_	Averaged over water stress and insect stress condictions	_	_	_	_	Averaged over water stress and insect stress condictions	_	_	Older Bt hybrids	3.9206	0.441837	2.16455	_	_	_	3.10917	0.545789	2.67381	_	_	_	_	> 0.05
M1 2A-25	Maize	South Texas, Corpus Christi, TX	27°48' N	97°23' W	2012	_	_	_	MON810 + MON88017	Cry1Ab + and cry3Bb1 + cp4 epsps (aroA:CP4)	Lepidopteran insect resistance and Glyphosate herbicide tolerance + Coleopteran insect resistance	1	Non-Bt hybrid	20	20	44500-49500 plants per ha/no foliar insecticides and irrigation/roundup herbicide for the control on the hybrids that were all glyphosate-tolerant	_	Averaged over water stress and insect stress condictions	_	_	_	_	Averaged over water stress and insect stress condictions	_	_	Older Bt hybrids	1.96531	0.413015	1.84706	_	_	_	1.56052	0.445762	1.99351	_	_	_	_	> 0.05
M1 2A-25	Maize	South Texas, Corpus Christi, TX	27°48' N	97°23' W	2012	_	_	_	MON810 + MON88017	Cry1Ab + and cry3Bb1 + cp4 epsps (aroA:CP4)	Lepidopteran insect resistance and Glyphosate herbicide tolerance + Coleopteran insect resistance	1	Non-Bt hybrid	24	24	44500-49500 plants per ha/no foliar insecticides and irrigation/roundup herbicide for the control on the hybrids that were all glyphosate-tolerant	_	Averaged over water stress and insect stress condictions	_	_	_	_	Averaged over water stress and insect stress condictions	_	_	Older Bt hybrids	1.73357	0.307922	1.50851	_	_	_	1.52577	0.294651	1.44349	_	_	_	_	> 0.05
M1 2A-25	Maize	South Texas, Corpus Christi, TX	27°48' N	97°23' W	2012	_	_	_	MON810 + MON88017	Cry1Ab + and cry3Bb1 + cp4 epsps (aroA:CP4)	Lepidopteran insect resistance and Glyphosate herbicide tolerance + Coleopteran insect resistance	1	Non-Bt hybrid	24	24	44500-49500 plants per ha/no foliar insecticides and irrigation/roundup herbicide for the control on the hybrids that were all glyphosate-tolerant	_	Averaged over water stress and insect stress condictions	_	_	_	_	Averaged over water stress and insect stress condictions	_	_	Older Bt hybrids	2.35526	0.294795	1.44419	_	_	_	1.97002	0.24892	1.21946	_	_	_	_	> 0.05
M1 2A-25	Maize	South Texas, Corpus Christi, TX	27°48' N	97°23' W	2012	_	_	_	MON810 + MON88017	Cry1Ab + and cry3Bb1 + cp4 epsps (aroA:CP4)	Lepidopteran insect resistance and Glyphosate herbicide tolerance + Coleopteran insect resistance	1	Non-Bt hybrid	24	24	44500-49500 plants per ha/no foliar insecticides and irrigation/roundup herbicide for the control on the hybrids that were all glyphosate-tolerant	_	Averaged over water stress and insect stress condictions	_	_	_	_	Averaged over water stress and insect stress condictions	_	_	Older Bt hybrids	1.65749	0.294651	1.44349	_	_	_	1.33782	0.26854	1.31557	_	_	_	_	> 0.05
M1 2A-25	Maize	South Texas, Corpus Christi, TX	27°48' N	97°23' W	2012	_	_	_	MON810 + MON88017	Cry1Ab + and cry3Bb1 + cp4 epsps (aroA:CP4)	Lepidopteran insect resistance and Glyphosate herbicide tolerance + Coleopteran insect resistance	1	Non-Bt hybrid	24	24	44500-49500 plants per ha/no foliar insecticides and irrigation/roundup herbicide for the control on the hybrids that were all glyphosate-tolerant	_	Averaged over water stress and insect stress condictions	_	_	_	_	Averaged over water stress and insect stress condictions	_	_	Older Bt hybrids	1.41897	0.399743	1.95833	_	_	_	1.04029	0.255484	1.25161	_	_	_	_	> 0.05
M1 2A-25	Maize	South Texas, Corpus Christi, TX	27°48' N	97°23' W	2012	_	_	_	MON810 + MON88017	Cry1Ab + and cry3Bb1 + cp4 epsps (aroA:CP4)	Lepidopteran insect resistance and Glyphosate herbicide tolerance + Coleopteran insect resistance	1	Non-Bt hybrid	24	24	44500-49500 plants per ha/no foliar insecticides and irrigation/roundup herbicide for the control on the hybrids that were all glyphosate-tolerant	_	Averaged insect stress condictions	_	_	_	_	Averaged over water stress and insect stress condictions	_	_	Older Bt hybrids	1.48274	0.373273	1.82866	_	_	_	1.11705	0.275175	1.34808	_	_	_	_	> 0.05
M1 2A-31	Maize	Florence	43°45' N	11°15' E	2012	Pioneer	_	P33F83	TC1507 + MON810	Cry1Fa2 + pat and Cry1Ab	Lepidopteran insect resistance + Glufosinate herbicide tolerance and Lepidopteran insect resistance	1	P33F85	4	4	_	_	_	_	_	_	Treated - chlorantraniliprole 75.4 g ha-1 15 applications year-1	_	_	_	_	6.54088	0.59112	1.18224	_	_	_	6.15687	0.65115	1.3023	_	_	_	_	> 0.05
M1 2A-31	Maize	Florence	43°45' N	11°15' E	2012	Pioneer	_	P33F83	TC1507 + MON810	Cry1Fa2 + pat and Cry1Ab	Lepidopteran insect resistance + Glufosinate herbicide tolerance and Lepidopteran insect resistance	1	P33F85	4	4	_	_	_	_	_	_	Untreated	_	_	_	_	7.26722	0.45901	0.91802	_	_	_	5.83663	0.55398	1.10796	_	_	_	_	> 0.05
M1 2A-31	Maize	Florence	43°45' N	11°15' E	2012	Dekalb	_	DKC69-40	MON810 + MON88017	Cry1Ab + and cry3Bb1 + cp4 epsps (aroA:CP4)	Lepidopteran insect resistance and Glyphosate herbicide tolerance + Coleopteran insect resistance	1	DKC69-43	4	4	_	_	_	_	_	_	Treated - chlorantraniliprole 75.4 g ha-1 15 applications year-1	_	_	_	_	6.96026	0.68652	1.37304	_	_	_	7.89566	0.42588	0.85176	_	_	_	_	> 0.05
M1 2A-31	Maize	Florence	43°45' N	11°15' E	2012	Dekalb	_	DKC69-40	MON810 + MON88017	Cry1Ab + and cry3Bb1 + cp4 epsps (aroA:CP4)	Lepidopteran insect resistance and Glyphosate herbicide tolerance + Coleopteran insect resistance	1	DKC69-43	4	4	_	_	_	_	_	_	Untreated	_	_	_	_	6.90066	0.58667	1.17334	_	_	_	8.00086	0.62158	1.24316	_	_	_	_	> 0.05
M1 2A-31	Maize	Plymouth	50°22' N	4°8' O	2012	Pioneer	_	P33F83	TC1507 + MON810	Cry1Fa2 + pat and Cry1Ab	Lepidopteran insect resistance + Glufosinate herbicide tolerance and Lepidopteran insect resistance	1	P33F85	4	4	_	_	_	_	_	_	Treated - chlorantraniliprole 18 applications year-1	_	_	_	_	7.51921	0.37615	0.7523	_	_	_	7.09052	0.69668	1.39336	_	_	_	_	> 0.05
M1 2A-31	Maize	Plymouth	50°22' N	4°8' O	2012	Pioneer	_	P33F83	TC1507 + MON810	Cry1Fa2 + pat and Cry1Ab	Lepidopteran insect resistance + Glufosinate herbicide tolerance and Lepidopteran insect resistance	1	P33F85	4	4	_	_	_	_	_	_	Untreated	_	_	_	_	7.57684	0.88491	1.76982	_	_	_	7.6301	0.53699	1.07398	_	_	_	_	> 0.05
M1 2A-31	Maize	Plymouth	50°22' N	4°8' O	2012	Dekalb	_	DKC69-40	MON810 + MON88017	Cry1Ab + and cry3Bb1 + cp4 epsps (aroA:CP4)	Lepidopteran insect resistance and Glyphosate herbicide tolerance + Coleopteran insect resistance	1	DKC69-43	4	4	_	_	_	_	_	_	Treated - chlorantraniliprole 18 applications year-1	_	_	_	_	8.37709	0.13432	0.26864	_	_	_	7.55988	0.77739	1.55478	_	_	_	_	> 0.05
M1 2A-31	Maize	Plymouth	50°22' N	4°8' O	2012	Dekalb	_	DKC69-40	MON810 + MON88017	Cry1Ab + and cry3Bb1 + cp4 epsps (aroA:CP4)	Lepidopteran insect resistance and Glyphosate herbicide tolerance + Coleopteran insect resistance	1	DKC69-43	4	4	_	_	_	_	_	_	Untreated	_	_	_	_	8.3814	0.08071	0.16142	_	_	_	8.71659	0.80449	1.60898	_	_	_	_	> 0.05
M1 2A-31	Maize	Florence	43°45' N	11°15' E	2013	Pioneer	_	P1498YHR	TC1507 + MON810	Cry1Fa2 + pat and Cry1Ab	Lepidopteran insect resistance + Glufosinate herbicide tolerance and Lepidopteran insect resistance	1	P1498R	4	4	_	_	_	_	_	_	Treated - chlorantraniliprole 13 applications year-1	_	_	_	_	8.73642	0.297	0.594	_	_	_	7.80231	0.67726	1.35452	_	_	_	_	> 0.05
M1 2A-31	Maize	Florence	43°45' N	11°15' E	2013	Pioneer	_	P1498YHR	TC1507 + MON810	Cry1Fa2 + pat and Cry1Ab	Lepidopteran insect resistance + Glufosinate herbicide tolerance and Lepidopteran insect resistance	1	P1498R	4	4	_	_	_	_	_	_	Untreated	_	_	_	_	7.438	0.86916	1.73832	_	_	_	7.75449	0.45996	0.91992	_	_	_	_	> 0.05
M1 2A-31	Maize	Florence	43°45' N	11°15' E	2013	Dekalb	_	DKC69-40	MON810 + MON88017	Cry1Ab + and cry3Bb1 + cp4 epsps (aroA:CP4)	Lepidopteran insect resistance and Glyphosate herbicide tolerance + Coleopteran insect resistance	1	DKC69-43RR2	4	4	_	_	_	_	_	_	Treated - chlorantraniliprole 13 applications year-1	_	_	_	_	6.62553	0.92702	1.85404	_	_	_	7.5992	0.38025	0.7605	_	_	_	_	> 0.05
M1 2A-31	Maize	Florence	43°45' N	11°15' E	2013	Dekalb	_	DKC69-40	MON810 + MON88017	Cry1Ab + and cry3Bb1 + cp4 epsps (aroA:CP4)	Lepidopteran insect resistance and Glyphosate herbicide tolerance + Coleopteran insect resistance	1	DKC69-43RR2	4	4	_	_	_	_	_	_	Untreated	_	_	_	_	6.71587	0.59636	1.19272	_	_	_	7.82534	0.48595	0.9719	_	_	_	_	> 0.05
M1 2A-31	Maize	Plymouth	50°22' N	4°8' O	2013	Pioneer	_	P1498YHR	TC1507 + MON810	Cry1Fa2 + pat and Cry1Ab	Lepidopteran insect resistance + Glufosinate herbicide tolerance and Lepidopteran insect resistance	1	P1498R	4	4	_	_	_	_	_	_	Treated - chlorantraniliprole 13 applications year-1	_	_	_	_	3.94631	1.50738	3.01476	_	_	_	4.49532	1.42473	2.84946	_	_	_	_	> 0.05
M1 2A-31	Maize	Plymouth	50°22' N	4°8' O	2013	Pioneer	_	P1498YHR	TC1507 + MON810	Cry1Fa2 + pat and Cry1Ab	Lepidopteran insect resistance + Glufosinate herbicide tolerance and Lepidopteran insect resistance	1	P1498R	4	4	_	_	_	_	_	_	Untreated	_	_	_	_	6.40902	1.7472	3.4944	_	_	_	5.01094	0.80819	1.61638	_	_	_	_	> 0.05
M1 2A-31	Maize	Plymouth	50°22' N	4°8' O	2013	Dekalb	_	DKC69-40	MON810 + MON88017	Cry1Ab + and cry3Bb1 + cp4 epsps (aroA:CP4)	Lepidopteran insect resistance and Glyphosate herbicide tolerance + Coleopteran insect resistance	1	DKC69-43RR2	4	4	_	_	_	_	_	_	Treated - chlorantraniliprole 13 applications year-1	_	_	_	_	6.40902	1.7472	3.4944	_	_	_	7.53	1.04902	2.09804	_	_	_	_	> 0.05
M1 2A-31	Maize	Plymouth	50°22' N	4°8' O	2013	Dekalb	_	DKC69-40	MON810 + MON88017	Cry1Ab + and cry3Bb1 + cp4 epsps (aroA:CP4)	Lepidopteran insect resistance and Glyphosate herbicide tolerance + Coleopteran insect resistance	1	DKC69-43RR2	4	4	_	_	_	_	_	_	Untreated	_	_	_	_	7.25788	1.13065	2.2613	_	_	_	7.37382	1.07691	2.15382	_	_	_	_	> 0.05
M1 78D-42	maize	Beresford, Clay County, South Dakota USA	43° 4′ 51″ N	96° 46′ 34″ W	1997	Dekalb	_	566Bt	DBT418	Cry1Ac + bar + pinII	Lepidopteran insect resistance + Insect resistance + Glufosinate herbicide tolerance	1	Dekalb 566	3	3	_	_	_	_	_	_	_	_	_	_	_	11.123	0.279	0.483242	_	_	_	10.108	0.531	0.919719	_	_	_	_	< 0.05
M1 78D-42	maize	Beresford, Clay County, South Dakota USA	43° 4′ 51″ N	96° 46′ 34″ W	1997	Dekalb	_	580Bt	DBT418	Cry1Ac + bar + pinII	Lepidopteran insect resistance + Insect resistance + Glufosinate herbicide tolerance	1	Dekalb 580	3	3	_	_	_	_	_	_	_	_	_	_	_	11.771	0.404	0.699749	_	_	_	10.857	0.424	0.73439	_	_	_	_	< 0.05

## Sheet: grain yield quadruple
Class and unique identifier	Crop	Location	Lat	Long	Year	Seed company	Commercial name	Hybrid name	Transformation event	toxin(s)/protein expressed	GMO event type	GE traits	Isoline	Replicates GMO	Replicates Non-GMO	Agronomical tecnique	Irrigation treatment	Water stress treatment	Plant density	Biocontrol treatment	Preserving agent	Insect infestation treatment	Insect stress treatment	Number of experiment	Sampling time period	Oldness of hybriyds	Grain Yield GMO (t ha-1)	SEMYield GMO	SDYield GMO	CV	LSD	t	Grain Yield Non-GMO (t ha-1)	SEMYield Non-GMO	SDYield non-GMO	CV	LSD	t	FYield	PYield
M1 2A-25	Maize	South Texas, Corpus Christi, TX	27°48' N	97°23' W	2011	_	_	_	MON89034 + MON88017	Cry1A.105 + Cry2Ab2 and Cry3Bb1 + cp4 epsps (aroA:CP4)	quadruple	Lepidopteran insect resistance + Lepidopteran insect resistance + Glyphosate herbicide tolerance + Coleopteran insect resistance	Non-Bt hybrid	36	36	44500-49500 plants per ha/no foliar insecticides and irrigation/roundup herbicide for the control on the hybrids that were all glyphosate-tolerant	_	High water stress	_	_	_	_	High insect stress - no insecticide use	_	_	Neuwer Bt hybrids	2.63404	0.163744	0.982462				1.49041	0.151244	0.907465	_	_	_	_	< 0.05
M1 2A-25	Maize	South Texas, Corpus Christi, TX	27°48' N	97°23' W	2011	_	_	_	MON89034 + MON88017	Cry1A.105 + Cry2Ab2 and Cry3Bb1 + cp4 epsps (aroA:CP4)	quadruple	Lepidopteran insect resistance + Lepidopteran insect resistance + Glyphosate herbicide tolerance + Coleopteran insect resistance	Non-Bt hybrid	36	36	44500-49500 plants per ha/no foliar insecticides and irrigation/roundup herbicide for the control on the hybrids that were all glyphosate-tolerant	_	High water stress	_	_	_	_	Low insect stress - foliar insecticide application zeta-cypermethrin and rynaxpyr 2011 and rynaxpyr 2012	_	_	Neuwer Bt hybrids	3.0109	0.151244	0.907465				2.49201	0.138745	0.832467	_	_	_	_	> 0.05
M1 2A-25	Maize	South Texas, Corpus Christi, TX	27°48' N	97°23' W	2011	_	_	_	MON89034 + MON88017	Cry1A.105 + Cry2Ab2 and Cry3Bb1 + cp4 epsps (aroA:CP4)	quadruple	Lepidopteran insect resistance + Lepidopteran insect resistance + Glyphosate herbicide tolerance + Coleopteran insect resistance	Non-Bt hybrid	36	36	44500-49500 plants per ha/no foliar insecticides and irrigation/roundup herbicide for the control on the hybrids that were all glyphosate-tolerant	_	Low water stress	_	_	_	_	High insect stress - no insecticide use	_	_	Neuwer Bt hybrids	5.65001	0.276161	1.65697				3.7936	0.238741	1.43244	_	_	_	_	< 0.05
M1 2A-25	Maize	South Texas, Corpus Christi, TX	27°48' N	97°23' W	2011	_	_	_	MON89034 + MON88017	Cry1A.105 + Cry2Ab2 and Cry3Bb1 + cp4 epsps (aroA:CP4)	quadruple	Lepidopteran insect resistance + Lepidopteran insect resistance + Glyphosate herbicide tolerance + Coleopteran insect resistance	Non-Bt hybrid	30	30	44500-49500 plants per ha/no foliar insecticides and irrigation/roundup herbicide for the control on the hybrids that were all glyphosate-tolerant	_	Low water stress	_	_	_	_	Low insect stress - foliar insecticide application zeta-cypermethrin and rynaxpyr 2011 and rynaxpyr 2012	_	_	Neuwer Bt hybrids	5.67665	0.138745	0.759935				5.32026	0.163822	0.897289	_	_	_	_	> 0.05
M1 2A-25	Maize	South Texas, Corpus Christi, TX	27°48' N	97°23' W	2012	_	_	_	MON89034 + MON88017	Cry1A.105 + Cry2Ab2 and Cry3Bb1 + cp4 epsps (aroA:CP4)	quadruple	Lepidopteran insect resistance + Lepidopteran insect resistance + Glyphosate herbicide tolerance + Coleopteran insect resistance	Non-Bt hybrid	30	30	44500-49500 plants per ha/no foliar insecticides and irrigation/roundup herbicide for the control on the hybrids that were all glyphosate-tolerant	_	Low water stress	_	_	_	_	High insect stress - no insecticide use	_	_	Newer Bt Hybrids	1.76853	0.19	0.21058				1.38324	0.17	0.135417	_	_	_	_	> 0.05
M1 2A-25	Maize	South Texas, Corpus Christi, TX	27°48' N	97°23' W	2012	_	_	_	MON89034 + MON88017	Cry1A.105 + Cry2Ab2 and Cry3Bb1 + cp4 epsps (aroA:CP4)	quadruple	Lepidopteran insect resistance + Lepidopteran insect resistance + Glyphosate herbicide tolerance + Coleopteran insect resistance	Non-Bt hybrid	30	30	44500-49500 plants per ha/no foliar insecticides and irrigation/roundup herbicide for the control on the hybrids that were all glyphosate-tolerant	_	Low water stress	_	_	_	_	Low insect stress - foliar insecticide application zeta-cypermethrin and rynaxpyr 2011 and rynaxpyr 2012	_	_	Newer Bt Hybrids	2.07725	0.28	0.2632				1.47538	0.25	0.233	_	_	_	_	< 0.05
M1 2A-25	Maize	South Texas, Corpus Christi, TX	27°48' N	97°23' W	2011	_	_	_	MON89034 + MON88017	Cry1A.105 + Cry2Ab2 and Cry3Bb1 + cp4 epsps (aroA:CP4)	quadruple	Lepidopteran insect resistance + Lepidopteran insect resistance + Glyphosate herbicide tolerance + Coleopteran insect resistance	Non-Bt hybrid	24	24	44500-49500 plants per ha/no foliar insecticides and irrigation/roundup herbicide for the control on the hybrids that were all glyphosate-tolerant	_	Averaged over water stress and insect stress condictions	_	_	_	_	Averaged over water stress and insect stress condictions	_	_	Neuwer Bt hybrids	4.50673	0.351069	1.71988				3.71511	0.350985	1.71947	_	_	_	_	> 0.05
M1 2A-25	Maize	South Texas, Corpus Christi, TX	27°48' N	97°23' W	2011	_	_	_	MON89034 + MON88017	Cry1A.105 + Cry2Ab2 and Cry3Bb1 + cp4 epsps (aroA:CP4)	quadruple	Lepidopteran insect resistance + Lepidopteran insect resistance + Glyphosate herbicide tolerance + Coleopteran insect resistance	Non-Bt hybrid	24	24	44500-49500 plants per ha/no foliar insecticides and irrigation/roundup herbicide for the control on the hybrids that were all glyphosate-tolerant	_	Averaged over water stress and insect stress condictions	_	_	_	_	Averaged over water stress and insect stress condictions	_	_	Neuwer Bt hybrids	4.44283	0.519759	2.54629				3.59918	0.273035	1.33759	_	_	_	_	> 0.05
M1 2A-25	Maize	South Texas, Corpus Christi, TX	27°48' N	97°23' W	2011	_	_	_	MON89034 + MON88017	Cry1A.105 + Cry2Ab2 and Cry3Bb1 + cp4 epsps (aroA:CP4)	quadruple	Lepidopteran insect resistance + Lepidopteran insect resistance + Glyphosate herbicide tolerance + Coleopteran insect resistance	Non-Bt hybrid	24	24	44500-49500 plants per ha/no foliar insecticides and irrigation/roundup herbicide for the control on the hybrids that were all glyphosate-tolerant	_	Averaged over water stress and insect stress condictions	_	_	_	_	Averaged over water stress and insect stress condictions	_	_	Neuwer Bt hybrids	4.62541	0.286078	1.40149				3.91171	0.28605	1.40135	_	_	_	_	> 0.05
M1 2A-25	Maize	South Texas, Corpus Christi, TX	27°48' N	97°23' W	2011	_	_	_	MON89034 + MON88017	Cry1A.105 + Cry2Ab2 and Cry3Bb1 + cp4 epsps (aroA:CP4)	quadruple	Lepidopteran insect resistance + Lepidopteran insect resistance + Glyphosate herbicide tolerance + Coleopteran insect resistance	Non-Bt hybrid	24	24	44500-49500 plants per ha/no foliar insecticides and irrigation/roundup herbicide for the control on the hybrids that were all glyphosate-tolerant	_	Averaged over water stress and insect stress condictions	_	_	_	_	Averaged over water stress and insect stress condictions	_	_	Neuwer Bt hybrids	3.964	0.493785	2.41904				2.83473	0.493813	2.41918	_	_	_	_	< 0.05
M1 2A-25	Maize	South Texas, Corpus Christi, TX	27°48' N	97°23' W	2011	_	_	_	MON89034 + MON88017	Cry1A.105 + Cry2Ab2 and Cry3Bb1 + cp4 epsps (aroA:CP4)	quadruple	Lepidopteran insect resistance + Lepidopteran insect resistance + Glyphosate herbicide tolerance + Coleopteran insect resistance	Non-Bt hybrid	24	24	44500-49500 plants per ha/no foliar insecticides and irrigation/roundup herbicide for the control on the hybrids that were all glyphosate-tolerant	_	Averaged over water stress and insect stress condictions	_	_	_	_	Averaged over water stress and insect stress condictions	_	_	Neuwer Bt hybrids	3.87393	0.389974	1.91047				2.45898	0.519787	2.54643	_	_	_	_	< 0.05
M1 2A-25	Maize	South Texas, Corpus Christi, TX	27°48' N	97°23' W	2011	_	_	_	MON89034 + MON88017	Cry1A.105 + Cry2Ab2 and Cry3Bb1 + cp4 epsps (aroA:CP4)	quadruple	Lepidopteran insect resistance + Lepidopteran insect resistance + Glyphosate herbicide tolerance + Coleopteran insect resistance	Non-Bt hybrid	24	24	44500-49500 plants per ha/no foliar insecticides and irrigation/roundup herbicide for the control on the hybrids that were all glyphosate-tolerant	_	Averaged over water stress and insect stress condictions	_	_	_	_	Averaged over water stress and insect stress condictions	_	_	Neuwer Bt hybrids	4.09564	0.441866	2.16469				3.10917	0.545789	2.67381	_	_	_	_	> 0.05
M1 2A-25	Maize	South Texas, Corpus Christi, TX	27°48' N	97°23' W	2012	_	_	_	MON89034 + MON88017	Cry1A.105 + Cry2Ab2 and Cry3Bb1 + cp4 epsps (aroA:CP4)	quadruple	Lepidopteran insect resistance + Lepidopteran insect resistance + Glyphosate herbicide tolerance + Coleopteran insect resistance	Non-Bt hybrid	24	24	44500-49500 plants per ha/no foliar insecticides and irrigation/roundup herbicide for the control on the hybrids that were all glyphosate-tolerant	_	Averaged insect stress condictions	_	_	_	_	Averaged over water stress and insect stress condictions	_	_	Neuwer Bt hybrids	2.01601	0.458745	2.24738				1.56052	0.445762	2.18378	_	_	_	_	> 0.05
M1 2A-25	Maize	South Texas, Corpus Christi, TX	27°48' N	97°23' W	2012	_	_	_	MON89034 + MON88017	Cry1A.105 + Cry2Ab2 and Cry3Bb1 + cp4 epsps (aroA:CP4)	quadruple	Lepidopteran insect resistance + Lepidopteran insect resistance + Glyphosate herbicide tolerance + Coleopteran insect resistance	Non-Bt hybrid	24	24	44500-49500 plants per ha/no foliar insecticides and irrigation/roundup herbicide for the control on the hybrids that were all glyphosate-tolerant	_	Averaged insect stress condictions	_	_	_	_	Averaged over water stress and insect stress condictions	_	_	Neuwer Bt hybrids	2.03355	0.320978	1.57247				1.52577	0.294651	1.44349	_	_	_	_	> 0.05
M1 2A-25	Maize	South Texas, Corpus Christi, TX	27°48' N	97°23' W	2012	_	_	_	MON89034 + MON88017	Cry1A.105 + Cry2Ab2 and Cry3Bb1 + cp4 epsps (aroA:CP4)	quadruple	Lepidopteran insect resistance + Lepidopteran insect resistance + Glyphosate herbicide tolerance + Coleopteran insect resistance	Non-Bt hybrid	24	24	44500-49500 plants per ha/no foliar insecticides and irrigation/roundup herbicide for the control on the hybrids that were all glyphosate-tolerant	_	Averaged insect stress condictions	_	_	_	_	Averaged over water stress and insect stress condictions	_	_	Neuwer Bt hybrids	2.03154	0.222522	1.09013				1.97002	0.24892	1.21946	_	_	_	_	> 0.05
M1 2A-25	Maize	South Texas, Corpus Christi, TX	27°48' N	97°23' W	2012	_	_	_	MON89034 + MON88017	Cry1A.105 + Cry2Ab2 and Cry3Bb1 + cp4 epsps (aroA:CP4)	quadruple	Lepidopteran insect resistance + Lepidopteran insect resistance + Glyphosate herbicide tolerance + Coleopteran insect resistance	Non-Bt hybrid	24	24	44500-49500 plants per ha/no foliar insecticides and irrigation/roundup herbicide for the control on the hybrids that were all glyphosate-tolerant	_	Averaged insect stress condictions	_	_	_	_	Averaged over water stress and insect stress condictions	_	_	Neuwer Bt hybrids	1.5503	0.37356	1.83006				1.33782	0.26854	1.31557	_	_	_	_	> 0.05
M1 2A-25	Maize	South Texas, Corpus Christi, TX	27°48' N	97°23' W	2012	_	_	_	MON89034 + MON88017	Cry1A.105 + Cry2Ab2 and Cry3Bb1 + cp4 epsps (aroA:CP4)	quadruple	Lepidopteran insect resistance + Lepidopteran insect resistance + Glyphosate herbicide tolerance + Coleopteran insect resistance	Non-Bt hybrid	24	24	44500-49500 plants per ha/no foliar insecticides and irrigation/roundup herbicide for the control on the hybrids that were all glyphosate-tolerant	_	Averaged insect stress condictions	_	_	_	_	Averaged over water stress and insect stress condictions	_	_	Neuwer Bt hybrids	2.32303	0.419363	2.05445				1.04029	0.255484	1.25161	_	_	_	_	< 0.05
M1 2A-25	Maize	South Texas, Corpus Christi, TX	27°48' N	97°23' W	2012	_	_	_	MON89034 + MON88017	Cry1A.105 + Cry2Ab2 and Cry3Bb1 + cp4 epsps (aroA:CP4)	quadruple	Lepidopteran insect resistance + Lepidopteran insect resistance + Glyphosate herbicide tolerance + Coleopteran insect resistance	Non-Bt hybrid	24	24	44500-49500 plants per ha/no foliar insecticides and irrigation/roundup herbicide for the control on the hybrids that were all glyphosate-tolerant	_	Averaged insect stress condictions	_	_	_	_	Averaged over water stress and insect stress condictions	_	_	Neuwer Bt hybrids	1.57246	0.386688	1.89437				1.11705	0.275175	1.34808	_	_	_	_	> 0.05
M1 2A-31	Maize	Florence	43°45' N	11°15' E	2013	Agrisure Viptera	_	N7853111	Bt11 + MIR162 + MIR604	cry1Ab + pat and vip3Aa20 and mcry3A	quadruple	Lepidopteran insect resistance + Glufosinate herbicide tolerance and Lepidopteran insect resistance and Coleopteran insect resistance	N785GT	4	4	_	_	_	_	_	_	Treated - chlorantraniliprole 13 applications year-1	_	_	_	_	7.46398	0.89809	1.79618				8.329	0.65128	1.30256	_	_	_	_	> 0.05
M1 2A-31	Maize	Florence	43°45' N	11°15' E	2013	Agrisure Viptera	_	N7853111	Bt11 + MIR162 + MIR604	cry1Ab + pat and vip3Aa20 and mcry3A	quadruple	Lepidopteran insect resistance + Glufosinate herbicide tolerance and Lepidopteran insect resistance and Coleopteran insect resistance	N785GT	4	4	_	_	_	_	_	_	Untreated	_	_	_	_	6.3303	1.11538	2.23076				8.22685	0.86916	1.73832	_	_	_	_	> 0.05
M1 2A-31	Maize	Plymouth	50°22' N	4°8' O	2013	Syngenta	_	N7853111	Bt11 + MIR162 + MIR604	cry1Ab + pat and vip3Aa20 and mcry3A	quadruple	Lepidopteran insect resistance + Glufosinate herbicide tolerance and Lepidopteran insect resistance and Coleopteran insect resistance	N785GT	4	4	_	_	_	_	_	_	Treated - chlorantraniliprole 13 applications year-1	_	_	_	_	6.09183	1.17884	2.35768				6.99378	1.9936	3.9872	_	_	_	_	> 0.05
M1 2A-31	Maize	Plymouth	50°22' N	4°8' O	2013	Syngenta	_	N7853111	Bt11 + MIR162 + MIR604	cry1Ab + pat and vip3Aa20 and mcry3A	quadruple	Lepidopteran insect resistance + Glufosinate herbicide tolerance and Lepidopteran insect resistance and Coleopteran insect resistance	N785GT	4	4	_	_	_	_	_	_	Untreated	_	_	_	_	6.49997	1.53323	3.06646				6.38482	1.90894	3.81788	_	_	_	_	> 0.05

## Sheet: Damaged ears all
Unique identifier	Crop	Location	Lat	Long	Soil	Soil OM g kg-1	Soil P mg kg-1	Soil Organic N g Kg-1	Elevation	Climate-Koppen	Climate-classification	Rainfall mm	Temperature °C	Year	Previous crop	Agronomical tecnique	Type	Seed company	Commercial name	Hybrid name	Transformation event	toxin(s)/protein expressed	GMO event type	Maturity (d/GDD) GMO	Isoline	Maturity (d) Non-GMO	Replicates GMO	Replicates Non-GMO	Agronomic practices	Irrigation treatment	Water stress treatment	Plant density	Biocontrol treatment	Preserving agent	Insect infestation treatment*	Insect stress treatment	Insect	Number of experiment	Sampling time period	Oldness of hybriyds	Methods of determination of fumosin B1	Methods of determination of ftotal fumosin	Methods of determination of compositional parameters	Ears injuried GMO	SE Ears injuried GMO	SD Ears injuried GMO	CV Ears injuried GMO	LSD Ears injuried GMO	t
M1 2A-25	Maize	South Texas, Corpus Christi, TX	27°48' N	97°23' W	Sandy-clay loam	_	_	_	0	_	_	low rainfall	high temperature	2011	_	44500-49500 plants per ha/no foliar insecticides and irrigation/roundup herbicide for the control on the hybrids that were all glyphosate-tolerant	Bt	_	_	_	MON810/MON88017	Cry1Ab and Cry3Bb1 - glyphosate resistance	triple	1	Non-Bt hybrids	_	36	36		_	High water stress	_	_	_	_	High insect stress - no insecticide use	Helicoverpa zeae /Spodoptera frugiperda	_	_	Older Bt hybrids	_	_	_	3.67207	0.347305	2.08383	_	_	_
M1 2A-25	Maize	South Texas, Corpus Christi, TX	27°48' N	97°23' W	Sandy-clay loam	_	_	_	0	_	_	low rainfall	high temperature	2011	_	44500-49500 plants per ha/no foliar insecticides and irrigation/roundup herbicide for the control on the hybrids that were all glyphosate-tolerant	Bt	_	_	_	MON810/MON88017	Cry1Ab and Cry3Bb1 - glyphosate resistance	triple	2	Non-Bt hybrids	_	36	36		_	High water stress	_	_	_	_	Low insect stress - foliar insecticide application zeta-cypermethrin and rynaxpyr 2011 and rynaxpyr 2012	Helicoverpa zeae /Spodoptera frugiperda	_	_	Older Bt hybrids	_	_	_	3.44202	0.469254	2.81552	_	_	_
M1 2A-25	Maize	South Texas, Corpus Christi, TX	27°48' N	97°23' W	Sandy-clay loam	_	_	_	0	_	_	low rainfall	high temperature	2011	_	44500-49500 plants per ha/no foliar insecticides and irrigation/roundup herbicide for the control on the hybrids that were all glyphosate-tolerant	Bt	_	_	_	MON810/MON88017	Cry1Ab and Cry3Bb1 - glyphosate resistance	triple	3	Non-Bt hybrids	_	36	36		_	Low water stress	_	_	_	_	High insect stress - no insecticide use	Helicoverpa zeae /Spodoptera frugiperda	_	_	Older Bt hybrids	_	_	_	5.32999	0.713815	4.28289	_	_	_
M1 2A-25	Maize	South Texas, Corpus Christi, TX	27°48' N	97°23' W	Sandy-clay loam	_	_	_	0	_	_	low rainfall	high temperature	2011	_	44500-49500 plants per ha/no foliar insecticides and irrigation/roundup herbicide for the control on the hybrids that were all glyphosate-tolerant	Bt	_	_	_	MON810/MON88017	Cry1Ab and Cry3Bb1 - glyphosate resistance	triple	4	Non-Bt hybrids	_	36	36		_	Low water stress	_	_	_	_	Low insect stress - foliar insecticide application zeta-cypermethrin and rynaxpyr 2011 and rynaxpyr 2012	Helicoverpa zeae /Spodoptera frugiperda	_	_	Older Bt hybrids	_	_	_	5.05921	0.693365	4.16019	_	_	_
M1 2A-25	Maize	South Texas, Corpus Christi, TX	27°48' N	97°23' W	Sandy-clay loam	_	_	_	0	_	_	low rainfall	high temperature	2011	_	44500-49500 plants per ha/no foliar insecticides and irrigation/roundup herbicide for the control on the hybrids that were all glyphosate-tolerant	Bt	_	_	_	MON89034/MON88017	Cry1A.105 + Cry2Ab1 and Cry3Bb2 glyphosate resistance	triple	5	Non-Bt hybrids	_	36	36		_	High water stress	_	_	_	_	High insect stress - no insecticide use	Helicoverpa zeae /Spodoptera frugiperda	_	_	Neuwer Bt hybrids	_	_	_	1.0887	0.245308	1.47185	_	_	_
M1 2A-25	Maize	South Texas, Corpus Christi, TX	27°48' N	97°23' W	Sandy-clay loam	_	_	_	0	_	_	low rainfall	high temperature	2011	_	44500-49500 plants per ha/no foliar insecticides and irrigation/roundup herbicide for the control on the hybrids that were all glyphosate-tolerant	Bt	_	_	_	MON89034/MON88017	Cry1A.105 + Cry2Ab1 and Cry3Bb2 glyphosate resistance	triple	6	Non-Bt hybrids	_	36	36		_	High water stress	_	_	_	_	Low insect stress - foliar insecticide application zeta-cypermethrin and rynaxpyr 2011 and rynaxpyr 2012	Helicoverpa zeae /Spodoptera frugiperda	_	_	Neuwer Bt hybrids	_	_	_	1.48985	0.265757	1.59454	_	_	_
M1 2A-25	Maize	South Texas, Corpus Christi, TX	27°48' N	97°23' W	Sandy-clay loam	_	_	_	0	_	_	low rainfall	high temperature	2011	_	44500-49500 plants per ha/no foliar insecticides and irrigation/roundup herbicide for the control on the hybrids that were all glyphosate-tolerant	Bt	_	_	_	MON89034/MON88017	Cry1A.105 + Cry2Ab1 and Cry3Bb2 glyphosate resistance	triple	7	Non-Bt hybrids	_	36	36		_	Low water stress	_	_	_	_	High insect stress - no insecticide use	Helicoverpa zeae /Spodoptera frugiperda	_	_	Neuwer Bt hybrids	_	_	_	1.36147	0.265923	1.59554	_	_	_
M1 2A-25	Maize	South Texas, Corpus Christi, TX	27°48' N	97°23' W	Sandy-clay loam	_	_	_	0	_	_	low rainfall	high temperature	2011	_	44500-49500 plants per ha/no foliar insecticides and irrigation/roundup herbicide for the control on the hybrids that were all glyphosate-tolerant	Bt	_	_	_	MON89034/MON88017	Cry1A.105 + Cry2Ab1 and Cry3Bb2 glyphosate resistance	triple	8	Non-Bt hybrids	_	36	36		_	Low water stress	_	_	_	_	Low insect stress - foliar insecticide application zeta-cypermethrin and rynaxpyr 2011 and rynaxpyr 2012	Helicoverpa zeae /Spodoptera frugiperda	_	_	Neuwer Bt hybrids	_	_	_	2.19056	0.306406	1.83844	_	_	_
M1 2A-25	Maize	South Texas, Corpus Christi, TX	27°48' N	97°23' W	Sandy-clay loam	_	_	_	0	_	_	low rainfall	high temperature	2012	_	44500-49500 plants per ha/no foliar insecticides and irrigation/roundup herbicide for the control on the hybrids that were all glyphosate-tolerant	Bt	_	_	_	MON810/MON88017	Cry1Ab and Cry3Bb1 - glyphosate resistance	triple	9	_	_	30	30		_	High water stress	_	_	_	_	High insect stress - no insecticide use	Helicoverpa zeae /Spodoptera frugiperda	_	_	-	_	_	_	3.37581	0.485626	2.65988	_	_	_
M1 2A-25	Maize	South Texas, Corpus Christi, TX	27°48' N	97°23' W	Sandy-clay loam	_	_	_	0	_	_	low rainfall	high temperature	2012	_	44500-49500 plants per ha/no foliar insecticides and irrigation/roundup herbicide for the control on the hybrids that were all glyphosate-tolerant	Bt	_	_	_	MON810/MON88017	Cry1Ab and Cry3Bb1 - glyphosate resistance	triple	10	_	_	30	30		_	High water stress	_	_	_	_	Low insect stress - foliar insecticide application zeta-cypermethrin and rynaxpyr 2011 and rynaxpyr 2012	Helicoverpa zeae /Spodoptera frugiperda	_	_	-	_	_	_	0.728946	0.18561	1.01663	_	_	_
M1 2A-25	Maize	South Texas, Corpus Christi, TX	27°48' N	97°23' W	Sandy-clay loam	_	_	_	0	_	_	low rainfall	high temperature	2012	_	44500-49500 plants per ha/no foliar insecticides and irrigation/roundup herbicide for the control on the hybrids that were all glyphosate-tolerant	Bt	_	_	_	MON810/MON88017	Cry1Ab and Cry3Bb1 - Glyphosate resistance	triple	11	_	_	30	30		_	Low water stress	_	_	_	_	High insect stress - no insecticide use	Helicoverpa zeae /Spodoptera frugiperda	_	_	Older Bt Hybrids	_	_	_	4.73359	0.601205	3.29294	_	_	_
M1 2A-25	Maize	South Texas, Corpus Christi, TX	27°48' N	97°23' W	Sandy-clay loam	_	_	_	0	_	_	low rainfall	high temperature	2012	_	44500-49500 plants per ha/no foliar insecticides and irrigation/roundup herbicide for the control on the hybrids that were all glyphosate-tolerant	Bt	_	_	_	MON810/MON88017	Cry1Ab and Cry3Bb1 - glyphosate resistance	triple	12	_	_	30	30		_	Low water stress	_	_	_	_	Low insect stress - foliar insecticide application zeta-cypermethrin and rynaxpyr 2011 and rynaxpyr 2012	Helicoverpa zeae /Spodoptera frugiperda	_	_	Older Bt Hybrids	_	_	_	1.44045	0.300923	1.64822	_	_	_
M1 2A-25	Maize	South Texas, Corpus Christi, TX	27°48' N	97°23' W	Sandy-clay loam	_	_	_	0	_	_	low rainfall	high temperature	2012	_	44500-49500 plants per ha/no foliar insecticides and irrigation/roundup herbicide for the control on the hybrids that were all glyphosate-tolerant	Bt	_	_	_	MON89034/MON88017	Cry1A.105 + Cry2Ab1 and Cry3Bb2 glyphosate resistance	triple	13	_	_	30	30		_	High water stress	_	_	_	_	High insect stress - no insecticide use	Helicoverpa zeae /Spodoptera frugiperda	_	_	Newer Bt Hybrids	_	_	_	1.02213	0.231692	1.26903	_	_	_
M1 2A-25	Maize	South Texas, Corpus Christi, TX	27°48' N	97°23' W	Sandy-clay loam	_	_	_	0	_	_	low rainfall	high temperature	2012	_	44500-49500 plants per ha/no foliar insecticides and irrigation/roundup herbicide for the control on the hybrids that were all glyphosate-tolerant	Bt	_	_	_	MON89034/MON88017	Cry1A.105 + Cry2Ab1 and Cry3Bb2 glyphosate resistance	triple	14	_	_	30	30		_	High water stress	_	_	_	_	Low insect stress - foliar insecticide application zeta-cypermethrin and rynaxpyr 2011 and rynaxpyr 2012	Helicoverpa zeae /Spodoptera frugiperda	_	_	Newer Bt Hybrids	_	_	_	0.477092	0.162355	0.889257	_	_	_
M1 2A-25	Maize	South Texas, Corpus Christi, TX	27°48' N	97°23' W	Sandy-clay loam	_	_	_	0	_	_	low rainfall	high temperature	2012	_	44500-49500 plants per ha/no foliar insecticides and irrigation/roundup herbicide for the control on the hybrids that were all glyphosate-tolerant	Bt	_	_	_	MON89034/MON88017	Cry1A.105 + Cry2Ab1 and Cry3Bb2 glyphosate resistance	triple	15	_	_	30	30		_	Low water stress	_	_	_	_	High insect stress - no insecticide use	Helicoverpa zeae /Spodoptera frugiperda	_	_	Newer Bt Hybrids	_	_	_	1.64115	0.208438	1.14166	_	_	_
M1 2A-25	Maize	South Texas, Corpus Christi, TX	27°48' N	97°23' W	Sandy-clay loam	_	_	_	0	_	_	low rainfall	high temperature	2012	_	44500-49500 plants per ha/no foliar insecticides and irrigation/roundup herbicide for the control on the hybrids that were all glyphosate-tolerant	Bt	_	_	_	MON89034/MON88017	Cry1A.105 + Cry2Ab1 and Cry3Bb2 glyphosate resistance	triple	16	_	_	30	30		_	Low water stress	_	_	_	_	Low insect stress - foliar insecticide application zeta-cypermethrin and rynaxpyr 2011 and rynaxpyr 2012	Helicoverpa zeae /Spodoptera frugiperda	_	_	Newer Bt Hybrids	_	_	_	0.495653	0.18529	1.01487	_	_	_
M1 2A-25	Maize	South Texas, Corpus Christi, TX	27°48' N	97°23' W	Sandy-clay loam	_	_	_	0	_	_	low rainfall	high temperature	2011	_	44500-49500 plants per ha/no foliar insecticides and irrigation/roundup herbicide for the control on the hybrids that were all glyphosate-tolerant	Bt	_	_	_	MON810/MON88017	Cry1Ab and Cry3Bb1 - glyphosate resistance	triple	17	Non-Bt hybrids	_	30	30		_	Averaged over water stress and insect stress condictions	_	_	_	_	Averaged over water stress and insect stress condictions	Helicoverpa zeae /Spodoptera frugiperda	_	_	Older Bt hybrids	_	_	_	7.34139	0.649483	3.55736	_	_	_
M1 2A-25	Maize	South Texas, Corpus Christi, TX	27°48' N	97°23' W	Sandy-clay loam	_	_	_	0	_	_	low rainfall	high temperature	2011	_	44500-49500 plants per ha/no foliar insecticides and irrigation/roundup herbicide for the control on the hybrids that were all glyphosate-tolerant	Bt	_	_	_	MON810/MON88017	Cry1Ab and Cry3Bb1 - glyphosate resistance	triple	18	Non-Bt hybrids	_	30	30		_	Averaged over water stress and insect stress condictions	_	_	_	_	Averaged over water stress and insect stress condictions	Helicoverpa zeae /Spodoptera frugiperda	_	_	Older Bt hybrids	_	_	_	7.23802	0.649732	3.55873	_	_	_
M1 2A-25	Maize	South Texas, Corpus Christi, TX	27°48' N	97°23' W	Sandy-clay loam	_	_	_	0	_	_	low rainfall	high temperature	2011	_	44500-49500 plants per ha/no foliar insecticides and irrigation/roundup herbicide for the control on the hybrids that were all glyphosate-tolerant	Bt	_	_	_	MON810/MON88017	Cry1Ab and Cry3Bb1 - glyphosate resistance	triple	19	Non-Bt hybrids	_	30	30		_	Averaged over water stress and insect stress condictions	_	_	_	_	Averaged over water stress and insect stress condictions	Helicoverpa zeae /Spodoptera frugiperda	_	_	Older Bt hybrids	_	_	_	6.08542	0.516069	2.82663	_	_	_
M1 2A-25	Maize	South Texas, Corpus Christi, TX	27°48' N	97°23' W	Sandy-clay loam	_	_	_	0	_	_	low rainfall	high temperature	2011	_	44500-49500 plants per ha/no foliar insecticides and irrigation/roundup herbicide for the control on the hybrids that were all glyphosate-tolerant	Bt	_	_	_	MON810/MON88017	Cry1Ab and Cry3Bb1 - glyphosate resistance	triple	20	Non-Bt hybrids	_	30	30		_	Averaged over water stress and insect stress condictions	_	_	_	_	Averaged over water stress and insect stress condictions	Helicoverpa zeae /Spodoptera frugiperda	_	_	Older Bt hybrids	_	_	_	2.03164	0.336772	1.84458	_	_	_
M1 2A-25	Maize	South Texas, Corpus Christi, TX	27°48' N	97°23' W	Sandy-clay loam	_	_	_	0	_	_	low rainfall	high temperature	2011	_	44500-49500 plants per ha/no foliar insecticides and irrigation/roundup herbicide for the control on the hybrids that were all glyphosate-tolerant	Bt	_	_	_	MON810/MON88017	Cry1Ab and Cry3Bb1 - glyphosate resistance	triple	21	Non-Bt hybrids	_	30	30		_	Averaged over water stress and insect stress condictions	_	_	_	_	Averaged over water stress and insect stress condictions	Helicoverpa zeae /Spodoptera frugiperda	_	_	Older Bt hybrids	_	_	_	1.83825	0.337271	1.84731	_	_	_
M1 2A-25	Maize	South Texas, Corpus Christi, TX	27°48' N	97°23' W	Sandy-clay loam	_	_	_	0	_	_	low rainfall	high temperature	2011	_	44500-49500 plants per ha/no foliar insecticides and irrigation/roundup herbicide for the control on the hybrids that were all glyphosate-tolerant	Bt	_	_	_	MON810/MON88017	Cry1Ab and Cry3Bb1 - glyphosate resistance	triple	22	Non-Bt hybrids	_	30	30		_	Averaged over water stress and insect stress condictions	_	_	_	_	Averaged over water stress and insect stress condictions	Helicoverpa zeae /Spodoptera frugiperda	_	_	Older Bt hybrids	_	_	_	1.60146	0.337271	1.84731	_	_	_
M1 2A-25	Maize	South Texas, Corpus Christi, TX	27°48' N	97°23' W	Sandy-clay loam	_	_	_	0	_	_	low rainfall	high temperature	2011	_	44500-49500 plants per ha/no foliar insecticides and irrigation/roundup herbicide for the control on the hybrids that were all glyphosate-tolerant	Bt	_	_	_	MON89034/MON88017	Cry1A.105 + Cry2Ab1 and Cry3Bb2 glyphosate resistance	triple	23	Non-Bt hybrids	_	30	30		_	Averaged over water stress and insect stress condictions	_	_	_	_	Averaged over water stress and insect stress condictions	Helicoverpa zeae /Spodoptera frugiperda	_	_	Neuwer Bt hybrids	_	_	_	2.88932	0.382157	2.09316	_	_	_
M1 2A-25	Maize	South Texas, Corpus Christi, TX	27°48' N	97°23' W	Sandy-clay loam	_	_	_	0	_	_	low rainfall	high temperature	2011	_	44500-49500 plants per ha/no foliar insecticides and irrigation/roundup herbicide for the control on the hybrids that were all glyphosate-tolerant	Bt	_	_	_	MON89034/MON88017	Cry1A.105 + Cry2Ab1 and Cry3Bb2 glyphosate resistance	triple	24	Non-Bt hybrids	_	30	30		_	Averaged over water stress and insect stress condictions	_	_	_	_	Averaged over water stress and insect stress condictions	Helicoverpa zeae /Spodoptera frugiperda	_	_	Neuwer Bt hybrids	_	_	_	2.58558	0.314952	1.72506	_	_	_
M1 2A-25	Maize	South Texas, Corpus Christi, TX	27°48' N	97°23' W	Sandy-clay loam	_	_	_	0	_	_	low rainfall	high temperature	2011	_	44500-49500 plants per ha/no foliar insecticides and irrigation/roundup herbicide for the control on the hybrids that were all glyphosate-tolerant	Bt	_	_	_	MON89034/MON88017	Cry1A.105 + Cry2Ab1 and Cry3Bb2 glyphosate resistance	triple	25	Non-Bt hybrids	_	30	30		_	Averaged over water stress and insect stress condictions	_	_	_	_	Averaged over water stress and insect stress condictions	Helicoverpa zeae /Spodoptera frugiperda	_	_	Neuwer Bt hybrids	_	_	_	1.83397	0.158971	0.870718	_	_	_
M1 2A-25	Maize	South Texas, Corpus Christi, TX	27°48' N	97°23' W	Sandy-clay loam	_	_	_	0	_	_	low rainfall	high temperature	2011	_	44500-49500 plants per ha/no foliar insecticides and irrigation/roundup herbicide for the control on the hybrids that were all glyphosate-tolerant	Bt	_	_	_	MON89034/MON88017	Cry1A.105 + Cry2Ab1 and Cry3Bb2 glyphosate resistance	triple	26	Non-Bt hybrids	_	30	30		_	Averaged over water stress and insect stress condictions	_	_	_	_	Averaged over water stress and insect stress condictions	Helicoverpa zeae /Spodoptera frugiperda	_	_	Neuwer Bt hybrids	_	_	_	0.994326	0.225926	1.23745	_	_	_
M1 2A-25	Maize	South Texas, Corpus Christi, TX	27°48' N	97°23' W	Sandy-clay loam	_	_	_	0	_	_	low rainfall	high temperature	2011	_	44500-49500 plants per ha/no foliar insecticides and irrigation/roundup herbicide for the control on the hybrids that were all glyphosate-tolerant	Bt	_	_	_	MON89034/MON88017	Cry1A.105 + Cry2Ab1 and Cry3Bb2 glyphosate resistance	triple	27	Non-Bt hybrids	_	30	30		_	Averaged over water stress and insect stress condictions	_	_	_	_	Averaged over water stress and insect stress condictions	Helicoverpa zeae /Spodoptera frugiperda	_	_	Neuwer Bt hybrids	_	_	_	0.779359	0.247996	1.35833	_	_	_
M1 2A-25	Maize	South Texas, Corpus Christi, TX	27°48' N	97°23' W	Sandy-clay loam	_	_	_	0	_	_	low rainfall	high temperature	2011	_	44500-49500 plants per ha/no foliar insecticides and irrigation/roundup herbicide for the control on the hybrids that were all glyphosate-tolerant	Bt	_	_	_	MON89034/MON88017	Cry1A.105 + Cry2Ab1 and Cry3Bb2 glyphosate resistance	triple	28	Non-Bt hybrids	_	30	30		_	Averaged over water stress and insect stress condictions	_	_	_	_	Averaged over water stress and insect stress condictions	Helicoverpa zeae /Spodoptera frugiperda	_	_	Neuwer Bt hybrids	_	_	_	0.34021	0.159718	0.874811	_	_	_
M1 2A-25	Maize	South Texas, Corpus Christi, TX	27°48' N	97°23' W	Sandy-clay loam	_	_	_	0	_	_	low rainfall	high temperature	2012	_	44500-49500 plants per ha/no foliar insecticides and irrigation/roundup herbicide for the control on the hybrids that were all glyphosate-tolerant	Bt	_	_	_	MON810/MON88017	Cry1Ab and Cry3Bb1 - glyphosate resistance	triple	29	Non-Bt hybrids	_	30	30		_	Averaged over water stress and insect stress condictions	_	_	_	_	Averaged over water stress and insect stress condictions	Helicoverpa zeae /Spodoptera frugiperda	_	_	Older Bt hybrids	_	_	_	3.63196	0.653753	3.58075	_	_	_
M1 2A-25	Maize	South Texas, Corpus Christi, TX	27°48' N	97°23' W	Sandy-clay loam	_	_	_	0	_	_	low rainfall	high temperature	2012	_	44500-49500 plants per ha/no foliar insecticides and irrigation/roundup herbicide for the control on the hybrids that were all glyphosate-tolerant	Bt	_	_	_	MON810/MON88017	Cry1Ab and Cry3Bb1 - Glyphosate resistance	triple	30	Non-Bt hybrids	_	30	30		_	Averaged over water stress and insect stress condictions	_	_	_	_	Averaged over water stress and insect stress condictions	Helicoverpa zeae /Spodoptera frugiperda	_	_	Older Bt hybrids	_	_	_	3.87409	0.605327	3.31551	_	_	_
M1 2A-25	Maize	South Texas, Corpus Christi, TX	27°48' N	97°23' W	Sandy-clay loam	_	_	_	0	_	_	low rainfall	high temperature	2012	_	44500-49500 plants per ha/no foliar insecticides and irrigation/roundup herbicide for the control on the hybrids that were all glyphosate-tolerant	Bt	_	_	_	MON810/MON88017	Cry1Ab and Cry3Bb1 - glyphosate resistance	triple	31	Non-Bt hybrids	_	30	30		_	Averaged over water stress and insect stress condictions	_	_	_	_	Averaged over water stress and insect stress condictions	Helicoverpa zeae /Spodoptera frugiperda	_	_	Older Bt hybrids	_	_	_	4.52785	0.653753	3.58075	_	_	_
M1 2A-25	Maize	South Texas, Corpus Christi, TX	27°48' N	97°23' W	Sandy-clay loam	_	_	_	0	_	_	low rainfall	high temperature	2012	_	44500-49500 plants per ha/no foliar insecticides and irrigation/roundup herbicide for the control on the hybrids that were all glyphosate-tolerant	Bt	_	_	_	MON810/MON88017	Cry1Ab and Cry3Bb1 - glyphosate resistance	triple	32	Non-Bt hybrids	_	30	30		_	Averaged over water stress and insect stress condictions	_	_	_	_	Averaged over water stress and insect stress condictions	Helicoverpa zeae /Spodoptera frugiperda	_	_	Older Bt hybrids	_	_	_	1.21065	0.338983	1.85669	_	_	_
M1 2A-25	Maize	South Texas, Corpus Christi, TX	27°48' N	97°23' W	Sandy-clay loam	_	_	_	0	_	_	low rainfall	high temperature	2012	_	44500-49500 plants per ha/no foliar insecticides and irrigation/roundup herbicide for the control on the hybrids that were all glyphosate-tolerant	Bt	_	_	_	MON810/MON88017	Cry1Ab and Cry3Bb1 - glyphosate resistance	triple	33	Non-Bt hybrids	_	30	30		_	Averaged over water stress and insect stress condictions	_	_	_	_	Averaged over water stress and insect stress condictions	Helicoverpa zeae /Spodoptera frugiperda	_	_	Older Bt hybrids	_	_	_	0.968523	0.338983	1.85669	_	_	_
M1 2A-25	Maize	South Texas, Corpus Christi, TX	27°48' N	97°23' W	Sandy-clay loam	_	_	_	0	_	_	low rainfall	high temperature	2012	_	44500-49500 plants per ha/no foliar insecticides and irrigation/roundup herbicide for the control on the hybrids that were all glyphosate-tolerant	Bt	_	_	_	MON810/MON88017	Cry1Ab and Cry3Bb1 - glyphosate resistance	triple	34	Non-Bt hybrids	_	30	30		_	Averaged over water stress and insect stress condictions	_	_	_	_	Averaged over water stress and insect stress condictions	Helicoverpa zeae /Spodoptera frugiperda	_	_	Older Bt hybrids	_	_	_	1.21065	0.556901	3.05027	_	_	_
M1 2A-25	Maize	South Texas, Corpus Christi, TX	27°48' N	97°23' W	Sandy-clay loam	_	_	_	0	_	_	low rainfall	high temperature	2012	_	44500-49500 plants per ha/no foliar insecticides and irrigation/roundup herbicide for the control on the hybrids that were all glyphosate-tolerant	Bt	_	_	_	MON89034/MON88017	Cry1A.105 + Cry2Ab1 and Cry3Bb2 glyphosate resistance	triple	35	Non-Bt hybrids	_	30	30		_	Averaged over water stress and insect stress condictions	_	_	_	_	Averaged over water stress and insect stress condictions	Helicoverpa zeae /Spodoptera frugiperda	_	_	Neuwer Bt hybrids	_	_	_	1.25908	0.266344	1.45883	_	_	_
M1 2A-25	Maize	South Texas, Corpus Christi, TX	27°48' N	97°23' W	Sandy-clay loam	_	_	_	0	_	_	low rainfall	high temperature	2012	_	44500-49500 plants per ha/no foliar insecticides and irrigation/roundup herbicide for the control on the hybrids that were all glyphosate-tolerant	Bt	_	_	_	MON89034/MON88017	Cry1A.105 + Cry2Ab1 and Cry3Bb2 glyphosate resistance	triple	36	Non-Bt hybrids	_	30	30		_	Averaged over water stress and insect stress condictions	_	_	_	_	Averaged over water stress and insect stress condictions	Helicoverpa zeae /Spodoptera frugiperda	_	_	Neuwer Bt hybrids	_	_	_	1.06538	0.290557	1.59145	_	_	_
M1 2A-25	Maize	South Texas, Corpus Christi, TX	27°48' N	97°23' W	Sandy-clay loam	_	_	_	0	_	_	low rainfall	high temperature	2012	_	44500-49500 plants per ha/no foliar insecticides and irrigation/roundup herbicide for the control on the hybrids that were all glyphosate-tolerant	Bt	_	_	_	MON89034/MON88017	Cry1A.105 + Cry2Ab1 and Cry3Bb2 glyphosate resistance	triple	37	Non-Bt hybrids	_	30	30		_	Averaged over water stress and insect stress condictions	_	_	_	_	Averaged over water stress and insect stress condictions	Helicoverpa zeae /Spodoptera frugiperda	_	_	Neuwer Bt hybrids	_	_	_	1.30751	0.266344	1.45883	_	_	_
M1 2A-25	Maize	South Texas, Corpus Christi, TX	27°48' N	97°23' W	Sandy-clay loam	_	_	_	0	_	_	low rainfall	high temperature	2012	_	44500-49500 plants per ha/no foliar insecticides and irrigation/roundup herbicide for the control on the hybrids that were all glyphosate-tolerant	Bt	_	_	_	MON89034/MON88017	Cry1A.105 + Cry2Ab1 and Cry3Bb2 glyphosate resistance	triple	38	Non-Bt hybrids	_	30	30		_	Averaged over water stress and insect stress condictions	_	_	_	_	Averaged over water stress and insect stress condictions	Helicoverpa zeae /Spodoptera frugiperda	_	_	Neuwer Bt hybrids	_	_	_	0.556901	0.193705	1.06096	_	_	_
M1 2A-25	Maize	South Texas, Corpus Christi, TX	27°48' N	97°23' W	Sandy-clay loam	_	_	_	0	_	_	low rainfall	high temperature	2012	_	44500-49500 plants per ha/no foliar insecticides and irrigation/roundup herbicide for the control on the hybrids that were all glyphosate-tolerant	Bt	_	_	_	MON89034/MON88017	Cry1A.105 + Cry2Ab1 and Cry3Bb2 glyphosate resistance	triple	39	Non-Bt hybrids	_	30	30		_	Averaged over water stress and insect stress condictions	_	_	_	_	Averaged over water stress and insect stress condictions	Helicoverpa zeae /Spodoptera frugiperda	_	_	Neuwer Bt hybrids	_	_	_	0.653753	0.193705	1.06096	_	_	_
M1 2A-25	Maize	South Texas, Corpus Christi, TX	27°48' N	97°23' W	Sandy-clay loam	_	_	_	0	_	_	low rainfall	high temperature	2012	_	44500-49500 plants per ha/no foliar insecticides and irrigation/roundup herbicide for the control on the hybrids that were all glyphosate-tolerant	Bt	_	_	_	MON89034/MON88017	Cry1A.105 + Cry2Ab1 and Cry3Bb2 glyphosate resistance	triple	40	Non-Bt hybrids	_	30	30		_	Averaged over water stress and insect stress condictions	_	_	_	_	Averaged over water stress and insect stress condictions	Helicoverpa zeae /Spodoptera frugiperda	_	_	Neuwer Bt hybrids	_	_	_	0.460048	0.193705	1.06096	_	_	_
M1 2A-31	Maize	Florence	43°45' N	11°15' E	_	_	_	_	0	_	_	_	_	2012			Bt	Pioneer	Herculex I	P33F87	TC1507	Cry1Fa2	single	_	P33F85	_	4	4	_	_	_	_	_	_	Treated - chlorantraniliprole 75.4 g ha-1 15 applications year-1	_	Helicoverpa zeae	_	_	_	_	_	_	0.225878	0.0560483	0.112097	_	_	_
M1 2A-31	Maize	Florence	43°45' N	11°15' E	_	_	_	_	0	_	_	_	_	2012			Bt	Pioneer	Herculex I	P33F87	TC1507	Cry1Fa2	single	_	P33F85	_	4	4	_	_	_	_	_	_	Untreated	_		_	_	_	_	_	_	0.563905	0.122364	0.244728	_	_	_
M1 2A-31	Maize	Florence	43°45' N	11°15' E	_	_	_	_	0	_	_	_	_	2012			Bt	Pioneer	Optimum Intrasect	P33F83	TC1507 + MON810	Cry1Fa2 + Cry1Ab	double	_	P33F85	_	4	4	_	_	_	_	_	_	Treated - chlorantraniliprole 75.4 g ha-1 15 applications year-1	_	Helicoverpa zeae	_	_	_	_	_	_	0.101692	0.0330928	0.0661856	_	_	_
M1 2A-31	Maize	Florence	43°45' N	11°15' E	_	_	_	_	0	_	_	_	_	2012			Bt	Pioneer	Optimum Intrasect	P33F83	TC1507 + MON810	Cry1Fa2 + Cry1Ab	double	_	P33F85	_	4	4	_	_	_	_	_	_	Untreated	_	Helicoverpa zeae	_	_	_	_	_	_	0.563905	0.122364	0.244728	_	_	_
M1 2A-31	Maize	Florence	43°45' N	11°15' E	_	_	_	_	0	_	_	_	_	2012			Bt	Dekalb	YieldGard VT Triple	DKC69-40	MON810 + MON88017	Cry1Ab + Cry3bb	double	_	DKC69-43	_	4	4	_	_	_	_	_	_	Treated - chlorantraniliprole 75.4 g ha-1 15 applications year-1	_	Helicoverpa zeae	_	_	_	_	_	_	0.13392	0.0483964	0.0967929	_	_	_
M1 2A-31	Maize	Florence	43°45' N	11°15' E	_	_	_	_	0	_	_	_	_	2012			Bt	Dekalb	YieldGard VT Triple	DKC69-40	MON810 + MON88017	Cry1Ab + Cry3bb	double	_	DKC69-43	_	4	4	_	_	_	_	_	_	Untreated	_	Helicoverpa zeae	_	_	_	_	_	_	0.506959	0.0559832	0.111966	_	_	_
M1 2A-31	Maize	Florence	43°45' N	11°15' E	_	_	_	_	0	_	_	_	_	2012			Bt	Dekalb	Genuity VT Double PRO	DKC68-03	MON89034	Cry1A.105 + Cry2Ab2	double	_	DKC68-04	_	4	4	_	_	_	_	_	_	Treated - chlorantraniliprole 75.4 g ha-1 15 applications year-1	_	Helicoverpa zeae	_	_	_	_	_	_	0	0	0	_	_	_
M1 2A-31	Maize	Florence	43°45' N	11°15' E	_	_	_	_	0	_	_	_	_	2012			Bt	Dekalb	Genuity VT Double PRO	DKC68-03	MON89034	Cry1A.105 + Cry2Ab2	double	_	DKC68-04	_	4	4	_	_	_	_	_	_	Untreated	_	Helicoverpa zeae	_	_	_	_	_	_	0.0315182	0.0153036	0.0306073	_	_	_
M1 2A-31	Maize	Plymouth	50°22' N	4°8' O	_	_	_	_	0	_	_	_	_	2012			Bt	Pioneer	Herculex I	P33F87	TC1507	Cry1Fa2	single	_	P33F85	_	4	4	_	_	_	_	_	_	Treated - chlorantraniliprole 18 applications year-1	_	Helicoverpa zeae	_	_	_	_	_	_	0.0509589	0.100286	0.200571	_	_	_
M1 2A-31	Maize	Plymouth	50°22' N	4°8' O	_	_	_	_	0	_	_	_	_	2012			Bt	Pioneer	Herculex I	P33F87	TC1507	Cry1Fa2	single	_	P33F85	_	4	4	_	_	_	_	_	_	Untreated	_	Helicoverpa zeae	_	_	_	_	_	_	0.500227	0.145226	0.290451	_	_	_
M1 2A-31	Maize	Plymouth	50°22' N	4°8' O	_	_	_	_	0	_	_	_	_	2012			Bt	Pioneer	Optimum Intrasect	P33F83	TC1507 + MON810	Cry1Fa2 + Cry1Ab	double	_	P33F85	_	4	4	_	_	_	_	_	_	Treated - chlorantraniliprole 18 applications year-1	_	Helicoverpa zeae	_	_	_	_	_	_	0.0898497	0.0671586	0.134317	_	_	_
M1 2A-31	Maize	Plymouth	50°22' N	4°8' O	_	_	_	_	0	_	_	_	_	2012			Bt	Pioneer	Optimum Intrasect	P33F83	TC1507 + MON810	Cry1Fa2 + Cry1Ab	double	_	P33F85	_	4	4	_	_	_	_	_	_	Untreated	_	Helicoverpa zeae	_	_	_	_	_	_	0.365759	0.414363	0.828725	_	_	_
M1 2A-31	Maize	Plymouth	50°22' N	4°8' O	_	_	_	_	0	_	_	_	_	2012			Bt	Dekalb	YieldGard VT Triple	DKC69-40	MON810 + MON88017	Cry1Ab + Cry3bb	double	_	DKC69-43	_	4	4	_	_	_	_	_	_	Treated - chlorantraniliprole 18 applications year-1	_	Helicoverpa zeae	_	_	_	_	_	_	0.060973	0.0556472	0.111294	_	_	_
M1 2A-31	Maize	Plymouth	50°22' N	4°8' O	_	_	_	_	0	_	_	_	_	2012			Bt	Dekalb	YieldGard VT Triple	DKC69-40	MON810 + MON88017	Cry1Ab + Cry3bb	double	_	DKC69-43	_	4	4	_	_	_	_	_	_	Untreated	_	Helicoverpa zeae	_	_	_	_	_	_	0.287977	0.134217	0.268433	_	_	_
M1 2A-31	Maize	Plymouth	50°22' N	4°8' O	_	_	_	_	0	_	_	_	_	2012			Bt	Dekalb	Genuity VT Double PRO	DKC68-03	MON89034	Cry1A.105 + Cry2Ab2	double	_	DKC68-04	_	4	4	_	_	_	_	_	_	Treated - chlorantraniliprole 18 applications year-1	_	Helicoverpa zeae	_	_	_	_	_	_	0.00987576	0	0	_	_	_
M1 2A-31	Maize	Plymouth	50°22' N	4°8' O	_	_	_	_	0	_	_	_	_	2012			Bt	Dekalb	Genuity VT Double PRO	DKC68-03	MON89034	Cry1A.105 + Cry2Ab2	double	_	DKC68-04	_	4	4	_	_	_	_	_	_	Untreated	_	Helicoverpa zeae	_	_	_	_	_	_	0.0124138	0.0332274	0.0664549	_	_	_
M1 2A-31	Maize	Florence	43°45' N	11°15' E	_	_	_	_	0	_	_	_	_	2013			Bt	Pioneer	Herculex I	P1498HR	TC1507	Cry1Fa2	single	_	P1498R	_	4	4	_	_	_	_	_	_	Treated - chlorantraniliprole 13 applications year-1	_	Helicoverpa zeae	_	_	_	_	_	_	0.13	0.06	0.12	_	_	_
M1 2A-31	Maize	Florence	43°45' N	11°15' E	_	_	_	_	0	_	_	_	_	2013			Bt	Pioneer	Herculex I	P1498HR	TC1507	Cry1Fa2	single	_	P1498R	_	4	4	_	_	_	_	_	_	Untreated	_	Helicoverpa zeae	_	_	_	_	_	_	0.73	0.1	0.2	_	_	_
M1 2A-31	Maize	Florence	43°45' N	11°15' E	_	_	_	_	0	_	_	_	_	2013			Bt	Pioneer	Optimum Intrasect	P1498YHR	TC1507 + MON810	Cry1Fa2 + Cry1Ab	double	_	P1498R	_	4	4	_	_	_	_	_	_	Treated - chlorantraniliprole 13 applications year-1	_	Helicoverpa zeae	_	_	_	_	_	_	0.11	0.04	0.08	_	_	_
M1 2A-31	Maize	Florence	43°45' N	11°15' E	_	_	_	_	0	_	_	_	_	2013			Bt	Pioneer	Optimum Intrasect	P1498YHR	TC1507 + MON810	Cry1Fa2 + Cry1Ab	double	_	P1498R	_	4	4	_	_	_	_	_	_	Untreated	_	Helicoverpa zeae	_	_	_	_	_	_	0.59	0.04	0.08	_	_	_
M1 2A-31	Maize	Florence	43°45' N	11°15' E	_	_	_	_	0	_	_	_	_	2013			Bt	Dekalb	YieldGard VT Triple	DKC69-40	MON810 + MON88017	Cry1Ab + Cry3bb	double	_	DKC69-43RR2	_	4	4	_	_	_	_	_	_	Treated - chlorantraniliprole 13 applications year-1	_	Helicoverpa zeae	_	_	_	_	_	_	0.05	0.02	0.04	_	_	_
M1 2A-31	Maize	Florence	43°45' N	11°15' E	_	_	_	_	0	_	_	_	_	2013			Bt	Dekalb	YieldGard VT Triple	DKC69-40	MON810 + MON88017	Cry1Ab + Cry3bb	double	_	DKC69-43RR2	_	4	4	_	_	_	_	_	_	Untreated	_	Helicoverpa zeae	_	_	_	_	_	_	0.49	0.07	0.14	_	_	_
M1 2A-31	Maize	Florence	43°45' N	11°15' E	_	_	_	_	0	_	_	_	_	2013			Bt	Dekalb	Genuity VT Double PRO	DKC68-03	MON89034	Cry1A.105 + Cry2Ab2	double	_	DKC68-04RR2	_	4	4	_	_	_	_	_	_	Treated - chlorantraniliprole 13 applications year-1	_	Helicoverpa zeae	_	_	_	_	_	_	0	0.01	0.02	_	_	_
M1 2A-31	Maize	Florence	43°45' N	11°15' E	_	_	_	_	0	_	_	_	_	2013			Bt	Dekalb	Genuity VT Double PRO	DKC68-03	MON89034	Cry1A.105 + Cry2Ab2	double	_	DKC68-04RR2	_	4	4	_	_	_	_	_	_	Untreated	_	Helicoverpa zeae	_	_	_	_	_	_	0.04	0.03	0.06	_	_	_
M1 2A-31	Maize	Florence	43°45' N	11°15' E	_	_	_	_	0	_	_	_	_	2013			Bt	Agrisure Viptera	-	N7853111	Bt11 + MIR162 + MIR604		triple	_	N785GT	_	4	4	_	_	_	_	_	_	Treated - chlorantraniliprole 13 applications year-1	_	Helicoverpa zeae	_	_	_	_	_	_	0	0	0	_	_	_
M1 2A-31	Maize	Florence	43°45' N	11°15' E	_	_	_	_	0	_	_	_	_	2013			Bt	Agrisure Viptera	-	N7853111	Bt11 + MIR162 + MIR604	Cry1Ab + Vip3A + modified Cry3A	triple	_	N785GT	_	4	4	_	_	_	_	_	_	Untreated	_	Helicoverpa zeae	_	_	_	_	_	_	0	0	0	_	_	_
M1 2A-31	Maize	Plymouth	50°22' N	4°8' O	_	_	_	_	0	_	_	_	_	2013			Bt	Pioneer	Herculex I	P1498HR	TC1507	Cry1Fa2	single	_	P1498R	_	4	4	_	_	_	_	_	_	Treated - chlorantraniliprole 13 applications year-1	_	Helicoverpa zeae	_	_	_	_	_	_	0	0	0	_	_	_
M1 2A-31	Maize	Plymouth	50°22' N	4°8' O	_	_	_	_	0	_	_	_	_	2013			Bt	Pioneer	Herculex I	P1498HR	TC1507	Cry1Fa2	single	_	P1498R	_	4	4	_	_	_	_	_	_	Untreated	_	Helicoverpa zeae	_	_	_	_	_	_	0.1	0.02	0.04	_	_	_
M1 2A-31	Maize	Plymouth	50°22' N	4°8' O	_	_	_	_	0	_	_	_	_	2013			Bt	Pioneer	Optimum Intrasect	P1498YHR	TC1507 + MON810	Cry1Fa2 + Cry1Ab	double	_	P1498R	_	4	4	_	_	_	_	_	_	Treated - chlorantraniliprole 13 applications year-1	_	Helicoverpa zeae	_	_	_	_	_	_	0.05	0.04	0.08	_	_	_
M1 2A-31	Maize	Plymouth	50°22' N	4°8' O	_	_	_	_	0	_	_	_	_	2013			Bt	Pioneer	Optimum Intrasect	P1498YHR	TC1507 + MON810	Cry1Fa2 + Cry1Ab	double	_	P1498R	_	4	4	_	_	_	_	_	_	Untreated	_	Helicoverpa zeae	_	_	_	_	_	_	0.05	0.04	0.08	_	_	_
M1 2A-31	Maize	Plymouth	50°22' N	4°8' O	_	_	_	_	0	_	_	_	_	2013			Bt	Dekalb	YieldGard VT Triple	DKC69-40	MON810 + MON88017	Cry1Ab + Cry3bb	double	_	DKC69-43RR2	_	4	4	_	_	_	_	_	_	Treated - chlorantraniliprole 13 applications year-1	_	Helicoverpa zeae	_	_	_	_	_	_	0	0	0	_	_	_
M1 2A-31	Maize	Plymouth	50°22' N	4°8' O	_	_	_	_	0	_	_	_	_	2013			Bt	Dekalb	YieldGard VT Triple	DKC69-40	MON810 + MON88017	Cry1Ab + Cry3bb	double	_	DKC69-43RR2	_	4	4	_	_	_	_	_	_	Untreated	_	Helicoverpa zeae	_	_	_	_	_	_	0.03	0.01	0.02	_	_	_
M1 2A-31	Maize	Plymouth	50°22' N	4°8' O	_	_	_	_	0	_	_	_	_	2013			Bt	Dekalb	Genuity VT Double PRO	DKC68-03	MON89034	Cry1A.105 + Cry2Ab2	double	_	DKC68-04RR2	_	4	4	_	_	_	_	_	_	Treated - chlorantraniliprole 13 applications year-1	_	Helicoverpa zeae	_	_	_	_	_	_	0	0	0	_	_	_
M1 2A-31	Maize	Plymouth	50°22' N	4°8' O	_	_	_	_	0	_	_	_	_	2013			Bt	Dekalb	Genuity VT Double PRO	DKC68-03	MON89034	Cry1A.105 + Cry2Ab2	double	_	DKC68-04RR2	_	4	4	_	_	_	_	_	_	Untreated	_	Helicoverpa zeae	_	_	_	_	_	_	0.01	0.02	0.04	_	_	_
M1 2A-31	Maize	Plymouth	50°22' N	4°8' O	_	_	_	_	0	_	_	_	_	2013			Bt	Syngenta	Agrisure Viptera	N7853111	Bt11 + MIR162 + MIR604	Cry1Ab + Vip3A + modified Cry3A	triple	_	N785GT	_	4	4	_	_	_	_	_	_	Treated - chlorantraniliprole 13 applications year-1	_	Helicoverpa zeae	_	_	_	_	_	_	0	0	0	_	_	_
M1 2A-31	Maize	Plymouth	50°22' N	4°8' O	_	_	_	_	0	_	_	_	_	2013			Bt	Syngenta	Agrisure Viptera	N7853111	Bt11 + MIR162 + MIR604	Cry1Ab + Vip3A + modified Cry3A	triple	_	N785GT	_	4	4	_	_	_	_	_	_	Untreated	_	Helicoverpa zeae	_	_	_	_	_	_	0	0	0	_	_	_
M1 28B-44	Maize	Williamson (Pike Co.), GA, USA	33°10′47″ N	84°21′47″ W	_	_	_	_	_	_	_	_	_	2006	_	Planting type	recommended (mid-April)	_	_	DKC6971	MON810	Cry1Ab	single	_	DKC 6972	_	4	4	_	_	_	_	_	_	_	_	Helicoverpa zeae /Spodoptera frugiperda	_	_	_	_	_	_	97.8	1.7	3.4	_	_	_
M1 28B-44	Maize	Williamson (Pike Co.), GA, USA	33°10′47″ N	84°21′47″W	_	_	_	_	_	_	_	_	_	2006	_	Planting type	recommended (mid-April)	_	_	31G68	MON810	Cry1Ab	single	_	31G66	_	4	4	_	_	_	_	_	_	_	_	Helicoverpa zeae /Spodoptera frugiperda	_	_	_	_	_	_	98.3	1.8	3.6	_	_	_
M1 28B-44	Maize	Williamson (Pike Co.), GA, USA	33°10′47″ N	84°21′47″W	_	_	_	_	_	_	_	_	_	2006	_	Planting type	recommended (mid-April)	_	_	30F34	MON810	Cry1Ab	single	_	30F33	_	4	4	_	_	_	_	_	_	_	_	Helicoverpa zeae /Spodoptera frugiperda	_	_	_	_	_	_	60	17.4	34.8	_	_	_
M1 28B-44	Maize	Williamson (Pike Co.), GA, USA	33°10′47″ N	84°21′47″W	_	_	_	_	_	_	_	_	_	2006	_	Planting type	+2 months	_	_	DKC6971	MON810	Cry1Ab	single	_	DKC 6972	_	4	4	_	_	_	_	_	_	_	_	Helicoverpa zeae /Spodoptera frugiperda	_	_	_	_	_	_	70	14.1	28.2	_	_	_
M1 28B-44	Maize	Williamson (Pike Co.), GA, USA	33°10′47″ N	84°21′47″W	_	_	_	_	_	_	_	_	_	2006	_	Planting type	+2 months	_	_	31G68	MON810	Cry1Ab	single	_	31G66	_	4	4	_	_	_	_	_	_	_	_	Helicoverpa zeae /Spodoptera frugiperda	_	_	_	_	_	_	56.5	6.9	13.8	_	_	_
M1 28B-44	Maize	Williamson (Pike Co.), GA, USA	33°10′47″ N	84°21′47″W	_	_	_	_	_	_	_	_	_	2006	_	Planting type	+2 months	_	_	30F34	MON810	Cry1Ab	single	_	30F33	_	4	4	_	_	_	_	_	_	_	_	Helicoverpa zeae /Spodoptera frugiperda	_	_	_	_	_	_	35.3	10.7	21.4	_	_	_
M1 28B-44	Maize	Williamson (Pike Co.), GA, USA	33°10′47″ N	84°21′47″W	_	_	_	_	_	_	_	_	_	2007	_	Planting type	recommended (mid-April)	_	_	DKC6971	MON810	Cry1Ab	single	_	DKC 6972	_	4	4	_	_	_	_	_	_	_	_	Helicoverpa zeae /Spodoptera frugiperda	_	_	_	_	_	_	97.5	2.5	5	_	_	_
M1 28B-44	Maize	Williamson (Pike Co.), GA, USA	33°10′47″ N	84°21′47″W	_	_	_	_	_	_	_	_	_	2007	_	Planting type	recommended (mid-April)	_	_	31G68	MON810	Cry1Ab	single	_	31G66	_	4	4	_	_	_	_	_	_	_	_	Helicoverpa zeae /Spodoptera frugiperda	_	_	_	_	_	_	98.8	1.3	2.6	_	_	_
M1 28B-44	Maize	Williamson (Pike Co.), GA, USA	33°10′47″ N	84°21′47″W	_	_	_	_	_	_	_	_	_	2007	_	Planting type	recommended (mid-April)	_	_	31N28	MON810	Cry1Ab	single	_	31N27	_	4	4	_	_	_	_	_	_	_	_	Helicoverpa zeae /Spodoptera frugiperda	_	_	_	_	_	_	81.3	6.3	12.6	_	_	_
M1 28B-44	Maize	Williamson (Pike Co.), GA, USA	33°10′47″ N	84°21′47″W	_	_	_	_	_	_	_	_	_	2007	_	Planting type	recommended (mid-April)	_	_	30F34	MON810	Cry1Ab	single	_	30F33	_	4	4	_	_	_	_	_	_	_	_	Helicoverpa zeae /Spodoptera frugiperda	_	_	_	_	_	_	100	0	0	_	_	_
M1 28B-44	Maize	Williamson (Pike Co.), GA, USA	33°10′47″ N	84°21′47″W	_	_	_	_	_	_	_	_	_	2007	_	Planting type	+2 months	_	_	DKC6971	MON810	Cry1Ab	single	_	DKC 6972	_	4	4	_	_	_	_	_	_	_	_	Helicoverpa zeae /Spodoptera frugiperda	_	_	_	_	_	_	81.7	5	10	_	_	_
M1 28B-44	Maize	Williamson (Pike Co.), GA, USA	33°10′47″ N	84°21′47″W	_	_	_	_	_	_	_	_	_	2007	_	Planting type	+2 months	_	_	31G68	MON810	Cry1Ab	single	_	31G66	_	4	4	_	_	_	_	_	_	_	_	Helicoverpa zeae /Spodoptera frugiperda	_	_	_	_	_	_	68.3	6.9	13.8	_	_	_
M1 28B-44	Maize	Williamson (Pike Co.), GA, USA	33°10′47″ N	84°21′47″W	_	_	_	_	_	_	_	_	_	2007	_	Planting type	+2 months	_	_	31N28	MON810	Cry1Ab	single	_	31N27	_	4	4	_	_	_	_	_	_	_	_	Helicoverpa zeae /Spodoptera frugiperda	_	_	_	_	_	_	63.3	4.3	8.6	_	_	_
M1 28B-44	Maize	Williamson (Pike Co.), GA, USA	33°10′47″ N	84°21′47″W	_	_	_	_	_	_	_	_	_	2007	_	Planting type	+2 months	_	_	30F34	MON810	Cry1Ab	single	_	30F33	_	4	4	_	_	_	_	_	_	_	_	Helicoverpa zeae /Spodoptera frugiperda	_	_	_	_	_	_	91.7	6.3	12.6	_	_	_
M1 40B-23	Maize	Williamson (Pike Co.), GA, USA	33°10′47″ N	84°21′47″ W	_	_	_	_	_	_	_	_	_	2006	_	Planting type	recommended (mid-April)	_	_	DKC6971	MON810	Cry1Ab	single	_	DKC 6972	_	4	4	_	_	_	_	_	_	_	_	Helicoverpa zeae /Spodoptera frugiperda	_	_	_	_	_	_	98.3	1.8	3.6	_	_	_
M1 40B-23	Maize	Williamson (Pike Co.), GA, USA	33°10′47″ N	84°21′47″ W	_	_	_	_	_	_	_	_	_	2006	_	Planting type	recommended (mid-April)	_	_	31G68	MON810	Cry1Ab	single	_	31G66	_	4	4	_	_	_	_	_	_	_	_	Helicoverpa zeae /Spodoptera frugiperda	_	_	_	_	_	_	100	0	0	_	_	_
M1 40B-23	Maize	Williamson (Pike Co.), GA, USA	33°10′47″ N	84°21′47″ W	_	_	_	_	_	_	_	_	_	2006	_	Planting type	recommended (mid-April)	_	_	31G96	TC1507	Cry1F	single	_	31G97	_	4	4	_	_	_	_	_	_	_	_	Helicoverpa zeae /Spodoptera frugiperda	_	_	_	_	_	_	100	0	0	_	_	_
M1 40B-23	Maize	Williamson (Pike Co.), GA, USA	33°10′47″ N	84°21′47″ W	_	_	_	_	_	_	_	_	_	2006	_	Planting type	recommended (mid-April)	_	_	31N28	MON810	Cry1Ab	single	_	31N27	_	4	4	_	_	_	_	_	_	_	_	Helicoverpa zeae /Spodoptera frugiperda	_	_	_	_	_	_	96.8	3.3	6.6	_	_	_
M1 40B-23	Maize	Williamson (Pike Co.), GA, USA	33°10′47″ N	84°21′47″ W	_	_	_	_	_	_	_	_	_	2006	_	Planting type	recommended (mid-April)	_	_	34B98	MON810	Cry1Ab	single	_	34B97	_	4	4	_	_	_	_	_	_	_	_	Helicoverpa zeae /Spodoptera frugiperda	_	_	_	_	_	_	93.3	1.8	3.6	_	_	_
M1 40B-23	Maize	Williamson (Pike Co.), GA, USA	33°10′47″ N	84°21′47″ W	_	_	_	_	_	_	_	_	_	2006	_	Planting type	recommended (mid-April)	_	_	34B99	TC1507	Cry1F	single	_	34B97	_	4	4	_	_	_	_	_	_	_	_	Helicoverpa zeae /Spodoptera frugiperda	_	_	_	_	_	_	100	0	0	_	_	_
M1 40B-23	Maize	Williamson (Pike Co.), GA, USA	33°10′47″ N	84°21′47″ W	_	_	_	_	_	_	_	_	_	2006	_	Planting type	+2 months	_	_	DKC6971	MON810	Cry1Ab	single	_	DKC 6972	_	4	4	_	_	_	_	_	_	_	_	Helicoverpa zeae /Spodoptera frugiperda	_	_	_	_	_	_	86.8	5.5	11	_	_	_
M1 40B-23	Maize	Williamson (Pike Co.), GA, USA	33°10′47″ N	84°21′47″ W	_	_	_	_	_	_	_	_	_	2006	_	Planting type	+2 months	_	_	31G68	MON810	Cry1Ab	single	_	31G66	_	4	4	_	_	_	_	_	_	_	_	Helicoverpa zeae /Spodoptera frugiperda	_	_	_	_	_	_	96.8	3.3	6.6	_	_	_
M1 40B-23	Maize	Williamson (Pike Co.), GA, USA	33°10′47″ N	84°21′47″ W	_	_	_	_	_	_	_	_	_	2006	_	Planting type	+2 months	_	_	31G96	TC1507	Cry1F	single	_	31G97	_	4	4	_	_	_	_	_	_	_	_	Helicoverpa zeae /Spodoptera frugiperda	_	_	_	_	_	_	93.3	4.7	9.4	_	_	_
M1 40B-23	Maize	Williamson (Pike Co.), GA, USA	33°10′47″ N	84°21′47″ W	_	_	_	_	_	_	_	_	_	2006	_	Planting type	+2 months	_	_	31N28	MON810	Cry1Ab	single	_	31N27	_	4	4	_	_	_	_	_	_	_	_	Helicoverpa zeae /Spodoptera frugiperda	_	_	_	_	_	_	70.3	13.7	27.4	_	_	_
M1 40B-23	Maize	Williamson (Pike Co.), GA, USA	33°10′47″ N	84°21′47″ W	_	_	_	_	_	_	_	_	_	2006	_	Planting type	+2 months	_	_	34B98	MON810	Cry1Ab	single	_	34B97	_	4	4	_	_	_	_	_	_	_	_	Helicoverpa zeae /Spodoptera frugiperda	_	_	_	_	_	_	100	0	0	_	_	_
M1 40B-23	Maize	Williamson (Pike Co.), GA, USA	33°10′47″ N	84°21′47″ W	_	_	_	_	_	_	_	_	_	2006	_	Planting type	+2 months	_	_	34B99	TC1507	Cry1F	single	_	34B97	_	4	4	_	_	_	_	_	_	_	_	Helicoverpa zeae /Spodoptera frugiperda	_	_	_	_	_	_	100	0	0	_	_	_
M1 40B-23	Maize	Williamson (Pike Co.), GA, USA	33°10′47″ N	84°21′47″ W	_	_	_	_	_	_	_	_	_	2007	_	Planting type	recommended (mid-April)	_	_	DKC6971	MON810	Cry1Ab	single	_	DKC 6972	_	4	4	_	_	_	_	_	_	_	_	Helicoverpa zeae /Spodoptera frugiperda	_	_	_	_	_	_	97.5	2.5	5	_	_	_
M1 40B-23	Maize	Williamson (Pike Co.), GA, USA	33°10′47″ N	84°21′47″ W	_	_	_	_	_	_	_	_	_	2007	_	Planting type	recommended (mid-April)	_	_	31G68	MON810	Cry1Ab	single	_	31G66	_	4	4	_	_	_	_	_	_	_	_	Helicoverpa zeae /Spodoptera frugiperda	_	_	_	_	_	_	98.8	1.3	2.6	_	_	_
M1 40B-23	Maize	Williamson (Pike Co.), GA, USA	33°10′47″ N	84°21′47″ W	_	_	_	_	_	_	_	_	_	2007	_	Planting type	recommended (mid-April)	_	_	31G96	TC1507	Cry1F	single	_	31G97	_	4	4	_	_	_	_	_	_	_	_	Helicoverpa zeae /Spodoptera frugiperda	_	_	_	_	_	_	100	0	0	_	_	_
M1 40B-23	Maize	Williamson (Pike Co.), GA, USA	33°10′47″ N	84°21′47″ W	_	_	_	_	_	_	_	_	_	2007	_	Planting type	recommended (mid-April)	_	_	31N28	MON810	Cry1Ab	single	_	31N27	_	4	4	_	_	_	_	_	_	_	_	Helicoverpa zeae /Spodoptera frugiperda	_	_	_	_	_	_	81.3	6.3	12.6	_	_	_
M1 40B-23	Maize	Williamson (Pike Co.), GA, USA	33°10′47″ N	84°21′47″ W	_	_	_	_	_	_	_	_	_	2007	_	Planting type	+2 months	_	_	DKC6971	MON810	Cry1Ab	single	_	DKC 6972	_	4	4	_	_	_	_	_	_	_	_	Helicoverpa zeae /Spodoptera frugiperda	_	_	_	_	_	_	81.7	5	10	_	_	_
M1 40B-23	Maize	Williamson (Pike Co.), GA, USA	33°10′47″ N	84°21′47″ W	_	_	_	_	_	_	_	_	_	2007	_	Planting type	+2 months	_	_	31G68	MON810	Cry1Ab	single	_	31G66	_	4	4	_	_	_	_	_	_	_	_	Helicoverpa zeae /Spodoptera frugiperda	_	_	_	_	_	_	68.3	6.8	13.6	_	_	_
M1 40B-23	Maize	Williamson (Pike Co.), GA, USA	33°10′47″ N	84°21′47″ W	_	_	_	_	_	_	_	_	_	2007	_	Planting type	+2 months	_	_	31G96	TC1507	Cry1F	single	_	31G97	_	4	4	_	_	_	_	_	_	_	_	Helicoverpa zeae /Spodoptera frugiperda	_	_	_	_	_	_	93.3	2.7	5.4	_	_	_
M1 40B-23	Maize	Williamson (Pike Co.), GA, USA	33°10′47″ N	84°21′47″ W	_	_	_	_	_	_	_	_	_	2007	_	Planting type	+2 months	_	_	31N28	MON810	Cry1Ab	single	_	31N27	_	4	4	_	_	_	_	_	_	_	_	Helicoverpa zeae /Spodoptera frugiperda	_	_	_	_	_	_	63.3	4.3	8.6	_	_	_
M1 51C-15	maize	Los Banos, Luzon Province, Philippines	14°10′N	121°13′E	_	_	_	_	_	_	_	_	_	2003	_	_	Bt	_	_	Hybrid BtD	MON810	Cry1Ab	single	_	Hybrid D	_	3	3	_	_	_	_	_	_	_	_	Erwinia chrysanthemi	1	_	_	_	_	_	6.2	_	1.8352	29.6	_
M1 51C-15	maize	Los Banos, Luzon Province, Philippines	14°10′N	121°13′E	_	_	_	_	_	_	_	_	_	2003	_	_	Bt	_	_	Hybrid BtD	MON810	Cry1Ab	single	_	Hybrid D	_	3	3	_	_	_	_	_	_	_	_	Erwinia chrysanthemi	2	_	_	_	_	_	8.7	_	2.5752	29.6	_
M1 73C-9	maize	Upper Marlboro, Maryland USA	38° 48′ 59″ N	76° 45′ 12″ W	_	_	_	_	_	_	_	_	_	1996	_	_	Bt	_	Ezra	_	MON810	Cry1Ab	single	_	isoline	_	4	4	_	_	_	_	_	_	_	_	Helicoverpa zeae	_	_	_	_	_	_	15.5	4.29	8.58	_	_
M1 73C-9	maize	Beltsville, Maryland USA	39° 2′ 15″ N	76° 55′ 4″ W	_	_	_	_	_	_	_	_	_	1996	_	_	Bt	_	Ezra	_	MON810	Cry1Ab	single	_	isoline	_	4	4	_	_	_	_	_	_	_	_	Helicoverpa zeae	_	_	_	_	_	_	46.75	1.53	3.06	_	_
M1 73C-9	maize	Suffolk, Virginia USA	36° 44′ 28″ N	76° 36′ 35″ W	_	_	_	_	_	_	_	_	_	1996	_	_	Bt	_	Ezra	_	MON810	Cry1Ab	single	_	isoline	_	4	4	_	_	_	_	_	_	_	_	Helicoverpa zeae	_	_	_	_	_	_	29	1.27	2.54	_	_
M1 73C-9	maize	Corapeake, North Carolina USA	36° 26′ 24″ N	76° 42′ 0″ W	_	_	_	_	_	_	_	_	_	1996	_	_	Bt	_	Ezra	_	MON810	Cry1Ab	single	_	isoline	_	4	4	_	_	_	_	_	_	_	_	Helicoverpa zeae	_	_	_	_	_	_	44.5	4.9	9.8	_	_
M1 73C-9	maize	Upper Marlboro, Maryland USA	38° 48′ 59″ N	76° 45′ 12″ W	_	_	_	_	_	_	_	_	_	1997	_	_	Bt	_	Ezra	_	MON810	Cry1Ab	single	_	isoline	_	4	4	_	_	_	_	_	_	_	_	Helicoverpa zeae	_	_	_	_	_	_	29.08	3.98	7.96	_	_
M1 73C-9	maize	Beltsville, Maryland USA	39° 2′ 15″ N	76° 55′ 4″ W	_	_	_	_	_	_	_	_	_	1997	_	_	Bt	_	Ezra	_	MON810	Cry1Ab	single	_	isoline	_	4	4	_	_	_	_	_	_	_	_	Helicoverpa zeae	_	_	_	_	_	_	18.82	2.45	4.9	_	_
M1 73C-9	maize	Suffolk, Virginia USA	36° 44′ 28″ N	76° 36′ 35″ W	_	_	_	_	_	_	_	_	_	1997	_	_	Bt	_	Ezra	_	MON810	Cry1Ab	single	_	isoline	_	4	4	_	_	_	_	_	_	_	_	Helicoverpa zeae	_	_	_	_	_	_	33.43	3.06	6.12	_	_
M1 87D-36	maize	Tifton, Georgia USA	31° 27′ 48″ N	83° 30′ 36″ W	_	_	_	_	_	_	_	_	_	1997	2016-04-15	insecticide application: 0	Bt	_	_	GH-0937	Bt11	Cry1Ab	single	_	Bonus	_	8	8	_	_	_	_	_	_	_	_	Helicoverpa zeae	_	_	_	_	_	_	22.5	4.2	11.8794	_	_
M1 87D-36	maize	Tifton, Georgia USA	31° 27′ 48″ N	83° 30′ 36″ W	_	_	_	_	_	_	_	_	_	1997	2016-04-15	insecticide application: 1	Bt	_	_	GH-0937	Bt11	Cry1Ab	single	_	Bonus	_	8	8	_	_	_	_	_	_	_	_	Helicoverpa zeae	_	_	_	_	_	_	14.4	3.3	9.33381	_	_
M1 87D-36	maize	Tifton, Georgia USA	31° 27′ 48″ N	83° 30′ 36″ W	_	_	_	_	_	_	_	_	_	1997	2016-04-15	insecticide application: 3	Bt	_	_	GH-0937	Bt11	Cry1Ab	single	_	Bonus	_	8	8	_	_	_	_	_	_	_	_	Helicoverpa zeae	_	_	_	_	_	_	15	3.1	8.76812	_	_
M1 87D-36	maize	Tifton, Georgia USA	31° 27′ 48″ N	83° 30′ 36″ W	_	_	_	_	_	_	_	_	_	1997	2016-04-15	insecticide application: 5	Bt	_	_	GH-0937	Bt11	Cry1Ab	single	_	Bonus	_	8	8	_	_	_	_	_	_	_	_	Helicoverpa zeae	_	_	_	_	_	_	15	3	8.48528	_	_
M1 87D-36	maize	Tifton, Georgia USA	31° 27′ 48″ N	83° 30′ 36″ W	_	_	_	_	_	_	_	_	_	1997	1 may	insecticide application: 0	Bt	_	_	GH-0937	Bt11	Cry1Ab	single	_	Bonus	_	8	8	_	_	_	_	_	_	_	_	Helicoverpa zeae	_	_	_	_	_	_	16.9	3.8	10.748	_	_
M1 87D-36	maize	Tifton, Georgia USA	31° 27′ 48″ N	83° 30′ 36″ W	_	_	_	_	_	_	_	_	_	1997	1 may	insecticide application: 1	Bt	_	_	GH-0937	Bt11	Cry1Ab	single	_	Bonus	_	8	8	_	_	_	_	_	_	_	_	Helicoverpa zeae	_	_	_	_	_	_	15	2.5	7.07107	_	_
M1 87D-36	maize	Tifton, Georgia USA	31° 27′ 48″ N	83° 30′ 36″ W	_	_	_	_	_	_	_	_	_	1997	1 may	insecticide application: 3	Bt	_	_	GH-0937	Bt11	Cry1Ab	single	_	Bonus	_	8	8	_	_	_	_	_	_	_	_	Helicoverpa zeae	_	_	_	_	_	_	13.1	4.8	13.5765	_	_
M1 87D-36	maize	Tifton, Georgia USA	31° 27′ 48″ N	83° 30′ 36″ W	_	_	_	_	_	_	_	_	_	1997	1 may	insecticide application: 5	Bt	_	_	GH-0937	Bt11	Cry1Ab	single	_	Bonus	_	8	8	_	_	_	_	_	_	_	_	Helicoverpa zeae	_	_	_	_	_	_	3.1	0.9	2.54558	_	_
M1 87D-36	maize	Tifton, Georgia USA	31° 27′ 48″ N	83° 30′ 36″ W	_	_	_	_	_	_	_	_	_	1997	15 may	insecticide application: 0	Bt	_	_	GH-0937	Bt11	Cry1Ab	single	_	Bonus	_	8	8	_	_	_	_	_	_	_	_	Helicoverpa zeae	_	_	_	_	_	_	50	5.3	14.9907	_	_
M1 87D-36	maize	Tifton, Georgia USA	31° 27′ 48″ N	83° 30′ 36″ W	_	_	_	_	_	_	_	_	_	1997	15 may	insecticide application: 1	Bt	_	_	GH-0937	Bt11	Cry1Ab	single	_	Bonus	_	8	8	_	_	_	_	_	_	_	_	Helicoverpa zeae	_	_	_	_	_	_	46.3	3.9	11.0309	_	_
M1 87D-36	maize	Tifton, Georgia USA	31° 27′ 48″ N	83° 30′ 36″ W	_	_	_	_	_	_	_	_	_	1997	15 may	insecticide application: 3	Bt	_	_	GH-0937	Bt11	Cry1Ab	single	_	Bonus	_	8	8	_	_	_	_	_	_	_	_	Helicoverpa zeae	_	_	_	_	_	_	23.1	6.3	17.8191	_	_
M1 87D-36	maize	Tifton, Georgia USA	31° 27′ 48″ N	83° 30′ 36″ W	_	_	_	_	_	_	_	_	_	1997	15 may	insecticide application: 5	Bt	_	_	GH-0937	Bt11	Cry1Ab	single	_	Bonus	_	8	8	_	_	_	_	_	_	_	_	Helicoverpa zeae	_	_	_	_	_	_	16.9	2.8	7.9196	_	_
M1 87D-36	maize	Tifton, Georgia USA	31° 27′ 48″ N	83° 30′ 36″ W	_	_	_	_	_	_	_	_	_	1997	1 june	insecticide application: 0	Bt	_	_	GH-0937	Bt11	Cry1Ab	single	_	Bonus	_	8	8	_	_	_	_	_	_	_	_	Helicoverpa zeae	_	_	_	_	_	_	46.3	10	28.2843	_	_
M1 87D-36	maize	Tifton, Georgia USA	31° 27′ 48″ N	83° 30′ 36″ W	_	_	_	_	_	_	_	_	_	1997	1 june	insecticide application: 1	Bt	_	_	GH-0937	Bt11	Cry1Ab	single	_	Bonus	_	8	8	_	_	_	_	_	_	_	_	Helicoverpa zeae	_	_	_	_	_	_	39.4	5.4	15.2735	_	_
M1 87D-36	maize	Tifton, Georgia USA	31° 27′ 48″ N	83° 30′ 36″ W	_	_	_	_	_	_	_	_	_	1997	1 june	insecticide application: 3	Bt	_	_	GH-0937	Bt11	Cry1Ab	single	_	Bonus	_	8	8	_	_	_	_	_	_	_	_	Helicoverpa zeae	_	_	_	_	_	_	27.5	7.3	20.6475	_	_
M1 87D-36	maize	Tifton, Georgia USA	31° 27′ 48″ N	83° 30′ 36″ W	_	_	_	_	_	_	_	_	_	1997	1 june	insecticide application: 5	Bt	_	_	GH-0937	Bt11	Cry1Ab	single	_	Bonus	_	8	8	_	_	_	_	_	_	_	_	Helicoverpa zeae	_	_	_	_	_	_	16.9	3.7	10.4652	_	_
M1 87D-36	maize	Tifton, Georgia USA	31° 27′ 48″ N	83° 30′ 36″ W	_	_	_	_	_	_	_	_	_	1997	15 june	insecticide application: 0	Bt	_	_	GH-0937	Bt11	Cry1Ab	single	_	Bonus	_	8	8	_	_	_	_	_	_	_	_	Helicoverpa zeae	_	_	_	_	_	_	33.1	4.5	12.7279	_	_
M1 87D-36	maize	Tifton, Georgia USA	31° 27′ 48″ N	83° 30′ 36″ W	_	_	_	_	_	_	_	_	_	1997	15 june	insecticide application: 1	Bt	_	_	GH-0937	Bt11	Cry1Ab	single	_	Bonus	_	8	8	_	_	_	_	_	_	_	_	Helicoverpa zeae	_	_	_	_	_	_	21.3	3	8.48528	_	_
M1 87D-36	maize	Tifton, Georgia USA	31° 27′ 48″ N	83° 30′ 36″ W	_	_	_	_	_	_	_	_	_	1997	15 june	insecticide application: 3	Bt	_	_	GH-0937	Bt11	Cry1Ab	single	_	Bonus	_	8	8	_	_	_	_	_	_	_	_	Helicoverpa zeae	_	_	_	_	_	_	9.4	2	5.65685	_	_
M1 87D-36	maize	Tifton, Georgia USA	31° 27′ 48″ N	83° 30′ 36″ W	_	_	_	_	_	_	_	_	_	1997	15 june	insecticide application: 5	Bt	_	_	GH-0937	Bt11	Cry1Ab	single	_	Bonus	_	8	8	_	_	_	_	_	_	_	_	Helicoverpa zeae	_	_	_	_	_	_	9.4	2.7	7.63675	_	_
[truncated: 8 more columns]

## Sheet: Damaged ears single
Unique identifier	Crop	Location	Lat	Long	Soil	Soil OM g kg-1	Soil P mg kg-1	Soil Organic N g Kg-1	Elevation	Climate-Koppen	Climate-classification	Rainfall mm	Temperature °C	Year	Previous crop	Agronomical tecnique	Type	Seeding company	Commercial name	Unique identifier	Transformation event	toxin(s)/protein expressed	GMO event type	GE traits	Maturity (d/GDD) GMO	Isoline	Maturity (d) Non-GMO	Replicates GMO	Replicates Non-GMO	Agronomic practices	Irrigation treatment	Water stress treatment	Plant density	Biocontrol treatment	Preserving agent	Insect infestation treatment*	Insect stress treatment	Insect	Number of experiment	Sampling time period	Oldness of hybriyds	Methods of determination of fumosin B1	Methods of determination of ftotal fumosin	Methods of determination of compositional parameters	Ears injuried GMO	SE Ears injuried GMO	SD Ears injuried GMO	CV Ears injuried GMO	LSD Ears injuried GMO
M1 28B-44	Maize	Williamson (Pike Co.), GA, USA	33°10′47″ N	84°21′47″ W	_	_	_	_	_	_	_	_	_	2006	_	Planting type	recommended (mid-April)	_	_	DKC6971	MON810	Cry1Ab	single	Lepidopteran insect resistance	_	DKC 6972	_	4	4	_	_	_	_	_	_	_	_	Helicoverpa zeae /Spodoptera frugiperda	_	_	_	_	_	_	97.8	1.7	3.4
M1 28B-44	Maize	Williamson (Pike Co.), GA, USA	33°10′47″ N	84°21′47″W	_	_	_	_	_	_	_	_	_	2006	_	Planting type	recommended (mid-April)	_	_	31G68	MON810	Cry1Ab	single	Lepidopteran insect resistance	_	31G66	_	4	4	_	_	_	_	_	_	_	_	Helicoverpa zeae /Spodoptera frugiperda	_	_	_	_	_	_	98.3	1.8	3.6
M1 28B-44	Maize	Williamson (Pike Co.), GA, USA	33°10′47″ N	84°21′47″W	_	_	_	_	_	_	_	_	_	2006	_	Planting type	recommended (mid-April)	_	_	30F34	MON810	Cry1Ab	single	Lepidopteran insect resistance	_	30F33	_	4	4	_	_	_	_	_	_	_	_	Helicoverpa zeae /Spodoptera frugiperda	_	_	_	_	_	_	60	17.4	34.8
M1 28B-44	Maize	Williamson (Pike Co.), GA, USA	33°10′47″ N	84°21′47″W	_	_	_	_	_	_	_	_	_	2006	_	Planting type	+2 months	_	_	DKC6971	MON810	Cry1Ab	single	Lepidopteran insect resistance	_	DKC 6972	_	4	4	_	_	_	_	_	_	_	_	Helicoverpa zeae /Spodoptera frugiperda	_	_	_	_	_	_	70	14.1	28.2
M1 28B-44	Maize	Williamson (Pike Co.), GA, USA	33°10′47″ N	84°21′47″W	_	_	_	_	_	_	_	_	_	2006	_	Planting type	+2 months	_	_	31G68	MON810	Cry1Ab	single	Lepidopteran insect resistance	_	31G66	_	4	4	_	_	_	_	_	_	_	_	Helicoverpa zeae /Spodoptera frugiperda	_	_	_	_	_	_	56.5	6.9	13.8
M1 28B-44	Maize	Williamson (Pike Co.), GA, USA	33°10′47″ N	84°21′47″W	_	_	_	_	_	_	_	_	_	2006	_	Planting type	+2 months	_	_	30F34	MON810	Cry1Ab	single	Lepidopteran insect resistance	_	30F33	_	4	4	_	_	_	_	_	_	_	_	Helicoverpa zeae /Spodoptera frugiperda	_	_	_	_	_	_	35.3	10.7	21.4
M1 28B-44	Maize	Williamson (Pike Co.), GA, USA	33°10′47″ N	84°21′47″W	_	_	_	_	_	_	_	_	_	2007	_	Planting type	recommended (mid-April)	_	_	DKC6971	MON810	Cry1Ab	single	Lepidopteran insect resistance	_	DKC 6972	_	4	4	_	_	_	_	_	_	_	_	Helicoverpa zeae /Spodoptera frugiperda	_	_	_	_	_	_	97.5	2.5	5
M1 28B-44	Maize	Williamson (Pike Co.), GA, USA	33°10′47″ N	84°21′47″W	_	_	_	_	_	_	_	_	_	2007	_	Planting type	recommended (mid-April)	_	_	31G68	MON810	Cry1Ab	single	Lepidopteran insect resistance	_	31G66	_	4	4	_	_	_	_	_	_	_	_	Helicoverpa zeae /Spodoptera frugiperda	_	_	_	_	_	_	98.8	1.3	2.6
M1 28B-44	Maize	Williamson (Pike Co.), GA, USA	33°10′47″ N	84°21′47″W	_	_	_	_	_	_	_	_	_	2007	_	Planting type	recommended (mid-April)	_	_	31N28	MON810	Cry1Ab	single	Lepidopteran insect resistance	_	31N27	_	4	4	_	_	_	_	_	_	_	_	Helicoverpa zeae /Spodoptera frugiperda	_	_	_	_	_	_	81.3	6.3	12.6
M1 28B-44	Maize	Williamson (Pike Co.), GA, USA	33°10′47″ N	84°21′47″W	_	_	_	_	_	_	_	_	_	2007	_	Planting type	recommended (mid-April)	_	_	30F34	MON810	Cry1Ab	single	Lepidopteran insect resistance	_	30F33	_	4	4	_	_	_	_	_	_	_	_	Helicoverpa zeae /Spodoptera frugiperda	_	_	_	_	_	_	100	0	0
M1 28B-44	Maize	Williamson (Pike Co.), GA, USA	33°10′47″ N	84°21′47″W	_	_	_	_	_	_	_	_	_	2007	_	Planting type	+2 months	_	_	DKC6971	MON810	Cry1Ab	single	Lepidopteran insect resistance	_	DKC 6972	_	4	4	_	_	_	_	_	_	_	_	Helicoverpa zeae /Spodoptera frugiperda	_	_	_	_	_	_	81.7	5	10
M1 28B-44	Maize	Williamson (Pike Co.), GA, USA	33°10′47″ N	84°21′47″W	_	_	_	_	_	_	_	_	_	2007	_	Planting type	+2 months	_	_	31G68	MON810	Cry1Ab	single	Lepidopteran insect resistance	_	31G66	_	4	4	_	_	_	_	_	_	_	_	Helicoverpa zeae /Spodoptera frugiperda	_	_	_	_	_	_	68.3	6.9	13.8
M1 28B-44	Maize	Williamson (Pike Co.), GA, USA	33°10′47″ N	84°21′47″W	_	_	_	_	_	_	_	_	_	2007	_	Planting type	+2 months	_	_	31N28	MON810	Cry1Ab	single	Lepidopteran insect resistance	_	31N27	_	4	4	_	_	_	_	_	_	_	_	Helicoverpa zeae /Spodoptera frugiperda	_	_	_	_	_	_	63.3	4.3	8.6
M1 28B-44	Maize	Williamson (Pike Co.), GA, USA	33°10′47″ N	84°21′47″W	_	_	_	_	_	_	_	_	_	2007	_	Planting type	+2 months	_	_	30F34	MON810	Cry1Ab	single	Lepidopteran insect resistance	_	30F33	_	4	4	_	_	_	_	_	_	_	_	Helicoverpa zeae /Spodoptera frugiperda	_	_	_	_	_	_	91.7	6.3	12.6
M1 40B-23	Maize	Williamson (Pike Co.), GA, USA	33°10′47″ N	84°21′47″ W	_	_	_	_	_	_	_	_	_	2006	_	Planting type	recommended (mid-April)	_	_	DKC69-71	MON810	Cry1Ab	single	Lepidopteran insect resistance	_	DKC 6972	_	4	4	_	_	_	_	_	_	_	_	Helicoverpa zeae /Spodoptera frugiperda	_	_	_	_	_	_	98.3	1.8	3.6
M1 40B-23	Maize	Williamson (Pike Co.), GA, USA	33°10′47″ N	84°21′47″ W	_	_	_	_	_	_	_	_	_	2006	_	Planting type	recommended (mid-April)	_	_	31G68	MON810	Cry1Ab	single	Lepidopteran insect resistance	_	31G66	_	4	4	_	_	_	_	_	_	_	_	Helicoverpa zeae /Spodoptera frugiperda	_	_	_	_	_	_	100	0	0
M1 40B-23	Maize	Williamson (Pike Co.), GA, USA	33°10′47″ N	84°21′47″ W	_	_	_	_	_	_	_	_	_	2006	_	Planting type	recommended (mid-April)	_	_	31N28	MON810	Cry1Ab	single	Lepidopteran insect resistance	_	31N27	_	4	4	_	_	_	_	_	_	_	_	Helicoverpa zeae /Spodoptera frugiperda	_	_	_	_	_	_	96.8	3.3	6.6
M1 40B-23	Maize	Williamson (Pike Co.), GA, USA	33°10′47″ N	84°21′47″ W	_	_	_	_	_	_	_	_	_	2006	_	Planting type	recommended (mid-April)	_	_	34B98	MON810	Cry1Ab	single	Lepidopteran insect resistance	_	34B97	_	4	4	_	_	_	_	_	_	_	_	Helicoverpa zeae /Spodoptera frugiperda	_	_	_	_	_	_	93.3	1.8	3.6
M1 40B-23	Maize	Williamson (Pike Co.), GA, USA	33°10′47″ N	84°21′47″ W	_	_	_	_	_	_	_	_	_	2006	_	Planting type	+2 months	_	_	DKC69-71	MON810	Cry1Ab	single	Lepidopteran insect resistance	_	DKC 6972	_	4	4	_	_	_	_	_	_	_	_	Helicoverpa zeae /Spodoptera frugiperda	_	_	_	_	_	_	86.8	5.5	11
M1 40B-23	Maize	Williamson (Pike Co.), GA, USA	33°10′47″ N	84°21′47″ W	_	_	_	_	_	_	_	_	_	2006	_	Planting type	+2 months	_	_	31G68	MON810	Cry1Ab	single	Lepidopteran insect resistance	_	31G66	_	4	4	_	_	_	_	_	_	_	_	Helicoverpa zeae /Spodoptera frugiperda	_	_	_	_	_	_	96.8	3.3	6.6
M1 40B-23	Maize	Williamson (Pike Co.), GA, USA	33°10′47″ N	84°21′47″ W	_	_	_	_	_	_	_	_	_	2006	_	Planting type	+2 months	_	_	31N28	MON810	Cry1Ab	single	Lepidopteran insect resistance	_	31N27	_	4	4	_	_	_	_	_	_	_	_	Helicoverpa zeae /Spodoptera frugiperda	_	_	_	_	_	_	70.3	13.7	27.4
M1 40B-23	Maize	Williamson (Pike Co.), GA, USA	33°10′47″ N	84°21′47″ W	_	_	_	_	_	_	_	_	_	2006	_	Planting type	+2 months	_	_	34B98	MON810	Cry1Ab	single	Lepidopteran insect resistance	_	34B97	_	4	4	_	_	_	_	_	_	_	_	Helicoverpa zeae /Spodoptera frugiperda	_	_	_	_	_	_	100	0	0
M1 40B-23	Maize	Williamson (Pike Co.), GA, USA	33°10′47″ N	84°21′47″ W	_	_	_	_	_	_	_	_	_	2007	_	Planting type	recommended (mid-April)	_	_	DKC69-71	MON810	Cry1Ab	single	Lepidopteran insect resistance	_	DKC 6972	_	4	4	_	_	_	_	_	_	_	_	Helicoverpa zeae /Spodoptera frugiperda	_	_	_	_	_	_	97.5	2.5	5
M1 40B-23	Maize	Williamson (Pike Co.), GA, USA	33°10′47″ N	84°21′47″ W	_	_	_	_	_	_	_	_	_	2007	_	Planting type	recommended (mid-April)	_	_	31G68	MON810	Cry1Ab	single	Lepidopteran insect resistance	_	31G66	_	4	4	_	_	_	_	_	_	_	_	Helicoverpa zeae /Spodoptera frugiperda	_	_	_	_	_	_	98.8	1.3	2.6
M1 40B-23	Maize	Williamson (Pike Co.), GA, USA	33°10′47″ N	84°21′47″ W	_	_	_	_	_	_	_	_	_	2007	_	Planting type	recommended (mid-April)	_	_	31N28	MON810	Cry1Ab	single	Lepidopteran insect resistance	_	31N27	_	4	4	_	_	_	_	_	_	_	_	Helicoverpa zeae /Spodoptera frugiperda	_	_	_	_	_	_	81.3	6.3	12.6
M1 40B-23	Maize	Williamson (Pike Co.), GA, USA	33°10′47″ N	84°21′47″ W	_	_	_	_	_	_	_	_	_	2007	_	Planting type	+2 months	_	_	DKC69-71	MON810	Cry1Ab	single	Lepidopteran insect resistance	_	DKC 6972	_	4	4	_	_	_	_	_	_	_	_	Helicoverpa zeae /Spodoptera frugiperda	_	_	_	_	_	_	81.7	5	10
M1 40B-23	Maize	Williamson (Pike Co.), GA, USA	33°10′47″ N	84°21′47″ W	_	_	_	_	_	_	_	_	_	2007	_	Planting type	+2 months	_	_	31G68	MON810	Cry1Ab	single	Lepidopteran insect resistance	_	31G66	_	4	4	_	_	_	_	_	_	_	_	Helicoverpa zeae /Spodoptera frugiperda	_	_	_	_	_	_	68.3	6.8	13.6
M1 40B-23	Maize	Williamson (Pike Co.), GA, USA	33°10′47″ N	84°21′47″ W	_	_	_	_	_	_	_	_	_	2007	_	Planting type	+2 months	_	_	31N28	MON810	Cry1Ab	single	Lepidopteran insect resistance	_	31N27	_	4	4	_	_	_	_	_	_	_	_	Helicoverpa zeae /Spodoptera frugiperda	_	_	_	_	_	_	63.3	4.3	8.6
M1 51C-15	maize	Los Banos, Luzon Province, Philippines	14°10′N	121°13′E	_	_	_	_	_	_	_	_	_	2003	_	_	Bt	_	_	Hybrid BtD	MON810	Cry1Ab	single	Lepidopteran insect resistance	_	Hybrid D	_	3	3	_	_	_	_	_	_	_	_	Erwinia chrysanthemi	1	_	_	_	_	_	6.2	_	1.8352	29.6
M1 51C-15	maize	Los Banos, Luzon Province, Philippines	14°10′N	121°13′E	_	_	_	_	_	_	_	_	_	2003	_	_	Bt	_	_	Hybrid BtD	MON810	Cry1Ab	single	Lepidopteran insect resistance	_	Hybrid D	_	3	3	_	_	_	_	_	_	_	_	Erwinia chrysanthemi	2	_	_	_	_	_	8.7	_	2.5752	29.6
M1 73C-9	maize	Upper Marlboro, Maryland USA	38° 48′ 59″ N	76° 45′ 12″ W	_	_	_	_	_	_	_	_	_	1996	_	_	Bt	_	Ezra	_	MON810	Cry1Ab	single	Lepidopteran insect resistance	_	isoline	_	4	4	_	_	_	_	_	_	_	_	Helicoverpa zeae	_	_	_	_	_	_	15.5	4.29	8.58
M1 73C-9	maize	Beltsville, Maryland USA	39° 2′ 15″ N	76° 55′ 4″ W	_	_	_	_	_	_	_	_	_	1996	_	_	Bt	_	Ezra	_	MON810	Cry1Ab	single	Lepidopteran insect resistance	_	isoline	_	4	4	_	_	_	_	_	_	_	_	Helicoverpa zeae	_	_	_	_	_	_	46.75	1.53	3.06
M1 73C-9	maize	Suffolk, Virginia USA	36° 44′ 28″ N	76° 36′ 35″ W	_	_	_	_	_	_	_	_	_	1996	_	_	Bt	_	Ezra	_	MON810	Cry1Ab	single	Lepidopteran insect resistance	_	isoline	_	4	4	_	_	_	_	_	_	_	_	Helicoverpa zeae	_	_	_	_	_	_	29	1.27	2.54
M1 73C-9	maize	Corapeake, North Carolina USA	36° 26′ 24″ N	76° 42′ 0″ W	_	_	_	_	_	_	_	_	_	1996	_	_	Bt	_	Ezra	_	MON810	Cry1Ab	single	Lepidopteran insect resistance	_	isoline	_	4	4	_	_	_	_	_	_	_	_	Helicoverpa zeae	_	_	_	_	_	_	44.5	4.9	9.8
M1 73C-9	maize	Upper Marlboro, Maryland USA	38° 48′ 59″ N	76° 45′ 12″ W	_	_	_	_	_	_	_	_	_	1997	_	_	Bt	_	Ezra	_	MON810	Cry1Ab	single	Lepidopteran insect resistance	_	isoline	_	4	4	_	_	_	_	_	_	_	_	Helicoverpa zeae	_	_	_	_	_	_	29.08	3.98	7.96
M1 73C-9	maize	Beltsville, Maryland USA	39° 2′ 15″ N	76° 55′ 4″ W	_	_	_	_	_	_	_	_	_	1997	_	_	Bt	_	Ezra	_	MON810	Cry1Ab	single	Lepidopteran insect resistance	_	isoline	_	4	4	_	_	_	_	_	_	_	_	Helicoverpa zeae	_	_	_	_	_	_	18.82	2.45	4.9
M1 73C-9	maize	Suffolk, Virginia USA	36° 44′ 28″ N	76° 36′ 35″ W	_	_	_	_	_	_	_	_	_	1997	_	_	Bt	_	Ezra	_	MON810	Cry1Ab	single	Lepidopteran insect resistance	_	isoline	_	4	4	_	_	_	_	_	_	_	_	Helicoverpa zeae	_	_	_	_	_	_	33.43	3.06	6.12
[truncated: 9 more columns]

## Sheet: Damaged ears double
Unique identifier	Crop	Location	Lat	Long	Soil	Soil OM g kg-1	Soil P mg kg-1	Soil Organic N g Kg-1	Elevation	Climate-Koppen	Climate-classification	Rainfall mm	Temperature °C	Year	Previous crop	Agronomical tecnique	Type	Seeding company	Commercial name	Unique identifier	Transformation event	toxin(s)/protein expressed	GMO event type	GE traits	Maturity (d/GDD) GMO	Isoline	Maturity (d) Non-GMO	Replicates GMO	Replicates Non-GMO	Agronomic practices	Irrigation treatment	Water stress treatment	Plant density	Biocontrol treatment	Preserving agent	Insect infestation treatment*	Insect stress treatment	Insect	Number of experiment	Sampling time period	Oldness of hybriyds	Methods of determination of fumosin B1	Methods of determination of ftotal fumosin	Methods of determination of compositional parameters	Ears injuried GMO	SE Ears injuried GMO	SD Ears injuried GMO	CV Ears injuried GMO	LSD Ears injuried GMO
M1 2A-31	Maize	Florence	43°45' N	11°15' E	_	_	_	_	0	_	_	_	_	2012			Bt	Pioneer	Herculex I	P33F87	TC1507	Cry1Fa2 + pat	double	Lepidopteran insect resistance + Glufosinate herbicide tolerance	_	P33F85	_	4	4	_	_	_	_	_	_	Treated - chlorantraniliprole 75.4 g ha-1 15 applications year-1	_	Helicoverpa zeae	_	_	_	_	_	_	0.225878	0.0560483	0.112097
M1 2A-31	Maize	Florence	43°45' N	11°15' E	_	_	_	_	0	_	_	_	_	2012			Bt	Pioneer	Herculex I	P33F87	TC1507	Cry1Fa2 + pat	double	Lepidopteran insect resistance + Glufosinate herbicide tolerance	_	P33F85	_	4	4	_	_	_	_	_	_	Untreated	_		_	_	_	_	_	_	0.563905	0.122364	0.244728
M1 2A-31	Maize	Florence	43°45' N	11°15' E	_	_	_	_	0	_	_	_	_	2012			Bt	Dekalb	Genuity VT Double PRO	DKC68-03	MON89034	Cry2Ab2 + Cry1A.105	double	Lepidopteran insect resistance	_	DKC68-04	_	4	4	_	_	_	_	_	_	Treated - chlorantraniliprole 75.4 g ha-1 15 applications year-1	_	Helicoverpa zeae	_	_	_	_	_	_	0.001	0	0
M1 2A-31	Maize	Florence	43°45' N	11°15' E	_	_	_	_	0	_	_	_	_	2012			Bt	Dekalb	Genuity VT Double PRO	DKC68-03	MON89034	Cry2Ab2 + Cry1A.105	double	Lepidopteran insect resistance	_	DKC68-04	_	4	4	_	_	_	_	_	_	Untreated	_	Helicoverpa zeae	_	_	_	_	_	_	0.0315182	0.0153036	0.0306073
M1 2A-31	Maize	Plymouth	50°22' N	4°8' O	_	_	_	_	0	_	_	_	_	2012			Bt	Pioneer	Herculex I	P33F87	TC1507	Cry1Fa2 + pat	double	Lepidopteran insect resistance + Glufosinate herbicide tolerance	_	P33F85	_	4	4	_	_	_	_	_	_	Treated - chlorantraniliprole 18 applications year-1	_	Helicoverpa zeae	_	_	_	_	_	_	0.0509589	0.100286	0.200571
M1 2A-31	Maize	Plymouth	50°22' N	4°8' O	_	_	_	_	0	_	_	_	_	2012			Bt	Pioneer	Herculex I	P33F87	TC1507	Cry1Fa2 + pat	double	Lepidopteran insect resistance + Glufosinate herbicide tolerance	_	P33F85	_	4	4	_	_	_	_	_	_	Untreated	_	Helicoverpa zeae	_	_	_	_	_	_	0.500227	0.145226	0.290451
M1 2A-31	Maize	Plymouth	50°22' N	4°8' O	_	_	_	_	0	_	_	_	_	2012			Bt	Dekalb	Genuity VT Double PRO	DKC68-03	MON89034	Cry2Ab2 + Cry1A.105	double	Lepidopteran insect resistance	_	DKC68-04	_	4	4	_	_	_	_	_	_	Treated - chlorantraniliprole 18 applications year-1	_	Helicoverpa zeae	_	_	_	_	_	_	0.00987576	0	0
M1 2A-31	Maize	Plymouth	50°22' N	4°8' O	_	_	_	_	0	_	_	_	_	2012			Bt	Dekalb	Genuity VT Double PRO	DKC68-03	MON89034	Cry2Ab2 + Cry1A.105	double	Lepidopteran insect resistance	_	DKC68-04	_	4	4	_	_	_	_	_	_	Untreated	_	Helicoverpa zeae	_	_	_	_	_	_	0.0124138	0.0332274	0.0664549
M1 2A-31	Maize	Florence	43°45' N	11°15' E	_	_	_	_	0	_	_	_	_	2013			Bt	Pioneer	Herculex I	P1498HR	TC1507	Cry1Fa2 + pat	double	Lepidopteran insect resistance + Glufosinate herbicide tolerance	_	P1498R	_	4	4	_	_	_	_	_	_	Treated - chlorantraniliprole 13 applications year-1	_	Helicoverpa zeae	_	_	_	_	_	_	0.13	0.06	0.12
M1 2A-31	Maize	Florence	43°45' N	11°15' E	_	_	_	_	0	_	_	_	_	2013			Bt	Pioneer	Herculex I	P1498HR	TC1507	Cry1Fa2 + pat	double	Lepidopteran insect resistance + Glufosinate herbicide tolerance	_	P1498R	_	4	4	_	_	_	_	_	_	Untreated	_	Helicoverpa zeae	_	_	_	_	_	_	0.73	0.1	0.2
M1 2A-31	Maize	Florence	43°45' N	11°15' E	_	_	_	_	0	_	_	_	_	2013			Bt	Dekalb	Genuity VT Double PRO	DKC68-03	MON89034	Cry2Ab2 + Cry1A.105	double	Lepidopteran insect resistance	_	DKC68-04RR2	_	4	4	_	_	_	_	_	_	Treated - chlorantraniliprole 13 applications year-1	_	Helicoverpa zeae	_	_	_	_	_	_	0.001	0.01	0.02
M1 2A-31	Maize	Florence	43°45' N	11°15' E	_	_	_	_	0	_	_	_	_	2013			Bt	Dekalb	Genuity VT Double PRO	DKC68-03	MON89034	Cry2Ab2 + Cry1A.105	double	Lepidopteran insect resistance	_	DKC68-04RR2	_	4	4	_	_	_	_	_	_	Untreated	_	Helicoverpa zeae	_	_	_	_	_	_	0.04	0.03	0.06
M1 2A-31	Maize	Plymouth	50°22' N	4°8' O	_	_	_	_	0	_	_	_	_	2013			Bt	Pioneer	Herculex I	P1498HR	TC1507	Cry1Fa2 + pat	double	Lepidopteran insect resistance + Glufosinate herbicide tolerance	_	P1498R	_	4	4	_	_	_	_	_	_	Treated - chlorantraniliprole 13 applications year-1	_	Helicoverpa zeae	_	_	_	_	_	_	0.001	0	0
M1 2A-31	Maize	Plymouth	50°22' N	4°8' O	_	_	_	_	0	_	_	_	_	2013			Bt	Pioneer	Herculex I	P1498HR	TC1507	Cry1Fa2 + pat	double	Lepidopteran insect resistance + Glufosinate herbicide tolerance	_	P1498R	_	4	4	_	_	_	_	_	_	Untreated	_	Helicoverpa zeae	_	_	_	_	_	_	0.1	0.02	0.04
M1 2A-31	Maize	Plymouth	50°22' N	4°8' O	_	_	_	_	0	_	_	_	_	2013			Bt	Dekalb	Genuity VT Double PRO	DKC68-03	MON89034	Cry2Ab2 + Cry1A.105	double	Lepidopteran insect resistance	_	DKC68-04RR2	_	4	4	_	_	_	_	_	_	Treated - chlorantraniliprole 13 applications year-1	_	Helicoverpa zeae	_	_	_	_	_	_	0.001	0	0
M1 2A-31	Maize	Plymouth	50°22' N	4°8' O	_	_	_	_	0	_	_	_	_	2013			Bt	Dekalb	Genuity VT Double PRO	DKC68-03	MON89034	Cry2Ab2 + Cry1A.105	double	Lepidopteran insect resistance	_	DKC68-04RR2	_	4	4	_	_	_	_	_	_	Untreated	_	Helicoverpa zeae	_	_	_	_	_	_	0.01	0.02	0.04
M1 40B-23	Maize	Williamson (Pike Co.), GA, USA	33°10′47″ N	84°21′47″ W	_	_	_	_	_	_	_	_	_	2006	_	Planting type	recommended (mid-April)	_	_	31G96	TC1507	Cry1Fa2 + pat	double	Lepidopteran insect resistance + Glufosinate herbicide tolerance	_	31G97	_	4	4	_	_	_	_	_	_	_	_	Helicoverpa zeae /Spodoptera frugiperda	_	_	_	_	_	_	100	0	0
M1 40B-23	Maize	Williamson (Pike Co.), GA, USA	33°10′47″ N	84°21′47″ W	_	_	_	_	_	_	_	_	_	2006	_	Planting type	recommended (mid-April)	_	_	34B99	TC1507	Cry1Fa2 + pat	double	Lepidopteran insect resistance + Glufosinate herbicide tolerance	_	34B97	_	4	4	_	_	_	_	_	_	_	_	Helicoverpa zeae /Spodoptera frugiperda	_	_	_	_	_	_	100	0	0
M1 40B-23	Maize	Williamson (Pike Co.), GA, USA	33°10′47″ N	84°21′47″ W	_	_	_	_	_	_	_	_	_	2006	_	Planting type	+2 months	_	_	31G96	TC1507	Cry1Fa2 + pat	double	Lepidopteran insect resistance + Glufosinate herbicide tolerance	_	31G97	_	4	4	_	_	_	_	_	_	_	_	Helicoverpa zeae /Spodoptera frugiperda	_	_	_	_	_	_	93.3	4.7	9.4
M1 40B-23	Maize	Williamson (Pike Co.), GA, USA	33°10′47″ N	84°21′47″ W	_	_	_	_	_	_	_	_	_	2006	_	Planting type	+2 months	_	_	34B99	TC1507	Cry1Fa2 + pat	double	Lepidopteran insect resistance + Glufosinate herbicide tolerance	_	34B97	_	4	4	_	_	_	_	_	_	_	_	Helicoverpa zeae /Spodoptera frugiperda	_	_	_	_	_	_	100	0	0
M1 40B-23	Maize	Williamson (Pike Co.), GA, USA	33°10′47″ N	84°21′47″ W	_	_	_	_	_	_	_	_	_	2007	_	Planting type	recommended (mid-April)	_	_	31G96	TC1507	Cry1Fa2 + pat	double	Lepidopteran insect resistance + Glufosinate herbicide tolerance	_	31G97	_	4	4	_	_	_	_	_	_	_	_	Helicoverpa zeae /Spodoptera frugiperda	_	_	_	_	_	_	100	0	0
M1 40B-23	Maize	Williamson (Pike Co.), GA, USA	33°10′47″ N	84°21′47″ W	_	_	_	_	_	_	_	_	_	2007	_	Planting type	+2 months	_	_	31G96	TC1507	Cry1Fa2 + pat	double	Lepidopteran insect resistance + Glufosinate herbicide tolerance	_	31G97	_	4	4	_	_	_	_	_	_	_	_	Helicoverpa zeae /Spodoptera frugiperda	_	_	_	_	_	_	93.3	2.7	5.4
M1 87D-36	maize	Tifton, Georgia USA	31° 27′ 48″ N	83° 30′ 36″ W	_	_	_	_	_	_	_	_	_	1997	2016-04-15	insecticide application: 0	Bt	_	GH-0937	_	Bt11	cry1Ab + pat	double	Lepidopteran insect resistance + Glufosinate herbicide tolerance	_	Bonus	_	8	8	_	_	_	_	_	_	_	_	Helicoverpa zeae	_	_	_	_	_	_	22.5	4.2	11.8794
M1 87D-36	maize	Tifton, Georgia USA	31° 27′ 48″ N	83° 30′ 36″ W	_	_	_	_	_	_	_	_	_	1997	2016-04-15	insecticide application: 1	Bt	_	GH-0937	_	Bt11	cry1Ab + pat	double	Lepidopteran insect resistance + Glufosinate herbicide tolerance	_	Bonus	_	8	8	_	_	_	_	_	_	_	_	Helicoverpa zeae	_	_	_	_	_	_	14.4	3.3	9.33381
M1 87D-36	maize	Tifton, Georgia USA	31° 27′ 48″ N	83° 30′ 36″ W	_	_	_	_	_	_	_	_	_	1997	2016-04-15	insecticide application: 3	Bt	_	GH-0937	_	Bt11	cry1Ab + pat	double	Lepidopteran insect resistance + Glufosinate herbicide tolerance	_	Bonus	_	8	8	_	_	_	_	_	_	_	_	Helicoverpa zeae	_	_	_	_	_	_	15	3.1	8.76812
M1 87D-36	maize	Tifton, Georgia USA	31° 27′ 48″ N	83° 30′ 36″ W	_	_	_	_	_	_	_	_	_	1997	2016-04-15	insecticide application: 5	Bt	_	GH-0937	_	Bt11	cry1Ab + pat	double	Lepidopteran insect resistance + Glufosinate herbicide tolerance	_	Bonus	_	8	8	_	_	_	_	_	_	_	_	Helicoverpa zeae	_	_	_	_	_	_	15	3	8.48528
M1 87D-36	maize	Tifton, Georgia USA	31° 27′ 48″ N	83° 30′ 36″ W	_	_	_	_	_	_	_	_	_	1997	1 may	insecticide application: 0	Bt	_	GH-0937	_	Bt11	cry1Ab + pat	double	Lepidopteran insect resistance + Glufosinate herbicide tolerance	_	Bonus	_	8	8	_	_	_	_	_	_	_	_	Helicoverpa zeae	_	_	_	_	_	_	16.9	3.8	10.748
M1 87D-36	maize	Tifton, Georgia USA	31° 27′ 48″ N	83° 30′ 36″ W	_	_	_	_	_	_	_	_	_	1997	1 may	insecticide application: 1	Bt	_	GH-0937	_	Bt11	cry1Ab + pat	double	Lepidopteran insect resistance + Glufosinate herbicide tolerance	_	Bonus	_	8	8	_	_	_	_	_	_	_	_	Helicoverpa zeae	_	_	_	_	_	_	15	2.5	7.07107
M1 87D-36	maize	Tifton, Georgia USA	31° 27′ 48″ N	83° 30′ 36″ W	_	_	_	_	_	_	_	_	_	1997	1 may	insecticide application: 3	Bt	_	GH-0937	_	Bt11	cry1Ab + pat	double	Lepidopteran insect resistance + Glufosinate herbicide tolerance	_	Bonus	_	8	8	_	_	_	_	_	_	_	_	Helicoverpa zeae	_	_	_	_	_	_	13.1	4.8	13.5765
M1 87D-36	maize	Tifton, Georgia USA	31° 27′ 48″ N	83° 30′ 36″ W	_	_	_	_	_	_	_	_	_	1997	1 may	insecticide application: 5	Bt	_	GH-0937	_	Bt11	cry1Ab + pat	double	Lepidopteran insect resistance + Glufosinate herbicide tolerance	_	Bonus	_	8	8	_	_	_	_	_	_	_	_	Helicoverpa zeae	_	_	_	_	_	_	3.1	0.9	2.54558
M1 87D-36	maize	Tifton, Georgia USA	31° 27′ 48″ N	83° 30′ 36″ W	_	_	_	_	_	_	_	_	_	1997	15 may	insecticide application: 0	Bt	_	GH-0937	_	Bt11	cry1Ab + pat	double	Lepidopteran insect resistance + Glufosinate herbicide tolerance	_	Bonus	_	8	8	_	_	_	_	_	_	_	_	Helicoverpa zeae	_	_	_	_	_	_	50	5.3	14.9907
M1 87D-36	maize	Tifton, Georgia USA	31° 27′ 48″ N	83° 30′ 36″ W	_	_	_	_	_	_	_	_	_	1997	15 may	insecticide application: 1	Bt	_	GH-0937	_	Bt11	cry1Ab + pat	double	Lepidopteran insect resistance + Glufosinate herbicide tolerance	_	Bonus	_	8	8	_	_	_	_	_	_	_	_	Helicoverpa zeae	_	_	_	_	_	_	46.3	3.9	11.0309
M1 87D-36	maize	Tifton, Georgia USA	31° 27′ 48″ N	83° 30′ 36″ W	_	_	_	_	_	_	_	_	_	1997	15 may	insecticide application: 3	Bt	_	GH-0937	_	Bt11	cry1Ab + pat	double	Lepidopteran insect resistance + Glufosinate herbicide tolerance	_	Bonus	_	8	8	_	_	_	_	_	_	_	_	Helicoverpa zeae	_	_	_	_	_	_	23.1	6.3	17.8191
M1 87D-36	maize	Tifton, Georgia USA	31° 27′ 48″ N	83° 30′ 36″ W	_	_	_	_	_	_	_	_	_	1997	15 may	insecticide application: 5	Bt	_	GH-0937	_	Bt11	cry1Ab + pat	double	Lepidopteran insect resistance + Glufosinate herbicide tolerance	_	Bonus	_	8	8	_	_	_	_	_	_	_	_	Helicoverpa zeae	_	_	_	_	_	_	16.9	2.8	7.9196
M1 87D-36	maize	Tifton, Georgia USA	31° 27′ 48″ N	83° 30′ 36″ W	_	_	_	_	_	_	_	_	_	1997	1 june	insecticide application: 0	Bt	_	GH-0937	_	Bt11	cry1Ab + pat	double	Lepidopteran insect resistance + Glufosinate herbicide tolerance	_	Bonus	_	8	8	_	_	_	_	_	_	_	_	Helicoverpa zeae	_	_	_	_	_	_	46.3	10	28.2843
M1 87D-36	maize	Tifton, Georgia USA	31° 27′ 48″ N	83° 30′ 36″ W	_	_	_	_	_	_	_	_	_	1997	1 june	insecticide application: 1	Bt	_	GH-0937	_	Bt11	cry1Ab + pat	double	Lepidopteran insect resistance + Glufosinate herbicide tolerance	_	Bonus	_	8	8	_	_	_	_	_	_	_	_	Helicoverpa zeae	_	_	_	_	_	_	39.4	5.4	15.2735
M1 87D-36	maize	Tifton, Georgia USA	31° 27′ 48″ N	83° 30′ 36″ W	_	_	_	_	_	_	_	_	_	1997	1 june	insecticide application: 3	Bt	_	GH-0937	_	Bt11	cry1Ab + pat	double	Lepidopteran insect resistance + Glufosinate herbicide tolerance	_	Bonus	_	8	8	_	_	_	_	_	_	_	_	Helicoverpa zeae	_	_	_	_	_	_	27.5	7.3	20.6475
M1 87D-36	maize	Tifton, Georgia USA	31° 27′ 48″ N	83° 30′ 36″ W	_	_	_	_	_	_	_	_	_	1997	1 june	insecticide application: 5	Bt	_	GH-0937	_	Bt11	cry1Ab + pat	double	Lepidopteran insect resistance + Glufosinate herbicide tolerance	_	Bonus	_	8	8	_	_	_	_	_	_	_	_	Helicoverpa zeae	_	_	_	_	_	_	16.9	3.7	10.4652
M1 87D-36	maize	Tifton, Georgia USA	31° 27′ 48″ N	83° 30′ 36″ W	_	_	_	_	_	_	_	_	_	1997	15 june	insecticide application: 0	Bt	_	GH-0937	_	Bt11	cry1Ab + pat	double	Lepidopteran insect resistance + Glufosinate herbicide tolerance	_	Bonus	_	8	8	_	_	_	_	_	_	_	_	Helicoverpa zeae	_	_	_	_	_	_	33.1	4.5	12.7279
M1 87D-36	maize	Tifton, Georgia USA	31° 27′ 48″ N	83° 30′ 36″ W	_	_	_	_	_	_	_	_	_	1997	15 june	insecticide application: 1	Bt	_	GH-0937	_	Bt11	cry1Ab + pat	double	Lepidopteran insect resistance + Glufosinate herbicide tolerance	_	Bonus	_	8	8	_	_	_	_	_	_	_	_	Helicoverpa zeae	_	_	_	_	_	_	21.3	3	8.48528
M1 87D-36	maize	Tifton, Georgia USA	31° 27′ 48″ N	83° 30′ 36″ W	_	_	_	_	_	_	_	_	_	1997	15 june	insecticide application: 3	Bt	_	GH-0937	_	Bt11	cry1Ab + pat	double	Lepidopteran insect resistance + Glufosinate herbicide tolerance	_	Bonus	_	8	8	_	_	_	_	_	_	_	_	Helicoverpa zeae	_	_	_	_	_	_	9.4	2	5.65685
M1 87D-36	maize	Tifton, Georgia USA	31° 27′ 48″ N	83° 30′ 36″ W	_	_	_	_	_	_	_	_	_	1997	15 june	insecticide application: 5	Bt	_	GH-0937	_	Bt11	cry1Ab + pat	double	Lepidopteran insect resistance + Glufosinate herbicide tolerance	_	Bonus	_	8	8	_	_	_	_	_	_	_	_	Helicoverpa zeae	_	_	_	_	_	_	9.4	2.7	7.63675
[truncated: 9 more columns]

## Sheet: Damaged ears triple
Unique identifier	Crop	Location	Lat	Long	Soil	Soil OM g kg-1	Soil P mg kg-1	Soil Organic N g Kg-1	Elevation	Climate-Koppen	Climate-classification	Rainfall mm	Temperature °C	Year	Previous crop	Agronomical tecnique	Type	Seeding company	Commercial name	Unique identifier	Transformation event	toxin(s)/protein expressed	GMO event type	GE traits	Maturity (d/GDD) GMO	Isoline	Maturity (d) Non-GMO	Replicates GMO	Replicates Non-GMO	Agronomic practices	Irrigation treatment	Water stress treatment	Plant density	Biocontrol treatment	Preserving agent	Insect infestation treatment*	Insect stress treatment	Insect	Number of experiment	Sampling time period	Oldness of hybriyds	Methods of determination of fumosin B1	Methods of determination of ftotal fumosin	Methods of determination of compositional parameters	Ears injuried GMO	SE Ears injuried GMO	SD Ears injuried GMO	CV Ears injuried GMO	LSD Ears injuried GMO
M1 2A-25	Maize	South Texas, Corpus Christi, TX	27°48' N	97°23' W	Sandy-clay loam	_	_	_	0	_	_	low rainfall	high temperature	2011	_	44500-49500 plants per ha/no foliar insecticides and irrigation/roundup herbicide for the control on the hybrids that were all glyphosate-tolerant	Bt	_	_	_	MON810 + MON88017	Cry1Ab and Cry3Bb1 - glyphosate resistance	triple	Lepidopteran insect resistance and Glyphosate herbicide tolerance + Coleopteran insect resistance	_	Non-Bt hybrids	_	36	36		_	High water stress	_	_	_	_	High insect stress - no insecticide use	Helicoverpa zeae /Spodoptera frugiperda	_	_	Older Bt hybrids	_	_	_	3.67207	0.347305	2.08383
M1 2A-25	Maize	South Texas, Corpus Christi, TX	27°48' N	97°23' W	Sandy-clay loam	_	_	_	0	_	_	low rainfall	high temperature	2011	_	44500-49500 plants per ha/no foliar insecticides and irrigation/roundup herbicide for the control on the hybrids that were all glyphosate-tolerant	Bt	_	_	_	MON810 + MON88017	Cry1Ab and Cry3Bb1 - glyphosate resistance	triple	Lepidopteran insect resistance and Glyphosate herbicide tolerance + Coleopteran insect resistance	_	Non-Bt hybrids	_	36	36		_	High water stress	_	_	_	_	Low insect stress - foliar insecticide application zeta-cypermethrin and rynaxpyr 2011 and rynaxpyr 2012	Helicoverpa zeae /Spodoptera frugiperda	_	_	Older Bt hybrids	_	_	_	3.44202	0.469254	2.81552
M1 2A-25	Maize	South Texas, Corpus Christi, TX	27°48' N	97°23' W	Sandy-clay loam	_	_	_	0	_	_	low rainfall	high temperature	2011	_	44500-49500 plants per ha/no foliar insecticides and irrigation/roundup herbicide for the control on the hybrids that were all glyphosate-tolerant	Bt	_	_	_	MON810 + MON88017	Cry1Ab and Cry3Bb1 - glyphosate resistance	triple	Lepidopteran insect resistance and Glyphosate herbicide tolerance + Coleopteran insect resistance	_	Non-Bt hybrids	_	36	36		_	Low water stress	_	_	_	_	High insect stress - no insecticide use	Helicoverpa zeae /Spodoptera frugiperda	_	_	Older Bt hybrids	_	_	_	5.32999	0.713815	4.28289
M1 2A-25	Maize	South Texas, Corpus Christi, TX	27°48' N	97°23' W	Sandy-clay loam	_	_	_	0	_	_	low rainfall	high temperature	2011	_	44500-49500 plants per ha/no foliar insecticides and irrigation/roundup herbicide for the control on the hybrids that were all glyphosate-tolerant	Bt	_	_	_	MON810 + MON88017	Cry1Ab and Cry3Bb1 - glyphosate resistance	triple	Lepidopteran insect resistance and Glyphosate herbicide tolerance + Coleopteran insect resistance	_	Non-Bt hybrids	_	36	36		_	Low water stress	_	_	_	_	Low insect stress - foliar insecticide application zeta-cypermethrin and rynaxpyr 2011 and rynaxpyr 2012	Helicoverpa zeae /Spodoptera frugiperda	_	_	Older Bt hybrids	_	_	_	5.05921	0.693365	4.16019
M1 2A-25	Maize	South Texas, Corpus Christi, TX	27°48' N	97°23' W	Sandy-clay loam	_	_	_	0	_	_	low rainfall	high temperature	2012	_	44500-49500 plants per ha/no foliar insecticides and irrigation/roundup herbicide for the control on the hybrids that were all glyphosate-tolerant	Bt	_	_	_	MON810 + MON88017	Cry1Ab and Cry3Bb1 - glyphosate resistance	triple	Lepidopteran insect resistance and Glyphosate herbicide tolerance + Coleopteran insect resistance	_	_	_	30	30		_	High water stress	_	_	_	_	High insect stress - no insecticide use	Helicoverpa zeae /Spodoptera frugiperda	_	_	-	_	_	_	3.37581	0.485626	2.65988
M1 2A-25	Maize	South Texas, Corpus Christi, TX	27°48' N	97°23' W	Sandy-clay loam	_	_	_	0	_	_	low rainfall	high temperature	2012	_	44500-49500 plants per ha/no foliar insecticides and irrigation/roundup herbicide for the control on the hybrids that were all glyphosate-tolerant	Bt	_	_	_	MON810 + MON88017	Cry1Ab and Cry3Bb1 - glyphosate resistance	triple	Lepidopteran insect resistance and Glyphosate herbicide tolerance + Coleopteran insect resistance	_	_	_	30	30		_	High water stress	_	_	_	_	Low insect stress - foliar insecticide application zeta-cypermethrin and rynaxpyr 2011 and rynaxpyr 2012	Helicoverpa zeae /Spodoptera frugiperda	_	_	-	_	_	_	0.728946	0.18561	1.01663
M1 2A-25	Maize	South Texas, Corpus Christi, TX	27°48' N	97°23' W	Sandy-clay loam	_	_	_	0	_	_	low rainfall	high temperature	2012	_	44500-49500 plants per ha/no foliar insecticides and irrigation/roundup herbicide for the control on the hybrids that were all glyphosate-tolerant	Bt	_	_	_	MON810 + MON88017	Cry1Ab and Cry3Bb1 - Glyphosate resistance	triple	Lepidopteran insect resistance and Glyphosate herbicide tolerance + Coleopteran insect resistance	_	_	_	30	30		_	Low water stress	_	_	_	_	High insect stress - no insecticide use	Helicoverpa zeae /Spodoptera frugiperda	_	_	Older Bt Hybrids	_	_	_	4.73359	0.601205	3.29294
M1 2A-25	Maize	South Texas, Corpus Christi, TX	27°48' N	97°23' W	Sandy-clay loam	_	_	_	0	_	_	low rainfall	high temperature	2012	_	44500-49500 plants per ha/no foliar insecticides and irrigation/roundup herbicide for the control on the hybrids that were all glyphosate-tolerant	Bt	_	_	_	MON810 + MON88017	Cry1Ab and Cry3Bb1 - glyphosate resistance	triple	Lepidopteran insect resistance and Glyphosate herbicide tolerance + Coleopteran insect resistance	_	_	_	30	30		_	Low water stress	_	_	_	_	Low insect stress - foliar insecticide application zeta-cypermethrin and rynaxpyr 2011 and rynaxpyr 2012	Helicoverpa zeae /Spodoptera frugiperda	_	_	Older Bt Hybrids	_	_	_	1.44045	0.300923	1.64822
M1 2A-25	Maize	South Texas, Corpus Christi, TX	27°48' N	97°23' W	Sandy-clay loam	_	_	_	0	_	_	low rainfall	high temperature	2011	_	44500-49500 plants per ha/no foliar insecticides and irrigation/roundup herbicide for the control on the hybrids that were all glyphosate-tolerant	Bt	_	_	_	MON810 + MON88017	Cry1Ab and Cry3Bb1 - glyphosate resistance	triple	Lepidopteran insect resistance and Glyphosate herbicide tolerance + Coleopteran insect resistance	_	Non-Bt hybrids	_	30	30		_	Averaged over water stress and insect stress condictions	_	_	_	_	Averaged over water stress and insect stress condictions	Helicoverpa zeae /Spodoptera frugiperda	_	_	Older Bt hybrids	_	_	_	7.34139	0.649483	3.55736
M1 2A-25	Maize	South Texas, Corpus Christi, TX	27°48' N	97°23' W	Sandy-clay loam	_	_	_	0	_	_	low rainfall	high temperature	2011	_	44500-49500 plants per ha/no foliar insecticides and irrigation/roundup herbicide for the control on the hybrids that were all glyphosate-tolerant	Bt	_	_	_	MON810 + MON88017	Cry1Ab and Cry3Bb1 - glyphosate resistance	triple	Lepidopteran insect resistance and Glyphosate herbicide tolerance + Coleopteran insect resistance	_	Non-Bt hybrids	_	30	30		_	Averaged over water stress and insect stress condictions	_	_	_	_	Averaged over water stress and insect stress condictions	Helicoverpa zeae /Spodoptera frugiperda	_	_	Older Bt hybrids	_	_	_	7.23802	0.649732	3.55873
M1 2A-25	Maize	South Texas, Corpus Christi, TX	27°48' N	97°23' W	Sandy-clay loam	_	_	_	0	_	_	low rainfall	high temperature	2011	_	44500-49500 plants per ha/no foliar insecticides and irrigation/roundup herbicide for the control on the hybrids that were all glyphosate-tolerant	Bt	_	_	_	MON810 + MON88017	Cry1Ab and Cry3Bb1 - glyphosate resistance	triple	Lepidopteran insect resistance and Glyphosate herbicide tolerance + Coleopteran insect resistance	_	Non-Bt hybrids	_	30	30		_	Averaged over water stress and insect stress condictions	_	_	_	_	Averaged over water stress and insect stress condictions	Helicoverpa zeae /Spodoptera frugiperda	_	_	Older Bt hybrids	_	_	_	6.08542	0.516069	2.82663
M1 2A-25	Maize	South Texas, Corpus Christi, TX	27°48' N	97°23' W	Sandy-clay loam	_	_	_	0	_	_	low rainfall	high temperature	2011	_	44500-49500 plants per ha/no foliar insecticides and irrigation/roundup herbicide for the control on the hybrids that were all glyphosate-tolerant	Bt	_	_	_	MON810 + MON88017	Cry1Ab and Cry3Bb1 - glyphosate resistance	triple	Lepidopteran insect resistance and Glyphosate herbicide tolerance + Coleopteran insect resistance	_	Non-Bt hybrids	_	30	30		_	Averaged over water stress and insect stress condictions	_	_	_	_	Averaged over water stress and insect stress condictions	Helicoverpa zeae /Spodoptera frugiperda	_	_	Older Bt hybrids	_	_	_	2.03164	0.336772	1.84458
M1 2A-25	Maize	South Texas, Corpus Christi, TX	27°48' N	97°23' W	Sandy-clay loam	_	_	_	0	_	_	low rainfall	high temperature	2011	_	44500-49500 plants per ha/no foliar insecticides and irrigation/roundup herbicide for the control on the hybrids that were all glyphosate-tolerant	Bt	_	_	_	MON810 + MON88017	Cry1Ab and Cry3Bb1 - glyphosate resistance	triple	Lepidopteran insect resistance and Glyphosate herbicide tolerance + Coleopteran insect resistance	_	Non-Bt hybrids	_	30	30		_	Averaged over water stress and insect stress condictions	_	_	_	_	Averaged over water stress and insect stress condictions	Helicoverpa zeae /Spodoptera frugiperda	_	_	Older Bt hybrids	_	_	_	1.83825	0.337271	1.84731
M1 2A-25	Maize	South Texas, Corpus Christi, TX	27°48' N	97°23' W	Sandy-clay loam	_	_	_	0	_	_	low rainfall	high temperature	2011	_	44500-49500 plants per ha/no foliar insecticides and irrigation/roundup herbicide for the control on the hybrids that were all glyphosate-tolerant	Bt	_	_	_	MON810 + MON88017	Cry1Ab and Cry3Bb1 - glyphosate resistance	triple	Lepidopteran insect resistance and Glyphosate herbicide tolerance + Coleopteran insect resistance	_	Non-Bt hybrids	_	30	30		_	Averaged over water stress and insect stress condictions	_	_	_	_	Averaged over water stress and insect stress condictions	Helicoverpa zeae /Spodoptera frugiperda	_	_	Older Bt hybrids	_	_	_	1.60146	0.337271	1.84731
M1 2A-25	Maize	South Texas, Corpus Christi, TX	27°48' N	97°23' W	Sandy-clay loam	_	_	_	0	_	_	low rainfall	high temperature	2012	_	44500-49500 plants per ha/no foliar insecticides and irrigation/roundup herbicide for the control on the hybrids that were all glyphosate-tolerant	Bt	_	_	_	MON810 + MON88017	Cry1Ab and Cry3Bb1 - glyphosate resistance	triple	Lepidopteran insect resistance and Glyphosate herbicide tolerance + Coleopteran insect resistance	_	Non-Bt hybrids	_	30	30		_	Averaged over water stress and insect stress condictions	_	_	_	_	Averaged over water stress and insect stress condictions	Helicoverpa zeae /Spodoptera frugiperda	_	_	Older Bt hybrids	_	_	_	3.63196	0.653753	3.58075
M1 2A-25	Maize	South Texas, Corpus Christi, TX	27°48' N	97°23' W	Sandy-clay loam	_	_	_	0	_	_	low rainfall	high temperature	2012	_	44500-49500 plants per ha/no foliar insecticides and irrigation/roundup herbicide for the control on the hybrids that were all glyphosate-tolerant	Bt	_	_	_	MON810 + MON88017	Cry1Ab and Cry3Bb1 - Glyphosate resistance	triple	Lepidopteran insect resistance and Glyphosate herbicide tolerance + Coleopteran insect resistance	_	Non-Bt hybrids	_	30	30		_	Averaged over water stress and insect stress condictions	_	_	_	_	Averaged over water stress and insect stress condictions	Helicoverpa zeae /Spodoptera frugiperda	_	_	Older Bt hybrids	_	_	_	3.87409	0.605327	3.31551
M1 2A-25	Maize	South Texas, Corpus Christi, TX	27°48' N	97°23' W	Sandy-clay loam	_	_	_	0	_	_	low rainfall	high temperature	2012	_	44500-49500 plants per ha/no foliar insecticides and irrigation/roundup herbicide for the control on the hybrids that were all glyphosate-tolerant	Bt	_	_	_	MON810 + MON88017	Cry1Ab and Cry3Bb1 - glyphosate resistance	triple	Lepidopteran insect resistance and Glyphosate herbicide tolerance + Coleopteran insect resistance	_	Non-Bt hybrids	_	30	30		_	Averaged over water stress and insect stress condictions	_	_	_	_	Averaged over water stress and insect stress condictions	Helicoverpa zeae /Spodoptera frugiperda	_	_	Older Bt hybrids	_	_	_	4.52785	0.653753	3.58075
M1 2A-25	Maize	South Texas, Corpus Christi, TX	27°48' N	97°23' W	Sandy-clay loam	_	_	_	0	_	_	low rainfall	high temperature	2012	_	44500-49500 plants per ha/no foliar insecticides and irrigation/roundup herbicide for the control on the hybrids that were all glyphosate-tolerant	Bt	_	_	_	MON810 + MON88017	Cry1Ab and Cry3Bb1 - glyphosate resistance	triple	Lepidopteran insect resistance and Glyphosate herbicide tolerance + Coleopteran insect resistance	_	Non-Bt hybrids	_	30	30		_	Averaged over water stress and insect stress condictions	_	_	_	_	Averaged over water stress and insect stress condictions	Helicoverpa zeae /Spodoptera frugiperda	_	_	Older Bt hybrids	_	_	_	1.21065	0.338983	1.85669
M1 2A-25	Maize	South Texas, Corpus Christi, TX	27°48' N	97°23' W	Sandy-clay loam	_	_	_	0	_	_	low rainfall	high temperature	2012	_	44500-49500 plants per ha/no foliar insecticides and irrigation/roundup herbicide for the control on the hybrids that were all glyphosate-tolerant	Bt	_	_	_	MON810 + MON88017	Cry1Ab and Cry3Bb1 - glyphosate resistance	triple	Lepidopteran insect resistance and Glyphosate herbicide tolerance + Coleopteran insect resistance	_	Non-Bt hybrids	_	30	30		_	Averaged over water stress and insect stress condictions	_	_	_	_	Averaged over water stress and insect stress condictions	Helicoverpa zeae /Spodoptera frugiperda	_	_	Older Bt hybrids	_	_	_	0.968523	0.338983	1.85669
M1 2A-25	Maize	South Texas, Corpus Christi, TX	27°48' N	97°23' W	Sandy-clay loam	_	_	_	0	_	_	low rainfall	high temperature	2012	_	44500-49500 plants per ha/no foliar insecticides and irrigation/roundup herbicide for the control on the hybrids that were all glyphosate-tolerant	Bt	_	_	_	MON810 + MON88017	Cry1Ab and Cry3Bb1 - glyphosate resistance	triple	Lepidopteran insect resistance and Glyphosate herbicide tolerance + Coleopteran insect resistance	_	Non-Bt hybrids	_	30	30		_	Averaged over water stress and insect stress condictions	_	_	_	_	Averaged over water stress and insect stress condictions	Helicoverpa zeae /Spodoptera frugiperda	_	_	Older Bt hybrids	_	_	_	1.21065	0.556901	3.05027
M1 2A-31	Maize	Florence	43°45' N	11°15' E	_	_	_	_	0	_	_	_	_	2012			Bt	Pioneer	Optimum Intrasect	P33F83	TC1507 + MON810	Cry1Fa2 + pat and Cry1Ab	Triple	Lepidopteran insect resistance + Glufosinate herbicide tolerance and Lepidopteran insect resistance	_	P33F85	_	4	4	_	_	_	_	_	_	Treated - chlorantraniliprole 75.4 g ha-1 15 applications year-1	_	Helicoverpa zeae	_	_	_	_	_	_	0.101692	0.0330928	0.0661856
M1 2A-31	Maize	Florence	43°45' N	11°15' E	_	_	_	_	0	_	_	_	_	2012			Bt	Pioneer	Optimum Intrasect	P33F83	TC1507 + MON810	Cry1Fa2 + pat and Cry1Ab	Triple	Lepidopteran insect resistance + Glufosinate herbicide tolerance and Lepidopteran insect resistance	_	P33F85	_	4	4	_	_	_	_	_	_	Untreated	_	Helicoverpa zeae	_	_	_	_	_	_	0.563905	0.122364	0.244728
M1 2A-31	Maize	Florence	43°45' N	11°15' E	_	_	_	_	0	_	_	_	_	2012			Bt	Dekalb	YieldGard VT Triple	DKC69-40	MON810 + MON88017	Cry1Ab + and cry3Bb1 + cp4 epsps (aroA:CP4)	Triple	Lepidopteran insect resistance and Glyphosate herbicide tolerance + Coleopteran insect resistance	_	DKC69-43	_	4	4	_	_	_	_	_	_	Treated - chlorantraniliprole 75.4 g ha-1 15 applications year-1	_	Helicoverpa zeae	_	_	_	_	_	_	0.13392	0.0483964	0.0967929
M1 2A-31	Maize	Florence	43°45' N	11°15' E	_	_	_	_	0	_	_	_	_	2012			Bt	Dekalb	YieldGard VT Triple	DKC69-40	MON810 + MON88017	Cry1Ab + and cry3Bb1 + cp4 epsps (aroA:CP4)	Triple	Lepidopteran insect resistance and Glyphosate herbicide tolerance + Coleopteran insect resistance	_	DKC69-43	_	4	4	_	_	_	_	_	_	Untreated	_	Helicoverpa zeae	_	_	_	_	_	_	0.506959	0.0559832	0.111966
M1 2A-31	Maize	Plymouth	50°22' N	4°8' O	_	_	_	_	0	_	_	_	_	2012			Bt	Pioneer	Optimum Intrasect	P33F83	TC1507 + MON810	Cry1Fa2 + pat and Cry1Ab	Triple	Lepidopteran insect resistance + Glufosinate herbicide tolerance and Lepidopteran insect resistance	_	P33F85	_	4	4	_	_	_	_	_	_	Treated - chlorantraniliprole 18 applications year-1	_	Helicoverpa zeae	_	_	_	_	_	_	0.0898497	0.0671586	0.134317
M1 2A-31	Maize	Plymouth	50°22' N	4°8' O	_	_	_	_	0	_	_	_	_	2012			Bt	Pioneer	Optimum Intrasect	P33F83	TC1507 + MON810	Cry1Fa2 + pat and Cry1Ab	Triple	Lepidopteran insect resistance + Glufosinate herbicide tolerance and Lepidopteran insect resistance	_	P33F85	_	4	4	_	_	_	_	_	_	Untreated	_	Helicoverpa zeae	_	_	_	_	_	_	0.365759	0.414363	0.828725
M1 2A-31	Maize	Plymouth	50°22' N	4°8' O	_	_	_	_	0	_	_	_	_	2012			Bt	Dekalb	YieldGard VT Triple	DKC69-40	MON810 + MON88017	Cry1Ab + and cry3Bb1 + cp4 epsps (aroA:CP4)	Triple	Lepidopteran insect resistance and Glyphosate herbicide tolerance + Coleopteran insect resistance	_	DKC69-43	_	4	4	_	_	_	_	_	_	Treated - chlorantraniliprole 18 applications year-1	_	Helicoverpa zeae	_	_	_	_	_	_	0.060973	0.0556472	0.111294
M1 2A-31	Maize	Plymouth	50°22' N	4°8' O	_	_	_	_	0	_	_	_	_	2012			Bt	Dekalb	YieldGard VT Triple	DKC69-40	MON810 + MON88017	Cry1Ab + and cry3Bb1 + cp4 epsps (aroA:CP4)	Triple	Lepidopteran insect resistance and Glyphosate herbicide tolerance + Coleopteran insect resistance	_	DKC69-43	_	4	4	_	_	_	_	_	_	Untreated	_	Helicoverpa zeae	_	_	_	_	_	_	0.287977	0.134217	0.268433
M1 2A-31	Maize	Florence	43°45' N	11°15' E	_	_	_	_	0	_	_	_	_	2013			Bt	Pioneer	Optimum Intrasect	P1498YHR	TC1507 + MON810	Cry1Fa2 + pat and Cry1Ab	Triple	Lepidopteran insect resistance + Glufosinate herbicide tolerance and Lepidopteran insect resistance	_	P1498R	_	4	4	_	_	_	_	_	_	Treated - chlorantraniliprole 13 applications year-1	_	Helicoverpa zeae	_	_	_	_	_	_	0.11	0.04	0.08
M1 2A-31	Maize	Florence	43°45' N	11°15' E	_	_	_	_	0	_	_	_	_	2013			Bt	Pioneer	Optimum Intrasect	P1498YHR	TC1507 + MON810	Cry1Fa2 + pat and Cry1Ab	Triple	Lepidopteran insect resistance + Glufosinate herbicide tolerance and Lepidopteran insect resistance	_	P1498R	_	4	4	_	_	_	_	_	_	Untreated	_	Helicoverpa zeae	_	_	_	_	_	_	0.59	0.04	0.08
M1 2A-31	Maize	Florence	43°45' N	11°15' E	_	_	_	_	0	_	_	_	_	2013			Bt	Dekalb	YieldGard VT Triple	DKC69-40	MON810 + MON88017	Cry1Ab + and cry3Bb1 + cp4 epsps (aroA:CP4)	Triple	Lepidopteran insect resistance and Glyphosate herbicide tolerance + Coleopteran insect resistance	_	DKC69-43RR2	_	4	4	_	_	_	_	_	_	Treated - chlorantraniliprole 13 applications year-1	_	Helicoverpa zeae	_	_	_	_	_	_	0.05	0.02	0.04
M1 2A-31	Maize	Florence	43°45' N	11°15' E	_	_	_	_	0	_	_	_	_	2013			Bt	Dekalb	YieldGard VT Triple	DKC69-40	MON810 + MON88017	Cry1Ab + and cry3Bb1 + cp4 epsps (aroA:CP4)	Triple	Lepidopteran insect resistance and Glyphosate herbicide tolerance + Coleopteran insect resistance	_	DKC69-43RR2	_	4	4	_	_	_	_	_	_	Untreated	_	Helicoverpa zeae	_	_	_	_	_	_	0.49	0.07	0.14
M1 2A-31	Maize	Plymouth	50°22' N	4°8' O	_	_	_	_	0	_	_	_	_	2013			Bt	Pioneer	Optimum Intrasect	P1498YHR	TC1507 + MON810	Cry1Fa2 + pat and Cry1Ab	Triple	Lepidopteran insect resistance + Glufosinate herbicide tolerance and Lepidopteran insect resistance	_	P1498R	_	4	4	_	_	_	_	_	_	Treated - chlorantraniliprole 13 applications year-1	_	Helicoverpa zeae	_	_	_	_	_	_	0.05	0.04	0.08
M1 2A-31	Maize	Plymouth	50°22' N	4°8' O	_	_	_	_	0	_	_	_	_	2013			Bt	Pioneer	Optimum Intrasect	P1498YHR	TC1507 + MON810	Cry1Fa2 + pat and Cry1Ab	Triple	Lepidopteran insect resistance + Glufosinate herbicide tolerance and Lepidopteran insect resistance	_	P1498R	_	4	4	_	_	_	_	_	_	Untreated	_	Helicoverpa zeae	_	_	_	_	_	_	0.05	0.04	0.08
M1 2A-31	Maize	Plymouth	50°22' N	4°8' O	_	_	_	_	0	_	_	_	_	2013			Bt	Dekalb	YieldGard VT Triple	DKC69-40	MON810 + MON88017	Cry1Ab + and cry3Bb1 + cp4 epsps (aroA:CP4)	Triple	Lepidopteran insect resistance and Glyphosate herbicide tolerance + Coleopteran insect resistance	_	DKC69-43RR2	_	4	4	_	_	_	_	_	_	Treated - chlorantraniliprole 13 applications year-1	_	Helicoverpa zeae	_	_	_	_	_	_	0.001	0	0
M1 2A-31	Maize	Plymouth	50°22' N	4°8' O	_	_	_	_	0	_	_	_	_	2013			Bt	Dekalb	YieldGard VT Triple	DKC69-40	MON810 + MON88017	Cry1Ab + and cry3Bb1 + cp4 epsps (aroA:CP4)	Triple	Lepidopteran insect resistance and Glyphosate herbicide tolerance + Coleopteran insect resistance	_	DKC69-43RR2	_	4	4	_	_	_	_	_	_	Untreated	_	Helicoverpa zeae	_	_	_	_	_	_	0.03	0.01	0.02
[truncated: 9 more columns]

[truncated: 10 more sheets: Damaged ears quadruple, Proteins, Lipids, ADF, NDF, TDF, Fumonisins single Cry1Ab, Thricotecens single Cry1Ab, Aflatoxin, Mycotoxins]
