# Supplementary material for: Impact of genetically engineered maize on agronomic, environmental and toxicological traits: a meta-analysis of 21 years of field data
Source: Sci Rep. 2018 Feb 15;8:3113. doi: 10.1038/s41598-018-21284-2 (PMC5814441; doi:10.1038/s41598-018-21284-2)
Supplement: Supplementary file 3 — Dataset 3 [file 41598_2018_21284_MOESM3_ESM.xlsx]

## Sheet: Article title and authors
Supplementary Information 3
Impact of genetically engineered maize on agronomic, environmental and toxicological traits: a meta-analysis of 21 years of field data
Elisa Pellegrinoa, Stefano Bedinib, Marco Nutia,b, Laura Ercoli a,*
aInstitute of Life Sciences, Scuola Superiore Sant'Anna, Piazza Martiri della Libertà 33, 56127 Pisa, Italy
bDepartment of Agriculture, Food and Environment, University of Pisa, via del Borghetto 80, 56125 Pisa, Italy
*Corresponding Author information:
Laura Ercoli
laura.ercoli@santannapisa.it

## Sheet: Number of TO
Article unique identifier	Location	Lat	Long	Year of the experiment	Seed company	Commercial name	Transformation event	toxin(s)/protein expressed	GMO event type	GE traits	Isoline	Replicates GMO	Replicates Non-GMO	Treatment	Target organisms	Sex	Diabrotica spp in GMO (number)	SE	SD	Diabrotica spp in non GMO (number)	SE	SD
7A-3	Sutherland and Ames, Iowa; Mead, Nebraska; Urbana, Illinois; USA			2008 and 2009	DeKalb	DKC 61-69	MON88017	Cry3Bb1	Double (IR + HT)	Coleopteran r. + glyphosate t.	DKC 61-62	4	4	no insecticide treatment	Diabrotica virgifera virgifera	male	2.753	1.95	3.9	11.8	1.983	3.966
7A-3	Sutherland and Ames, Iowa; Mead, Nebraska; Urbana, Illinois; USA			2008 and 2009	DeKalb	DKC 61-69	MON88017	Cry3Bb1	Double (IR + HT)	Coleopteran r. + glyphosate t.	DKC 61-62	4	4	insecticide P1250	Diabrotica virgifera virgifera	male	1.85	1.951	3.902	12.017	1.952	3.904
7A-3	Sutherland and Ames, Iowa; Mead, Nebraska; Urbana, Illinois; USA			2008 and 2009	DeKalb	DKC 61-69	MON88017	Cry3Bb1	Double (IR + HT)	Coleopteran r. + glyphosate t.	DKC 61-62	4	4	insecticide Aztec	Diabrotica virgifera virgifera	male	1.075	1.983	3.966	4.907	2.015	4.03
7A-3	Sutherland and Ames, Iowa; Mead, Nebraska; Urbana, Illinois; USA			2008 and 2009	DeKalb	DKC 61-69	MON88017	Cry3Bb1	Double (IR + HT)	Coleopteran r. + glyphosate t.	DKC 61-62	4	4	no insecticide treatment	Diabrotica virgifera virgifera	female	3.876	1.918	3.836	13.691	1.951	3.902
7A-3	Sutherland and Ames, Iowa; Mead, Nebraska; Urbana, Illinois; USA			2008 and 2009	DeKalb	DKC 61-69	MON88017	Cry3Bb1	Double (IR + HT)	Coleopteran r. + glyphosate t.	DKC 61-62	4	4	insecticide P1250	Diabrotica virgifera virgifera	female	3.069	1.983	3.966	15.156	1.952	3.904
7A-3	Sutherland and Ames, Iowa; Mead, Nebraska; Urbana, Illinois; USA			2008 and 2009	DeKalb	DKC 61-69	MON88017	Cry3Bb1	Double (IR + HT)	Coleopteran r. + glyphosate t.	DKC 61-62	4	4	insecticide Aztec	Diabrotica virgifera virgifera	female	2.391	1.95	3.9	6.574	1.919	3.838
7A-3	Sutherland and Ames, Iowa; Mead, Nebraska; Urbana, Illinois; USA			2008 and 2009	DeKalb	DKC 61-69	MON88017	Cry3Bb1	Double (IR + HT)	Coleopteran r. + glyphosate t.	DKC 61-62	4	4	no insecticide treatment	Diabrotica barberi	male	0.848	0.546	1.092	4.152	0.575	1.15
7A-3	Sutherland and Ames, Iowa; Mead, Nebraska; Urbana, Illinois; USA			2008 and 2009	DeKalb	DKC 61-69	MON88017	Cry3Bb1	Double (IR + HT)	Coleopteran r. + glyphosate t.	DKC 61-62	4	4	insecticide P1250	Diabrotica barberi	male	0.606	0.485	0.97	3.667	0.424	0.848
7A-3	Sutherland and Ames, Iowa; Mead, Nebraska; Urbana, Illinois; USA			2008 and 2009	DeKalb	DKC 61-69	MON88017	Cry3Bb1	Double (IR + HT)	Coleopteran r. + glyphosate t.	DKC 61-62	4	4	insecticide Aztec	Diabrotica barberi	male	0.545	0.425	0.85	3.424	0.485	0.97
7A-3	Sutherland and Ames, Iowa; Mead, Nebraska; Urbana, Illinois; USA			2008 and 2009	DeKalb	DKC 61-69	MON88017	Cry3Bb1	Double (IR + HT)	Coleopteran r. + glyphosate t.	DKC 61-62	4	4	no insecticide treatment	Diabrotica barberi	female	0.909	0.515	1.03	3.212	0.546	1.092
7A-3	Sutherland and Ames, Iowa; Mead, Nebraska; Urbana, Illinois; USA			2008 and 2009	DeKalb	DKC 61-69	MON88017	Cry3Bb1	Double (IR + HT)	Coleopteran r. + glyphosate t.	DKC 61-62	4	4	insecticide P1250	Diabrotica barberi	female	0.606	0.515	1.03	2.939	0.455	0.91
7A-3	Sutherland and Ames, Iowa; Mead, Nebraska; Urbana, Illinois; USA			2008 and 2009	DeKalb	DKC 61-69	MON88017	Cry3Bb1	Double (IR + HT)	Coleopteran r. + glyphosate t.	DKC 61-62	4	4	insecticide Aztec	Diabrotica barberi	female	0.576	0.454	0.908	2.879	0.454	0.908
20A-15	South Farm, Missouri USA			2007		_	MIR604	mCry3A	Single	Coleopteran resistance	isoline	3	3	-	Diabrotica virgifera virgifera	male	3	3	5.19615	58.3	19.8	34.2946
20A-15	South Farm, Missouri USA			2007		_	5307	eCry3.1Ab	Single	Insect resistance	isoline	3	3	-	Diabrotica virgifera virgifera	male	0.7	0.3	0.519615	58.3	19.8	34.2946
20A-15	South Farm, Missouri USA			2007		_	MIR604x5307	mCry3A+eCry3.1Ab	Double	Coleopteran + Insect r.	isoline	3	3	-	Diabrotica virgifera virgifera	male	0	0	0	58.3	19.8	34.2946
20A-15	Bradford, Missouri USA			2008		_	MIR604	mCry3A	Single	Coleopteran resistance	isoline	5	5	-	Diabrotica virgifera virgifera	male	7.6	1.7	3.80132	588.6	92.4	206.613
20A-15	Bradford, Missouri USA			2008		_	5307	eCry3.1Ab	Single	Insect resistance	isoline	5	5	-	Diabrotica virgifera virgifera	male	0.4	0.4	0.894427	588.6	92.4	206.613
20A-15	Bradford, Missouri USA			2008		_	MIR604x5307	mCry3A+eCry3.1Ab	Double	Coleopteran + Insect r.	isoline	5	5	-	Diabrotica virgifera virgifera	male	0	0	0	588.6	92.4	206.613
20A-15	Bradford, Missouri USA			2009		_	MIR604	mCry3A	Single	Coleopteran resistance	isoline	5	5	-	Diabrotica virgifera virgifera	male	14.4	3.6	8.04984	508.4	47.2	105.542
20A-15	Bradford, Missouri USA			2009		_	5307	eCry3.1Ab	Single	Insect resistance	isoline	5	5	-	Diabrotica virgifera virgifera	male	2	0.8	1.78885	508.4	47.2	105.542
20A-15	Bradford, Missouri USA			2009		_	MIR604x5307	mCry3A+eCry3.1Ab	Double	Coleopteran + Insect r.	isoline	5	5	-	Diabrotica virgifera virgifera	male	1.4	0.7	1.56525	508.4	47.2	105.542
20A-15	Hinkson Valley, Missouri USA			2009		_	MIR604	mCry3A	Single	Coleopteran resistance	isoline	5	5	-	Diabrotica virgifera virgifera	male	0.8	0.5	1.11803	116.6	23.5	52.5476
20A-15	Hinkson Valley, Missouri USA			2009		_	5307	eCry3.1Ab	Single	Insect resistance	isoline	5	5	-	Diabrotica virgifera virgifera	male	0	0	0	116.6	23.5	52.5476
20A-15	Hinkson Valley, Missouri USA			2009		_	MIR604x5307	mCry3A+eCry3.1Ab	Double	Coleopteran + Insect r.	isoline	5	5	-	Diabrotica virgifera virgifera	male	0	0	0	116.6	23.5	52.5476
20A-15	Tipton, Missouri USA			2009		_	MIR604	mCry3A	Single	Coleopteran resistance	isoline	4	4	-	Diabrotica virgifera virgifera	male	22.5	10.5	21	825.2	150.9	301.8
20A-15	Tipton, Missouri USA			2009		_	5307	eCry3.1Ab	Single	Insect resistance	isoline	4	4	-	Diabrotica virgifera virgifera	male	0	0	0	825.2	150.9	301.8
20A-15	Tipton, Missouri USA			2009		_	MIR604x5307	mCry3A+eCry3.1Ab	Double	Coleopteran + Insect r.	isoline	4	4	-	Diabrotica virgifera virgifera	male	0	0	0	825.2	150.9	301.8
20A-15	South Farm, Missouri USA			2007		_	MIR604	mCry3A	Single	Coleopteran resistance	isoline	3	3	-	Diabrotica virgifera virgifera	female	1.3	0.7	1.21244	80.7	24.5	42.4352
20A-15	South Farm, Missouri USA			2007		_	5307	eCry3.1Ab	Single	Insect resistance	isoline	3	3	-	Diabrotica virgifera virgifera	female	2	1	1.73205	80.7	24.5	42.4352
20A-15	South Farm, Missouri USA			2007		_	MIR604x5307	mCry3A+eCry3.1Ab	Double	Coleopteran + Insect r.	isoline	3	3	-	Diabrotica virgifera virgifera	female	0.3	0.3	0.519615	80.7	24.5	42.4352
20A-15	Bradford, Missouri USA			2008		_	MIR604	mCry3A	Single	Coleopteran resistance	isoline	5	5	-	Diabrotica virgifera virgifera	female	6.4	1.9	4.24853	375	59	131.928
20A-15	Bradford, Missouri USA			2008		_	5307	eCry3.1Ab	Single	Insect resistance	isoline	5	5	-	Diabrotica virgifera virgifera	female	0.2	0.2	0.447214	375	59	131.928
20A-15	Bradford, Missouri USA			2008		_	MIR604x5307	mCry3A+eCry3.1Ab	Double	Coleopteran + Insect r.	isoline	5	5	-	Diabrotica virgifera virgifera	female	0.6	0.2	0.447214	375	59	131.928
20A-15	Bradford, Missouri USA			2009		_	MIR604	mCry3A	Single	Coleopteran resistance	isoline	5	5	-	Diabrotica virgifera virgifera	female	9.4	3.6	8.04984	573.2	81.1	181.345
20A-15	Bradford, Missouri USA			2009		_	5307	eCry3.1Ab	Single	Insect resistance	isoline	5	5	-	Diabrotica virgifera virgifera	female	3.2	1.1	2.45967	573.2	81.1	181.345
20A-15	Bradford, Missouri USA			2009		_	MIR604x5307	mCry3A+eCry3.1Ab	Double	Coleopteran + Insect r.	isoline	5	5	-	Diabrotica virgifera virgifera	female	0.8	0.4	0.894427	573.2	81.1	181.345
20A-15	Hinkson Valley, Missouri USA			2009		_	MIR604	mCry3A	Single	Coleopteran resistance	isoline	5	5	-	Diabrotica virgifera virgifera	female	1.6	0.9	2.01246	93.4	21.7	48.5227
20A-15	Hinkson Valley, Missouri USA			2009		_	5307	eCry3.1Ab	Single	Insect resistance	isoline	5	5	-	Diabrotica virgifera virgifera	female	0.4	0.2	0.447214	93.4	21.7	48.5227
20A-15	Hinkson Valley, Missouri USA			2009		_	MIR604x5307	mCry3A+eCry3.1Ab	Double	Coleopteran + Insect r.	isoline	5	5	-	Diabrotica virgifera virgifera	female	0.2	0.2	0.447214	93.4	21.7	48.5227
20A-15	Tipton, Missouri USA			2009		_	MIR604	mCry3A	Single	Coleopteran resistance	isoline	4	4	-	Diabrotica virgifera virgifera	female	30.3	19.1	38.2	1150.8	141.8	283.6
20A-15	Tipton, Missouri USA			2009		_	5307	eCry3.1Ab	Single	Insect resistance	isoline	4	4	-	Diabrotica virgifera virgifera	female	0.5	0.5	1	1150.8	141.8	283.6
20A-15	Tipton, Missouri USA			2009		_	MIR604x5307	mCry3A+eCry3.1Ab	Double	Coleopteran + Insect r.	isoline	4	4	-	Diabrotica virgifera virgifera	female	0.5	0.5	1	1150.8	141.8	283.6
20A-15	South Farm, Missouri USA			2007		_	MIR604	mCry3A	Single	Coleopteran resistance	isoline	3	3	-	Diabrotica barberi	male	0.3	0.3	0.519615	22.3	5.5	9.52628
20A-15	South Farm, Missouri USA			2007		_	5307	eCry3.1Ab	Single	Insect resistance	isoline	3	3	-	Diabrotica barberi	male	0.3	0.3	0.519615	22.3	5.5	9.52628
20A-15	South Farm, Missouri USA			2007		_	MIR604x5307	mCry3A+eCry3.1Ab	Double	Coleopteran + Insect r.	isoline	3	3	-	Diabrotica barberi	male	0	0	0	22.3	5.5	9.52628
20A-15	Bradford, Missouri USA			2008		_	MIR604	mCry3A	Single	Coleopteran resistance	isoline	5	5	-	Diabrotica barberi	male	0.8	0.4	0.894427	21.4	2.5	5.59017
20A-15	Bradford, Missouri USA			2008		_	5307	eCry3.1Ab	Single	Insect resistance	isoline	5	5	-	Diabrotica barberi	male	0.2	0.2	0.447214	21.4	2.5	5.59017
20A-15	Bradford, Missouri USA			2008		_	MIR604x5307	mCry3A+eCry3.1Ab	Double	Coleopteran + Insect r.	isoline	5	5	-	Diabrotica barberi	male	0	0	0	21.4	2.5	5.59017
20A-15	Bradford, Missouri USA			2009		_	MIR604	mCry3A	Single	Coleopteran resistance	isoline	5	5	-	Diabrotica barberi	male	0	0	0	0	0	0
20A-15	Bradford, Missouri USA			2009		_	5307	eCry3.1Ab	Single	Insect resistance	isoline	5	5	-	Diabrotica barberi	male	0	0	0	0	0	0
20A-15	Bradford, Missouri USA			2009		_	MIR604x5307	mCry3A+eCry3.1Ab	Double	Coleopteran + Insect r.	isoline	5	5	-	Diabrotica barberi	male	0	0	0	0	0	0
20A-15	Hinkson Valley, Missouri USA			2009		_	MIR604	mCry3A	Single	Coleopteran resistance	isoline	5	5	-	Diabrotica barberi	male	0	0	0	0	0	0
20A-15	Hinkson Valley, Missouri USA			2009		_	5307	eCry3.1Ab	Single	Insect resistance	isoline	5	5	-	Diabrotica barberi	male	0	0	0	0	0	0
20A-15	Hinkson Valley, Missouri USA			2009		_	MIR604x5307	mCry3A+eCry3.1Ab	Double	Coleopteran + Insect r.	isoline	5	5	-	Diabrotica barberi	male	0	0	0	0	0	0
20A-15	Tipton, Missouri USA			2009		_	MIR604	mCry3A	Single	Coleopteran resistance	isoline	4	4	-	Diabrotica barberi	male	0	0	0	0	0	0
20A-15	Tipton, Missouri USA			2009		_	5307	eCry3.1Ab	Single	Insect resistance	isoline	4	4	-	Diabrotica barberi	male	0	0	0	0	0	0
20A-15	Tipton, Missouri USA			2009		_	MIR604x5307	mCry3A+eCry3.1Ab	Double	Coleopteran + Insect r.	isoline	4	4	-	Diabrotica barberi	male	0	0	0	0	0	0
20A-15	South Farm, Missouri USA			2007		_	MIR604	mCry3A	Single	Coleopteran resistance	isoline	3	3	-	Diabrotica undecimpunctata howardi	female	0.7	0.3	0.519615	1.3	0.7	1.21244
20A-15	South Farm, Missouri USA			2007		_	5307	eCry3.1Ab	Single	Insect resistance	isoline	3	3	-	Diabrotica undecimpunctata howardi	female	1.7	0.9	1.55885	1.3	0.7	1.21244
20A-15	South Farm, Missouri USA			2007		_	MIR604x5307	mCry3A+eCry3.1Ab	Double	Coleopteran + Insect r.	isoline	3	3	-	Diabrotica undecimpunctata howardi	female	1	1	1.73205	1.3	0.7	1.21244
20A-15	Bradford, Missouri USA			2008		_	MIR604	mCry3A	Single	Coleopteran resistance	isoline	5	5	-	Diabrotica undecimpunctata howardi	female	8.2	3.7	8.27345	17.6	8.7	19.4538
20A-15	Bradford, Missouri USA			2008		_	5307	eCry3.1Ab	Single	Insect resistance	isoline	5	5	-	Diabrotica undecimpunctata howardi	female	3.4	1.5	3.3541	17.6	8.7	19.4538
20A-15	Bradford, Missouri USA			2008		_	MIR604x5307	mCry3A+eCry3.1Ab	Double	Coleopteran + Insect r.	isoline	5	5	-	Diabrotica undecimpunctata howardi	female	3.2	1.9	4.24853	17.6	8.7	19.4538
20A-15	Bradford, Missouri USA			2009		_	MIR604	mCry3A	Single	Coleopteran resistance	isoline	5	5	-	Diabrotica undecimpunctata howardi	female	10.4	2.6	5.81378	28.8	11.1	24.8204
20A-15	Bradford, Missouri USA			2009		_	5307	eCry3.1Ab	Single	Insect resistance	isoline	5	5	-	Diabrotica undecimpunctata howardi	female	10.2	3.5	7.82624	28.8	11.1	24.8204
20A-15	Bradford, Missouri USA			2009		_	MIR604x5307	mCry3A+eCry3.1Ab	Double	Coleopteran + Insect r.	isoline	5	5	-	Diabrotica undecimpunctata howardi	female	5.4	1.4	3.1305	28.8	11.1	24.8204
20A-15	Hinkson Valley, Missouri USA			2009		_	MIR604	mCry3A	Single	Coleopteran resistance	isoline	5	5	-	Diabrotica undecimpunctata howardi	female	19.8	5.1	11.4039	48.8	3.5	7.82624
20A-15	Hinkson Valley, Missouri USA			2009		_	5307	eCry3.1Ab	Single	Insect resistance	isoline	5	5	-	Diabrotica undecimpunctata howardi	female	15.4	1.9	4.24853	48.8	3.5	7.82624
20A-15	Hinkson Valley, Missouri USA			2009		_	MIR604x5307	mCry3A+eCry3.1Ab	Double	Coleopteran + Insect r.	isoline	5	5	-	Diabrotica undecimpunctata howardi	female	18.8	2.5	5.59017	48.8	3.5	7.82624
20A-15	Tipton, Missouri USA			2009		_	MIR604	mCry3A	Single	Coleopteran resistance	isoline	4	4	-	Diabrotica undecimpunctata howardi	female	23.5	11.1	22.2	82.3	36.9	73.8
20A-15	Tipton, Missouri USA			2009		_	5307	eCry3.1Ab	Single	Insect resistance	isoline	4	4	-	Diabrotica undecimpunctata howardi	female	37.5	4.9	9.8	82.3	36.9	73.8
20A-15	Tipton, Missouri USA			2009		_	MIR604x5307	mCry3A+eCry3.1Ab	Double	Coleopteran + Insect r.	isoline	4	4	-	Diabrotica undecimpunctata howardi	female	23.3	8.5	17	82.3	36.9	73.8
55C-27	Fowler, Indiana USA			2004		_	1507	Cry1F	Double	Lepidopteran r. + glufosinate t.	isoline	4	4	-	Diabrotica barberi	male	529.3	_	443.1	402.3	_	298.7
55C-27	Fowler, Indiana USA			2004		_	59122	Cry34/35Ab1	Double	Coleopteran r. + glufosinate t.	isoline	4	4	-	Diabrotica barberi	male	27	_	22.8	402.3	_	298.7
55C-27	Fowler, Indiana USA			2004		_	59122 + 1507	Cry34/35Ab1 + Cry1F	Triple	Lepidopteran, coleopteran r. + glufosinate t.	isoline	4	4	-	Diabrotica barberi	male	13	_	6.9	402.3	_	298.7
60C-22	Monmouth, Illinois USA			2000		_	MON863	Cry3Bb1	Single	Coleopteran resistance	RX670	4	4	Control	Diabrotica spp.	-	0.2	0.2	0.4	1.4	0.8	1.6
60C-22	Monmouth, Illinois USA			2000		_	MON863	Cry3Bb1	Single	Coleopteran resistance	RX670	4	4	Seed	Diabrotica spp.	-	0.8	0.8	1.6	2.3	1.2	2.4
60C-22	Monmouth, Illinois USA			2000		_	MON863	Cry3Bb1	Single	Coleopteran resistance	RX670	4	4	Soil	Diabrotica spp.	-	0.5	0.2	0.4	0.3	0.3	0.6
60C-22	Monmouth, Illinois USA			2000		_	MON863	Cry3Bb1	Single	Coleopteran resistance	RX670	4	4	Foliar	Diabrotica spp.	-	0.9	0.6	1.2	0.7	0.3	0.6
60C-22	Monmouth, Illinois USA			2001		_	MON863	Cry3Bb1	Single	Coleopteran resistance	RX670	4	4	Control	Diabrotica spp.	-	0.2	0.1	0.2	0.5	0.2	0.4
60C-22	Monmouth, Illinois USA			2001		_	MON863	Cry3Bb1	Single	Coleopteran resistance	RX670	4	4	Seed	Diabrotica spp.	-	0.8	0.7	1.4	0.3	0.1	0.2
60C-22	Monmouth, Illinois USA			2001		_	MON863	Cry3Bb1	Single	Coleopteran resistance	RX670	4	4	Soil	Diabrotica spp.	-	0	0	0	0.1	0.1	0.2
60C-22	Monmouth, Illinois USA			2001		_	MON863	Cry3Bb1	Single	Coleopteran resistance	RX670	4	4	Foliar	Diabrotica spp.	-	0.4	0.2	0.4	0.7	0.5	1
60C-22	Monmouth, Illinois USA			2002		_	MON863	Cry3Bb1	Single	Coleopteran resistance	RX670	4	4	Control	Diabrotica spp.	-	0	0	0	0.7	0.4	0.8
60C-22	Monmouth, Illinois USA			2002		_	MON863	Cry3Bb1	Single	Coleopteran resistance	RX670	4	4	Seed	Diabrotica spp.	-	0	0	0	0.4	0.1	0.2
60C-22	Monmouth, Illinois USA			2002		_	MON863	Cry3Bb1	Single	Coleopteran resistance	RX670	4	4	Soil	Diabrotica spp.	-	0.2	0.1	0.2	0.1	0.1	0.2
60C-22	Monmouth, Illinois USA			2002		_	MON863	Cry3Bb1	Single	Coleopteran resistance	RX670	4	4	Foliar	Diabrotica spp.	-	0	0	0	0.2	0.1	0.2
60C-23	Monmouth, Illinois USA			2000		_	MON 863	Cry3Bb1	Single	Coleopteran resistance	RX670	4	4	Control	Diabrotica virgifera virgifera	-	24.9	2	4	29.7	1.4	2.8
60C-23	Monmouth, Illinois USA			2000		_	MON 863	Cry3Bb1	Single	Coleopteran resistance	RX670	4	4	Seed	Diabrotica virgifera virgifera	-	23.3	2.6	5.2	31.3	2.6	5.2
60C-23	Monmouth, Illinois USA			2000		_	MON 863	Cry3Bb1	Single	Coleopteran resistance	RX670	4	4	Soil	Diabrotica virgifera virgifera	-	29.1	3.7	7.4	31.5	2.2	4.4
60C-23	Monmouth, Illinois USA			2000		_	MON 863	Cry3Bb1	Single	Coleopteran resistance	RX670	4	4	Foliar	Diabrotica virgifera virgifera	-	16.8	1.5	3	26.58	1.7	3.4
60C-23	Monmouth, Illinois USA			2001		_	MON 863	Cry3Bb1	Single	Coleopteran resistance	RX670	4	4	Control	Diabrotica virgifera virgifera	-	34.7	2.3	4.6	38.6	2.4	4.8
60C-23	Monmouth, Illinois USA			2001		_	MON 863	Cry3Bb1	Single	Coleopteran resistance	RX670	4	4	Seed	Diabrotica virgifera virgifera	-	29.7	1.5	3	43.3	3.1	6.2
60C-23	Monmouth, Illinois USA			2001		_	MON 863	Cry3Bb1	Single	Coleopteran resistance	RX670	4	4	Soil	Diabrotica virgifera virgifera	-	26.2	2.1	4.2	31.6	5.4	10.8
60C-23	Monmouth, Illinois USA			2001		_	MON 863	Cry3Bb1	Single	Coleopteran resistance	RX670	4	4	Foliar	Diabrotica virgifera virgifera	-	23.8	3.5	7	34.5	8.4	16.8
60C-23	Monmouth, Illinois USA			2002		_	MON 863	Cry3Bb1	Single	Coleopteran resistance	RX670	4	4	Control	Diabrotica virgifera virgifera	-	14.3	3.7	7.4	20.4	5.2	10.4
60C-23	Monmouth, Illinois USA			2002		_	MON 863	Cry3Bb1	Single	Coleopteran resistance	RX670	4	4	Seed	Diabrotica virgifera virgifera	-	16.3	5.8	11.6	17.4	1.2	2.4
60C-23	Monmouth, Illinois USA			2002		_	MON 863	Cry3Bb1	Single	Coleopteran resistance	RX670	4	4	Soil	Diabrotica virgifera virgifera	-	18.5	7.6	15.2	17.3	3.3	6.6
60C-23	Monmouth, Illinois USA			2002		_	MON 863	Cry3Bb1	Single	Coleopteran resistance	RX670	4	4	Foliar	Diabrotica virgifera virgifera	-	13.8	5.3	10.6	10.3	0.9	1.8
