# Supplementary material for: Impact of genetically engineered maize on agronomic, environmental and toxicological traits: a meta-analysis of 21 years of field data
Source: Sci Rep. 2018 Feb 15;8:3113. doi: 10.1038/s41598-018-21284-2 (PMC5814441; doi:10.1038/s41598-018-21284-2)
Supplement: Supplementary file 4 — Dataset 4 [file 41598_2018_21284_MOESM4_ESM.xlsx]

## Sheet: Article title and authors
Supplementary Information 4
Impact of genetically engineered maize on agronomic, environmental and toxicological traits: a meta-analysis of 21 years of field data
Elisa Pellegrinoa, Stefano Bedinib, Marco Nutia,b, Laura Ercoli a,*
aInstitute of Life Sciences, Scuola Superiore Sant'Anna, Piazza Martiri della Libertà 33, 56127 Pisa, Italy
bDepartment of Agriculture, Food and Environment, University of Pisa, via del Borghetto 80, 56125 Pisa, Italy
*Corresponding Author information:
Laura Ercoli
laura.ercoli@santannapisa.it

## Sheet: Anthocoridae
Families																			ANTHOCORIDS
Code int		Location	Year	Previous crop	Agronomical technique	Seed company	Commercial name	Transformation event	toxin(s)/protein expressed	GMO event type	GE traits	Isoline	Replicates GMO	Replicates Non-GMO	Agronomic practices	Biocontrol treatment	Insect infestation treatment	Insect stress treatment	Number of Anthocorids in GMO	SE	SD	Number of Anthocorids in non GMO	SE	SD	P
M3	8B-3	Nebraska, Iowa, Indiana, and Wisconsin, USA	2004		visual surveillance, sticky cards, and pitfall traps			DAS1507-1	Cry1Fa2 + pat	double	Glufosinate Tolerance + Lepidopteran Resistance	isoline	40	40					2.81			3.77			0.55
M3	8B-3	Nebraska, Iowa, Indiana, and Wisconsin, USA	2005		visual surveillance, sticky cards, and pitfall traps			DAS1507-1	Cry1Fa2 + pat	double	Glufosinate Tolerance + Lepidopteran Resistance	isoline	40	40					8.92			9.31			0.88
M3	8B-3	Nebraska, Iowa, Indiana, and Wisconsin, USA	2006		visual surveillance, sticky cards, and pitfall traps			DAS1507-1	Cry1Fa2 + pat	double	Glufosinate Tolerance + Lepidopteran Resistance	isoline	40	40					3.73			3.93			0.9
M3	12A-26	Lleida and Tajo Valley, Spain	year 1 and 2		visual inspection		PR33P67 and DKC6041 YG	MON810	Cry1Ab	single	Lepidopteran Resistance	PR33P66 and DKC6040	26	26					1.48	0.2	1.0198	1.44	0.21	1.07079	> 0.05
M3	55C-26	Manhattan, Kansas USA	2002		-		YieldGard Rootworm	MON88017	Cry3Bb1 + cp4 epsps (aroA:CP4)	double	Glyphosate Tolerance + Coleopteran Resistance	isoline	4	4		clothianidin ST			1.42	0.46	0.92	1.6	0.52	1.04	> 0.05
M3	55C-26	Manhattan, Kansas USA	2003		-		YieldGard Rootworm	MON88017	Cry3Bb1 + cp4 epsps (aroA:CP4)	double	Glyphosate Tolerance + Coleopteran Resistance	isoline	4	4		clothianidin ST			3.68	0.57	1.14	3.7	0.61	1.22	n.s.
M3	55C-26	Scandia, Kansas USA	2003		-		YieldGard Rootworm	MON88017	Cry3Bb1 + cp4 epsps (aroA:CP4)	double	Glyphosate Tolerance + Coleopteran Resistance	isoline	4	4					2.55	0.19	0.38	2.62	0.23	0.46	n.s.
M3	57C-13	Bonn, Germany	2001		-		Novelis	MON 810	Cry1Ab	single	Lepidopteran Resistance	Nobilis	4	8					0.77		0.34	0.85		0.38
M3	57C-13	Bonn, Germany	2002		-		Novelis	MON 810	Cry1Ab	single	Lepidopteran Resistance	Nobilis	8	8					1		0.35	0.9		0.26
M3	57C-13	Bonn, Germany	2003		-		Novelis	MON 810	Cry1Ab	single	Lepidopteran Resistance	Nobilis	8	8					1.45		0.34	1.4		0.29
M3	60C-19	Plains, Georgia USA	2001		visual count	Pioneer	31B13 and 32K64	MON 810	Cry1Ab	single	Lepidopteran Resistance	3223 and 32K61	4	4					1.64	0.31	0.62	1.29	0.08	0.16	0.173
M3	60C-19	Plains, Georgia USA	2002		visual count	Pioneer	31B13 and 32K64	MON 810	Cry1Ab	single	Lepidopteran Resistance	3223 and 32K61	4	4					3.17	0.42	0.84	2.93	0.38	0.76	0.444
M3	60C-19	Griffin, Georgia USA	2001		visual count	Pioneer	31B13 and 32K64	MON 810	Cry1Ab	single	Lepidopteran Resistance	3223 and 32K61	4	4					3.27	0.56	1.12	2.49	0.42	0.84	0.07
M3	60C-19	Griffin, Georgia USA	2002		visual count	Pioneer	31B13 and 32K64	MON 810	Cry1Ab	single	Lepidopteran Resistance	3223 and 32K61	4	4					1.84	0.29	0.58	1.97	0.36	0.72	0.822
M3	60C-20	Lewin, Ames and Nashua, Iowa USA	1996-1998		Early planting date		MAX454	176	Cry1Ab + bar	double	Glufosinate Tolerance + Lepidopteran Resistance	4490 and 4494	4	4					1	0.16	0.32	1.1	0.16	0.32
M3	60C-20	Lewin, Ames and Nashua, Iowa USA	1996-1998		Middle planting date		MAX454	176	Cry1Ab + bar	double	Glufosinate Tolerance + Lepidopteran Resistance	4490 and 4494	4	4					0.7	0.1	0.2	0.7	0.08	0.16
M3	60C-20	Lewin, Ames and Nashua, Iowa USA	1996-1998		Late planting date		MAX454	176	Cry1Ab + bar	double	Glufosinate Tolerance + Lepidopteran Resistance	4490 and 4494	4	4					0.4	0.06	0.12	0.4	0.07	0.14
M3	60C-20	Lewis, Ames and Nashua, Iowa USA	1996-1998		Early planting date		MAX454	176	Cry1Ab + bar	double	Glufosinate Tolerance + Lepidopteran Resistance	4490 and 4494	4	4					12.2	0.9	1.8	11.5	0.61	1.22
M3	60C-20	Lewis, Ames and Nashua, Iowa USA	1996-1998		Middle planting date		MAX454	176	Cry1Ab + bar	double	Glufosinate Tolerance + Lepidopteran Resistance	4490 and 4494	4	4					11.4	0.63	1.26	10	0.49	0.98
M3	60C-20	Lewis, Ames and Nashua, Iowa USA	1996-1998		Late planting date		MAX454	176	Cry1Ab + bar	double	Glufosinate Tolerance + Lepidopteran Resistance	4490 and 4494	4	4					10.2	0.5	1	10.5	0.57	1.14
M3	60C-20	Lewis, Ames and Nashua, Iowa USA	1996-1998		Early planting date		N6800Bt, N7333Bt, N4640Bt	Bt11	Cry1Ab + pat	double	Glufosinate Tolerance + Lepidopteran Resistance	N6800, N7333, N4640	4	4					0.5	0.08	0.16	0.5	0.07	0.14
M3	60C-20	Lewis, Ames and Nashua, Iowa USA	1996-1998		Middle planting date		N6800Bt, N7333Bt, N4640Bt	Bt11	Cry1Ab + pat	double	Glufosinate Tolerance + Lepidopteran Resistance	N6800, N7333, N4640	4	4					0.4	0.08	0.16	0.4	0.05	0.1
M3	60C-20	Lewis, Ames and Nashua, Iowa USA	1996-1998		Late planting date		N6800Bt, N7333Bt, N4640Bt	Bt11	Cry1Ab + pat	double	Glufosinate Tolerance + Lepidopteran Resistance	N6800, N7333, N4640	4	4					0.3	0.05	0.1	0.3	0.04	0.08
M3	60C-20	Lewis, Ames and Nashua, Iowa USA	1996-1998		Early planting date		N6800Bt, N7333Bt, N4640Bt	Bt11	Cry1Ab + pat	double	Glufosinate Tolerance + Lepidopteran Resistance	N6800, N7333, N4640	4	4					8.6	0.5	1	8.8	0.48	0.96
M3	60C-20	Lewis, Ames and Nashua, Iowa USA	1996-1998		Middle planting date		N6800Bt, N7333Bt, N4640Bt	Bt11	Cry1Ab + pat	double	Glufosinate Tolerance + Lepidopteran Resistance	N6800, N7333, N4640	4	4					8.8	0.47	0.94	9	0.55	1.1
M3	60C-20	Lewis, Ames and Nashua, Iowa USA	1996-1998		Late planting date		N6800Bt, N7333Bt, N4640Bt	Bt11	Cry1Ab + pat	double	Glufosinate Tolerance + Lepidopteran Resistance	N6800, N7333, N4640	4	4					9	0.45	0.9	11	0.57	1.14
M3	60C-23	Monmouth, Illinois USA	2000					MON 863	Cry3Bb1	single	Coleopteran Resistance	RX670	4	4		Control			150.1	8.7	17.4	145.6	7	14
M3	60C-23	Monmouth, Illinois USA	2000					MON 863	Cry3Bb1	single	Coleopteran Resistance	RX670	4	4		Seed			143.3	7.7	15.4	139.1	6.6	13.2
M3	60C-23	Monmouth, Illinois USA	2000					MON 863	Cry3Bb1	single	Coleopteran Resistance	RX670	4	4		Soil			133.3	9.2	18.4	130.4	5.8	11.6
M3	60C-23	Monmouth, Illinois USA	2000					MON 863	Cry3Bb1	single	Coleopteran Resistance	RX670	4	4		Foliar			69.2	11.8	23.6	67	7.2	14.4
M3	60C-23	Monmouth, Illinois USA	2001					MON 863	Cry3Bb1	single	Coleopteran Resistance	RX670	4	4		Control			35.4	2.8	5.6	37.8	1.9	3.8
M3	60C-23	Monmouth, Illinois USA	2001					MON 863	Cry3Bb1	single	Coleopteran Resistance	RX670	4	4		Seed			27.9	2.2	4.4	33.1	0.9	1.8
M3	60C-23	Monmouth, Illinois USA	2001					MON 863	Cry3Bb1	single	Coleopteran Resistance	RX670	4	4		Soil			27.8	1.6	3.2	33.8	3.1	6.2
M3	60C-23	Monmouth, Illinois USA	2001					MON 863	Cry3Bb1	single	Coleopteran Resistance	RX670	4	4		Foliar			21.3	2	4	30.9	3.5	7
M3	60C-23	Monmouth, Illinois USA	2002					MON 863	Cry3Bb1	single	Coleopteran Resistance	RX670	4	4		Control			25	0.8	1.6	31.1	6.3	12.6
M3	60C-23	Monmouth, Illinois USA	2002					MON 863	Cry3Bb1	single	Coleopteran Resistance	RX670	4	4		Seed			25.5	1.6	3.2	25.9	2.9	5.8
M3	60C-23	Monmouth, Illinois USA	2002					MON 863	Cry3Bb1	single	Coleopteran Resistance	RX670	4	4		Soil			24.2	3.2	6.4	25.2	2.9	5.8
M3	60C-23	Monmouth, Illinois USA	2002					MON 863	Cry3Bb1	single	Coleopteran Resistance	RX670	4	4		Foliar			15.4	2.4	4.8	18.4	2.6	5.2
M3	61C-38	Lleda	2000		-		Compa CB	176	Cry1Ab + bar	double	Glufosinate Tolerance + Lepidopteran Resistance	Dracma	4	4					0.478	0.076	0.152	0.587	0.076	0.152
M3	61C-38	Lleda	2001		-		Compa CB	176	Cry1Ab + bar	double	Glufosinate Tolerance + Lepidopteran Resistance	Dracma	4	4					0.946	0.108	0.216	1	0.076	0.152
M3	61C-38	Lleda	2002		-		Compa CB	176	Cry1Ab + bar	double	Glufosinate Tolerance + Lepidopteran Resistance	Dracma	4	4					1.022	0.119	0.238	1.152	0.141	0.282
M3	61C-38	Madrid	2000		-		Compa CB	176	Cry1Ab + bar	double	Glufosinate Tolerance + Lepidopteran Resistance	Dracma	3	3					3.13	0.631	1.09292	3.022	0.554	0.959556
M3	61C-38	Madrid	2001		-		Compa CB	176	Cry1Ab + bar	double	Glufosinate Tolerance + Lepidopteran Resistance	Dracma	3	3					1.837	0.424	0.73439	1.848	0.467	0.808868
M3	61C-38	Madrid	2002		-		Compa CB	176	Cry1Ab + bar	double	Glufosinate Tolerance + Lepidopteran Resistance	Dracma	3	3					2.75	0.511	0.885078	3.13	0.685	1.18645
M3	71C-34	Scandia, Kansas USA	2000					MON 863	Cry3Bb1	single	Coleopteran Resistance	isoline	4	4					1.4	0.3	0.6	1.1	0.3	0.6	n.s.
M3	71C-34	Sublette, Kansas USA	2000					MON 863	Cry3Bb1	single	Coleopteran Resistance	isoline	3	3					0.8	0.2	0.34641	1	0.2	0.34641	n.s.
M3	71C-34	Manhattan, Kansas USA	2001		seed treatment			MON 863	Cry3Bb1	single	Coleopteran Resistance	isoline	4	4					1.7	0.2	0.4	1.8	0.2	0.4	n.s.
M3	71C-34	Scandia, Kansas USA	2001		seed treatment			MON 863	Cry3Bb1	single	Coleopteran Resistance	isoline	4	4					0.3	0.1	0.2	0.1	0.1	0.2	n.s.
M3	71C-34	Scandia, Kansas USA	2001		seed treatment			MON 863	Cry3Bb1	single	Coleopteran Resistance	isoline	4	4					0.8	0.2	0.4	0.9	0.2	0.4	n.s.
M3	81D-50	Rosemount, Minnesota USA	1998				GH 0937	not specified	Cry1Ab	not specified	Lepidopteran Resistance	Bonus	4	4	whorl stage	open field			0.166667			0.00133333			0.24
M3	81D-50	Rosemount, Minnesota USA	1998				GH 0937	not specified	Cry1Ab	not specified	Lepidopteran Resistance	Bonus	4	4	silk stage	open field			0.18			0.346667			0.24
M3	81D-50	Rosemount, Minnesota USA	1999				GH 0937	not specified	Cry1Ab	not specified	Lepidopteran Resistance	Bonus	4	4	silk stage	open field			0.333333			0.473333			0.99
M3	81D-50	Rosemount, Minnesota USA	1999				GH 0937	not specified	Cry1Ab	not specified	Lepidopteran Resistance	Bonus	4	4		plots inside cages			0.7			0.783333			0.32
M3	93D-28	Constantine, Minnesota USA	1994					not specified	Cry1Ab	not specified	Lepidopteran Resistance	derived from inbred line 00526	3	3	sampling 2 august				1.107		0.512	1.107		0.272	n.s.
M3	93D-28	Constantine, Minnesota USA	1994					not specified	Cry1Ab	not specified	Lepidopteran Resistance	derived from inbred line 00526	3	3	sampling 17 aug				1.42		0.41	1.453		0.329	n.s.
M3	93D-28	Constantine, Minnesota USA	1994					not specified	Cry1Ab	not specified	Lepidopteran Resistance	derived from inbred line 00526	3	3	sampling 12 sept				0.487		0.257	0.68		0.197	n.s.
M3	US2 5-10	USA-IABG	2012					MON 87411	Cry3Bb1 + cp4 epsps (aroA:CP4)	double	Glyphosate Tolerance + Coleopteran Resistance	isoline	4	4	sticky traps				0.9	0.42	0.84	1.6	0.26	0.52
M3	US2 5-10	USA-NCBD	2012					MON 87411	Cry3Bb1 + cp4 epsps (aroA:CP4)	double	Glyphosate Tolerance + Coleopteran Resistance	isoline	4	4	sticky traps				1	0.24	0.48	0.7	0.15	0.3
M3	US2 5-10	USA-PAHM	2012					MON 87411	Cry3Bb1 + cp4 epsps (aroA:CP4)	double	Glyphosate Tolerance + Coleopteran Resistance	isoline	4	4	sticky traps				2	0.53	1.06	2.2	0.64	1.28
M3	US2 5-10	USA-IABG	2012					MON 87411	Cry3Bb1 + cp4 epsps (aroA:CP4)	double	Glyphosate Tolerance + Coleopteran Resistance	isoline	4	4	visual counts				2.1	0.16	0.32	1.8	0.26	0.52
M3	US2 5-10	USA-NCBD	2012					MON 87411	Cry3Bb1 + cp4 epsps (aroA:CP4)	double	Glyphosate Tolerance + Coleopteran Resistance	isoline	4	4	visual counts				1.2	0.17	0.34	1	0.8	1.6
M3	US2 5-10	USA-PAHM	2012					MON 87411	Cry3Bb1 + cp4 epsps (aroA:CP4)	double	Glyphosate Tolerance + Coleopteran Resistance	isoline	4	4	visual counts				4.4	0.92	1.84	7.5	1.25	2.5
M3	US2 5-10	Argentina-BAFE	2012-2013					MON 87411	Cry3Bb1 + cp4 epsps (aroA:CP4)	double	Glyphosate Tolerance + Coleopteran Resistance	isoline	4	4	sticky traps				8.1	0.54	1.08	6.4	0.57	1.14
M3	US2 5-10	Argentina-BAGH	2012-2013					MON 87411	Cry3Bb1 + cp4 epsps (aroA:CP4)	double	Glyphosate Tolerance + Coleopteran Resistance	isoline	4	4	sticky traps				4.6	0.74	1.48	5.5	0.35	0.7
M3	US2 5-10	Argentina-BAFE	2012-2013					MON 87411	Cry3Bb1 + cp4 epsps (aroA:CP4)	double	Glyphosate Tolerance + Coleopteran Resistance	isoline	4	4	visual counts				10.4	1.63	3.26	11.4	1.07	2.14
M3	US2 5-10	Argentina-BAGH	2012-2013					MON 87411	Cry3Bb1 + cp4 epsps (aroA:CP4)	double	Glyphosate Tolerance + Coleopteran Resistance	isoline	4	4	visual counts				7.8	0.55	1.1	7.4	0.55	1.1
M3	US2 5-10	Argentina-ERMY	2012-2013					MON 87411	Cry3Bb1 + cp4 epsps (aroA:CP4)	double	Glyphosate Tolerance + Coleopteran Resistance	isoline	4	4	visual counts				3.1	0.53	1.06	3.4	0.63	1.26
M3	US2 5-10	Argentina-TMBU	2012-2013					MON 87411	Cry3Bb1 + cp4 epsps (aroA:CP4)	double	Glyphosate Tolerance + Coleopteran Resistance	isoline	4	4	visual counts				3.2	0.62	1.24	4.3	0.81	1.62
M3	US2 5-10	Brazil-PRRO	2013-2014					MON 87411	Cry3Bb1 + cp4 epsps (aroA:CP4)	double	Glyphosate Tolerance + Coleopteran Resistance	isoline	4	4	sticky traps				4.7	0.78	1.56	7	0.95	1.9
M3	US2 5-10	Brazil-RSNM	2013-2014					MON 87411	Cry3Bb1 + cp4 epsps (aroA:CP4)	double	Glyphosate Tolerance + Coleopteran Resistance	isoline	4	4	sticky traps				17.2	2.08	4.16	13.8	2.66	5.32
M3	US2 5-10	Brazil-SPSD	2013-2014					MON 87411	Cry3Bb1 + cp4 epsps (aroA:CP4)	double	Glyphosate Tolerance + Coleopteran Resistance	isoline	4	4	sticky traps				9.5	1.05	2.1	8.6	1.81	3.62
M3	US2 5-10	Brazil-RSNM	2013-2014					MON 87411	Cry3Bb1 + cp4 epsps (aroA:CP4)	double	Glyphosate Tolerance + Coleopteran Resistance	isoline	4	4	visual counts				1.6	0.32	0.64	1.8	0.49	0.98
M3	US2 5-10	Brazil-SPSD	2013-2014					MON 87411	Cry3Bb1 + cp4 epsps (aroA:CP4)	double	Glyphosate Tolerance + Coleopteran Resistance	isoline	4	4	visual counts				2.7	0.35	0.7	1.2	0.34	0.68
M3	74C-43*	Geneva, NY	2000				GS 0966	Bt11	Cry1Ab + pat	double	Glufosinate Tolerance + Lepidopteran Resistance	Prime Plus	3	3					2.983		0.565	2.705		0.471
M3	74C-43*	Geneva, NY	2000				GS 0966	Bt11	Cry1Ab + pat	double	Glufosinate Tolerance + Lepidopteran Resistance	Prime Plus	3	3					1.912		0.642	1.937		1.225
M3	74C-43*	Geneva, NY	2001				GS 0966	Bt11	Cry1Ab + pat	double	Glufosinate Tolerance + Lepidopteran Resistance	Prime Plus	3	3					0.831		0.885	1.62		1.196
M3	74C-43*	Geneva, NY	2001				GS 0966	Bt11	Cry1Ab + pat	double	Glufosinate Tolerance + Lepidopteran Resistance	Prime Plus	3	3					3.629		0.483	2.741		0.644
M3	81D-27*	Abilene & Clay Center, Kansas	1999				DK 647-BtY, DK 626Btx & Agripro 9689	MON810 & DBT-418	Cry1Ab + Cry1Ac + bar + pinII	Triple	Herbicide Tolerance + Lepidopteran Resistance	Pioneer 3237, Dekalb 632 & Agripro 9565	20	20					0.8		0.1732	1.1		0.1732
M3	170*	United States, North America	2000					H8431 x CG00526 Pacha/Bt11	Cry1Ab + bar	double	Lepidopteran Resistance	H8431 x CG00526	3	3	whole plant counts	field			0.8633	0.0291	0.0504027	0.73	0.0777	0.13458
M3	170*	United States, North America	2001					H8431 x CG00526 Pacha/Bt11	Cry1Ab + bar	double	Lepidopteran Resistance	H8431 x CG00526	3	3	whole plant counts	field			1.5804	0.1042	0.18048	1.5566	0.2251	0.389885
*	Data from Wolfenbarger et al. (2008)

## Sheet: Aphidae
Families																			APHIDS
Code int	Location	Year	Previous crop	Agronomical technique	Seed company	Commercial name	Transformation event	toxin(s)/protein expressed	GMO event type	GE traits	GE traits	Isoline	Replicates GMO	Replicates Non-GMO	Agronomic practices	Biocontrol treatment	Insect infestation treatment	Insect stress treatment	No. of Ahids per plant in GMO	SE	SD	No. of Ahids per plant in non GMO	SE	SD	P
8B-3	Nebraska, Iowa, Indiana, and Wisconsin, USA	2004		visual surveillance, sticky cards, and pitfall traps			DAS1507-1	Cry1Fa2 + pat	double	Glufosinate Tolerance + Lepidopteran Resistance		isoline	40	40					1.46			1.5			0.95
8B-3	Nebraska, Iowa, Indiana, and Wisconsin, USA	2005		visual surveillance, sticky cards, and pitfall traps			DAS1507-1	Cry1Fa2 + pat	double	Glufosinate Tolerance + Lepidopteran Resistance		isoline	40	40					0.57			0.91			0.4
8B-3	Nebraska, Iowa, Indiana, and Wisconsin, USA	2006		visual surveillance, sticky cards, and pitfall traps			DAS1507-1	Cry1Fa2 + pat	double	Glufosinate Tolerance + Lepidopteran Resistance		isoline	40	40					1.52			0.93			0.47
46B-43	Rock Springs, Pennsylvania USA					BC 0801	not specified	Cry1Ab	not specified	Lepidopteran Resistance		Jackpot	3	3		week 26			9.486	0	0	16.601	0	0
46B-43	Rock Springs, Pennsylvania USA					BC 0801	not specified	Cry1Ab	not specified	Lepidopteran Resistance		Jackpot	3	3		week 27			14.229	2.372	4.10842	23.715	0	0
46B-43	Rock Springs, Pennsylvania USA					BC 0801	not specified	Cry1Ab	not specified	Lepidopteran Resistance		Jackpot	3	3		week 28			92.49	26.087	45.184	21.344	2.371	4.10669
46B-43	Rock Springs, Pennsylvania USA					BC 0801	not specified	Cry1Ab	not specified	Lepidopteran Resistance		Jackpot	3	3		week 29			92.49	11.858	20.5387	410.277	118.577	205.381
46B-43	Rock Springs, Pennsylvania USA					BC 0801	not specified	Cry1Ab	not specified	Lepidopteran Resistance		Jackpot	3	3		week 30			367.589	9.486	16.4302	253.755	26.087	45.184
46B-43	Rock Springs, Pennsylvania USA					BC 0801	not specified	Cry1Ab	not specified	Lepidopteran Resistance		Jackpot	3	3		week 31			512.253	23.715	41.0756	353.36	9.486	16.4302
46B-43	Rock Springs, Pennsylvania USA					BC 0801	not specified	Cry1Ab	not specified	Lepidopteran Resistance		Jackpot	3	3		week 32			49.802	16.601	28.7538	184.98	26.087	45.184
46B-43	Rock Springs, Pennsylvania USA					BC 0801	not specified	Cry1Ab	not specified	Lepidopteran Resistance		Jackpot	3	3		week 33			2.372	0	0	18.972	2.372	4.10842
56C-4	Ames, Iowa USA	2001			Pioneer	34M95	MON810	Cry1Ab	single	Lepidopteran Resistance		34M94	30	30	sampling 2 august 2001				0.46		0.47	0.3		0.1	n.s.
56C-4	Ames, Iowa USA	2002			Pioneer	34M95	MON810	Cry1Ab	single	Lepidopteran Resistance		34M94	30	30	sampling 21 august 2002				0.93		0.9	0.83		0.4	n.s.
57C-13	Bonn, Germany	2001		-		Novelis	MON 810	Cry1Ab	single	Lepidopteran Resistance		Nobilis	8	8					0.16		0.24	2.31		3.73
57C-13	Bonn, Germany	2002		-		Novelis	MON 810	Cry1Ab	single	Lepidopteran Resistance		Nobilis	8	8					4.91		3.69	6.3		5.67
57C-13	Bonn, Germany	2001		-		Novelis	MON 810	Cry1Ab	single	Lepidopteran Resistance		Nobilis	8	8					6.07		5.57	8.36		4.76
57C-13	Bonn, Germany	2002		-		Novelis	MON 810	Cry1Ab	single	Lepidopteran Resistance		Nobilis	8	8					0.01		0.02	0.03		0.09
57C-13	Bonn, Germany	2003		-		Novelis	MON 810	Cry1Ab	single	Lepidopteran Resistance		Nobilis	8	8					0.03		0.03	0.03		0.03
60C-23	Monmouth, Illinois USA	2000					MON 863	Cry3Bb1	single	Coleopteran Resistance		RX670	4	4		Control			93.5	10.1	20.2	77.3	13.1	26.2
60C-23	Monmouth, Illinois USA	2000					MON 863	Cry3Bb1	single	Coleopteran Resistance		RX670	4	4		Seed			81.6	13.9	27.8	83.9	5.7	11.4
60C-23	Monmouth, Illinois USA	2000					MON 863	Cry3Bb1	single	Coleopteran Resistance		RX670	4	4		Soil			74.4	13.8	27.6	66.9	3.2	6.4
60C-23	Monmouth, Illinois USA	2000					MON 863	Cry3Bb1	single	Coleopteran Resistance		RX670	4	4		Foliar			129.1	20	40	152.4	15.7	31.4
60C-23	Monmouth, Illinois USA	2001					MON 863	Cry3Bb1	single	Coleopteran Resistance		RX670	4	4		Control			29.9	3.1	6.2	39.8	12.9	25.8
60C-23	Monmouth, Illinois USA	2001					MON 863	Cry3Bb1	single	Coleopteran Resistance		RX670	4	4		Seed			31.2	10	20	22.8	2	4
60C-23	Monmouth, Illinois USA	2001					MON 863	Cry3Bb1	single	Coleopteran Resistance		RX670	4	4		Soil			20.9	0.8	1.6	36.6	9	18
60C-23	Monmouth, Illinois USA	2001					MON 863	Cry3Bb1	single	Coleopteran Resistance		RX670	4	4		Foliar			47	7.1	14.2	67.3	10.2	20.4
60C-23	Monmouth, Illinois USA	2002					MON 863	Cry3Bb1	single	Coleopteran Resistance		RX670	4	4		Control			38.3	5.6	11.2	34.4	7.4	14.8
60C-23	Monmouth, Illinois USA	2002					MON 863	Cry3Bb1	single	Coleopteran Resistance		RX670	4	4		Seed			32.4	3.3	6.6	33.1	4.5	9
60C-23	Monmouth, Illinois USA	2002					MON 863	Cry3Bb1	single	Coleopteran Resistance		RX670	4	4		Soil			32.9	4.6	9.2	31.9	5	10
60C-23	Monmouth, Illinois USA	2002					MON 863	Cry3Bb1	single	Coleopteran Resistance		RX670	4	4		Foliar			36.6	7.6	15.2	37.9	5.6	11.2
63C-33	Almenar, Spain	2000, 2001, 2003			Syngenta Seeds	Compa-CB	176	Cry1Ab + bar	double	Glufosinate Tolerance + Lepidopteran Resistance		Dracma	12	12		Insect	Resistance		1.16	0.49	1.69741	0.89	0.42	1.45492	0.11
63C-33	Almenar, Spain	2000, 2001, 2003			Syngenta Seeds	Compa-CB	176	Cry1Ab + bar	double	Glufosinate Tolerance + Lepidopteran Resistance		Dracma	12	12			M. euphorbiae	apterae	2.2	0.94	3.25626	1.96	0.96	3.32554	0.32
63C-33	Almenar, Spain	2000, 2001, 2003			Syngenta Seeds	Compa-CB	176	Cry1Ab + bar	double	Glufosinate Tolerance + Lepidopteran Resistance		Dracma	12	12			M. dirhodum		6.99	2.72	9.42236	4.64	1.83	6.33931	0.01
63C-33	Almenar, Spain	2000, 2001, 2003			Syngenta Seeds	Compa-CB	176	Cry1Ab + bar	double	Glufosinate Tolerance + Lepidopteran Resistance		Dracma	12	12			M. dirhodum	apterae	2.88	1.21	4.19156	1.36	0.69	2.39023	0.01
63C-33	Almenar, Spain	2000, 2001, 2003			Syngenta Seeds	Compa-CB	176	Cry1Ab + bar	double	Glufosinate Tolerance + Lepidopteran Resistance		Dracma	12	12			R. padi		3.33	0.85	2.94449	2.17	0.64	2.21703	0.005
63C-33	Almenar, Spain	2000, 2001, 2003			Syngenta Seeds	Compa-CB	176	Cry1Ab + bar	double	Glufosinate Tolerance + Lepidopteran Resistance		Dracma	12	12			R. padi	apterae	1	0.37	1.28172	0.43	0.14	0.484974	< 0.001
63C-33	Almenar, Spain	2000, 2001, 2003			Syngenta Seeds	Compa-CB	176	Cry1Ab + bar	double	Glufosinate Tolerance + Lepidopteran Resistance		Dracma	12	12			S. avenae		1.1	0.44	1.5242	1.11	0.44	5.58297	0.61
63C-33	Almenar, Spain	2000, 2001, 2003			Syngenta Seeds	Compa-CB	176	Cry1Ab + bar	double	Glufosinate Tolerance + Lepidopteran Resistance		Dracma	12	12			S. avenae	apterae	1.84	0.47	1.62813	0.84	0.25	0.866025	0.02
67C-43	Lleida, Spain	2000		23 may	Syngenta Seeds	Compa-CB	176	Cry1Ab + bar	double	Glufosinate Tolerance + Lepidopteran Resistance		Dracma	4	4					0.855	0.19	0.38	0.613	0.189	0.378
67C-43	Lleida, Spain	2000		6 june	Syngenta Seeds	Compa-CB	176	Cry1Ab + bar	double	Glufosinate Tolerance + Lepidopteran Resistance		Dracma	4	4					0.008	0.048	0.096	0.089	0.003	0.006
67C-43	Lleida, Spain	2000		20 june	Syngenta Seeds	Compa-CB	176	Cry1Ab + bar	double	Glufosinate Tolerance + Lepidopteran Resistance		Dracma	4	4					0.177	0.19	0.38	0.122	0.096	0.192
67C-43	Lleida, Spain	2000		14 july	Syngenta Seeds	Compa-CB	176	Cry1Ab + bar	double	Glufosinate Tolerance + Lepidopteran Resistance		Dracma	4	4					0.211	0.004	0.008	1.04	0.933	1.866
67C-43	Lleida, Spain	2000		8 august	Syngenta Seeds	Compa-CB	176	Cry1Ab + bar	double	Glufosinate Tolerance + Lepidopteran Resistance		Dracma	4	4					5.175	3.26	6.52	6.189	7.072	14.144
67C-43	Lleida, Spain	2001		24 may	Syngenta Seeds	Compa-CB	176	Cry1Ab + bar	double	Glufosinate Tolerance + Lepidopteran Resistance		Dracma	4	4					13.311	1.101	2.202	9.244	0.771	1.542
67C-43	Lleida, Spain	2001		7 june	Syngenta Seeds	Compa-CB	176	Cry1Ab + bar	double	Glufosinate Tolerance + Lepidopteran Resistance		Dracma	4	4					3.329	0.77	1.54	2.33	0.772	1.544
67C-43	Lleida, Spain	2001		25 june	Syngenta Seeds	Compa-CB	176	Cry1Ab + bar	double	Glufosinate Tolerance + Lepidopteran Resistance		Dracma	4	4					1.234	0.553	1.106	0.455	0.005	0.01
67C-43	Lleida, Spain	2001		18 july	Syngenta Seeds	Compa-CB	176	Cry1Ab + bar	double	Glufosinate Tolerance + Lepidopteran Resistance		Dracma	4	4					0.403	0.114	0.228	0.228	0.002	0.004
67C-43	Lleida, Spain	2001		14 august	Syngenta Seeds	Compa-CB	176	Cry1Ab + bar	double	Glufosinate Tolerance + Lepidopteran Resistance		Dracma	4	4					0.449	0.278	0.556	0.983	0.606	1.212
67C-43	Lleida, Spain	2002		2 may	Syngenta Seeds	Compa-CB	176	Cry1Ab + bar	double	Glufosinate Tolerance + Lepidopteran Resistance		Dracma	4	4					0.618	0.105	0.21	0.288	0	0.001
67C-43	Lleida, Spain	2002		13 may	Syngenta Seeds	Compa-CB	176	Cry1Ab + bar	double	Glufosinate Tolerance + Lepidopteran Resistance		Dracma	4	4					4.419	0.926	1.852	3.863	0.691	1.382
67C-43	Lleida, Spain	2002		31 may	Syngenta Seeds	Compa-CB	176	Cry1Ab + bar	double	Glufosinate Tolerance + Lepidopteran Resistance		Dracma	4	4					25.002	7.264	14.528	18.93	7.968	15.936
67C-43	Lleida, Spain	2002		10 june	Syngenta Seeds	Compa-CB	176	Cry1Ab + bar	double	Glufosinate Tolerance + Lepidopteran Resistance		Dracma	4	4					14.014	6.442	12.884	3.125	0.697	1.394
67C-43	Lleida, Spain	2002		27 july	Syngenta Seeds	Compa-CB	176	Cry1Ab + bar	double	Glufosinate Tolerance + Lepidopteran Resistance		Dracma	4	4					0	0	0	0	0	0
67C-43	Lleida, Spain	2002		19 august	Syngenta Seeds	Compa-CB	176	Cry1Ab + bar	double	Glufosinate Tolerance + Lepidopteran Resistance		Dracma	4	4					0	0	0	1.924	1.987	3.974
67C-43	Lleida, Spain	2002		19 september	Syngenta Seeds	Compa-CB	176	Cry1Ab + bar	double	Glufosinate Tolerance + Lepidopteran Resistance		Dracma	4	4					0	0	0	0	0	0
US2 5-10	USA-IABG	2012					MON 87411	Cry3Bb1 + cp4 epsps (aroA:CP4)	double	Glyphosate Tolerance + Coleopteran Resistance		isoline	4	4	sticky traps				3.2	0.95	1.9	1.2	0.34	0.68															3.2	0.95	1.9	1.2	0.34	0.68
US2 5-10	USA-NEYO	2012					MON 87411	Cry3Bb1 + cp4 epsps (aroA:CP4)	double	Glyphosate Tolerance + Coleopteran Resistance		isoline	4	4	sticky traps				5.1	1.03	2.06	4.1	1.41	2.82															5.1	1.03	2.06	4.1	1.41	2.82
US2 5-10	Argentina-BAGH	2012-2013					MON 87411	Cry3Bb1 + cp4 epsps (aroA:CP4)	double	Glyphosate Tolerance + Coleopteran Resistance		isoline	4	4	sticky traps				5	0.61	1.22	5.5	1.06	2.12															15.7	8.9	17.8	6.5	2.88	5.76
US2 5-10	Argentina-BAFE	2012-2013					MON 87411	Cry3Bb1 + cp4 epsps (aroA:CP4)	double	Glyphosate Tolerance + Coleopteran Resistance		isoline	4	4	visual counts				15.7	8.9	17.8	6.5	2.88	5.76

## Sheet: Araneae
Families																		ARANEAE
Code int	Location	Year	Previous crop	Agronomical technique	Seed company	Commercial name	Transformation event	toxin(s)/protein expressed	GMO event type	GE traits	Isoline	Replicates GMO	Replicates Non-GMO	Agronomic practices	Biocontrol treatment	Insect infestation treatment	Insect stress treatment	No. of Araneae per plant in GMO	SE	SD	No. of Araneae per plant in non GMO	SE	SD	P
8B-3	Nebraska, Iowa, Indiana, and Wisconsin, USA	2004		visual surveillance, sticky cards, and pitfall traps			DAS1507-1	Cry1Fa2 + pat	double	Glufosinate Tolerance + Lepidopteran Resistance	isoline	40	40					41.3			20.09			0.2
8B-3	Nebraska, Iowa, Indiana, and Wisconsin, USA	2005		visual surveillance, sticky cards, and pitfall traps			DAS1507-1	Cry1Fa2 + pat	double	Glufosinate Tolerance + Lepidopteran Resistance	isoline	40	40					5.53			4.6			0.67
8B-3	Nebraska, Iowa, Indiana, and Wisconsin, USA	2006		visual surveillance, sticky cards, and pitfall traps			DAS1507-1	Cry1Fa2 + pat	double	Glufosinate Tolerance + Lepidopteran Resistance	isoline	40	40					8.02			9.13			0.73
8B-3	Nebraska, Iowa, Indiana, and Wisconsin, USA	2004		litter bags			DAS1507-1	Cry1Fa2 + pat	double	Glufosinate Tolerance + Lepidopteran Resistance	isoline	40	40					37.19			24.57			0.25
8B-3	Nebraska, Iowa, Indiana, and Wisconsin, USA	2005		litter bags			DAS1507-1	Cry1Fa2 + pat	double	Glufosinate Tolerance + Lepidopteran Resistance	isoline	40	40					45.81			39.45			0.63
8B-3	Nebraska, Iowa, Indiana, and Wisconsin, USA	2006		litter bags			DAS1507-1	Cry1Fa2 + pat	double	Glufosinate Tolerance + Lepidopteran Resistance	isoline	40	40					36.93			38.11			0.91
11A-7	Ceske Budejovice, Czech Republic	2009		1 sampling			MON 88017	Cry3Bb1 + cp4 epsps (aroA:CP4)	double	Glyphosate Tolerance + Coleopteran Resistance	DK315	5	5					0.707		0.317	0.488		0.097
11A-7	Ceske Budejovice, Czech Republic	2009		2 sampling			MON 88017	Cry3Bb1 + cp4 epsps (aroA:CP4)	double	Glyphosate Tolerance + Coleopteran Resistance	DK315	5	5					0.951		0.293	0.732		0.17
11A-7	Ceske Budejovice, Czech Republic	2009		3 sampling			MON 88017	Cry3Bb1 + cp4 epsps (aroA:CP4)	double	Glyphosate Tolerance + Coleopteran Resistance	DK315	5	5					0.707		0.293	0.756		0.342
11A-7	Ceske Budejovice, Czech Republic	2009		4 sampling			MON 88017	Cry3Bb1 + cp4 epsps (aroA:CP4)	double	Glyphosate Tolerance + Coleopteran Resistance	DK315	5	5					0.707		0.391	0.78		0.708
11A-7	Ceske Budejovice, Czech Republic	2009		5 sampling			MON 88017	Cry3Bb1 + cp4 epsps (aroA:CP4)	double	Glyphosate Tolerance + Coleopteran Resistance	DK315	5	5					0.293		0.048	0.463		0.147
11A-7	Ceske Budejovice, Czech Republic	2010		1 sampling			MON 88017	Cry3Bb1 + cp4 epsps (aroA:CP4)	double	Glyphosate Tolerance + Coleopteran Resistance	DK315	5	5					1.296		0.519	1.063		0.156
11A-7	Ceske Budejovice, Czech Republic	2010		3 sampling			MON 88017	Cry3Bb1 + cp4 epsps (aroA:CP4)	double	Glyphosate Tolerance + Coleopteran Resistance	DK315	5	5					2.048		0.959	1.789		1.115
11A-7	Ceske Budejovice, Czech Republic	2010		4 sampling			MON 88017	Cry3Bb1 + cp4 epsps (aroA:CP4)	double	Glyphosate Tolerance + Coleopteran Resistance	DK315	5	5					0.907		0.545	1.711		0.933
11A-7	Ceske Budejovice, Czech Republic	2010		5 sampling			MON 88017	Cry3Bb1 + cp4 epsps (aroA:CP4)	double	Glyphosate Tolerance + Coleopteran Resistance	DK315	5	5					0.415		0.129	0.389		0.104
11A-7	Ceske Budejovice, Czech Republic	2011		1 sampling			MON 88017	Cry3Bb1 + cp4 epsps (aroA:CP4)	double	Glyphosate Tolerance + Coleopteran Resistance	DK315	5	5					5.08		1.394	4.181		0.796
11A-7	Ceske Budejovice, Czech Republic	2011		2 sampling			MON 88017	Cry3Bb1 + cp4 epsps (aroA:CP4)	double	Glyphosate Tolerance + Coleopteran Resistance	DK315	5	5					0.158		0.149	0.38		0.249
11A-7	Ceske Budejovice, Czech Republic	2011		3 sampling			MON 88017	Cry3Bb1 + cp4 epsps (aroA:CP4)	double	Glyphosate Tolerance + Coleopteran Resistance	DK315	5	5					0.393		0.274	0.391		0.074
11A-7	Ceske Budejovice, Czech Republic	2011		4 sampling			MON 88017	Cry3Bb1 + cp4 epsps (aroA:CP4)	double	Glyphosate Tolerance + Coleopteran Resistance	DK315	5	5					0.504		0.174	0.675		0.2
11A-7	Ceske Budejovice, Czech Republic	2011		5 sampling			MON 88017	Cry3Bb1 + cp4 epsps (aroA:CP4)	double	Glyphosate Tolerance + Coleopteran Resistance	DK315	5	5					0		0	0		0
12A-26	Lleida and Tajo Valley, Spain	year 1 and 2		visual inspection		PR33P67 and DKC6041 YG	MON810	Cry1Ab	single	Lepidopteran Resistance	PR33P66 and DKC6040	26	26					0.65	0.06	0.305941	0.58	0.05	0.254951	0.3
12A-26	Lleida and Tajo Valley, Spain	year 1 and 2		pitfall trap		PR33P67 and DKC6041 YG	MON810	Cry1Ab	single	Lepidopteran Resistance	PR33P66 and DKC6040	26	26					9.66	2.13	10.8609	10.23	1.93	9.84111
13A-28	Ocampo, Sangay, and Tigaon, Philippines	2006				Dekalbb818 YieldGard	MON810	Cry1Ab	single	Lepidopteran Resistance	Dekalb 818	3	3					0.0438			0.0416			0.814
13A-28	Ocampo, Sangay, and Tigaon, Philippines	2007				Dekalbb818 YieldGard	MON810	Cry1Ab	single	Lepidopteran Resistance	Dekalb 818	3	3					0.029			0.0296			0.953
13A-28	Ocampo, Sangay, and Tigaon, Philippines	2008				Dekalbb818 YieldGard	MON810	Cry1Ab	single	Lepidopteran Resistance	Dekalb 818	3	3					0.0902			0.03			0.065
53C-22	Borborema, SP Brazil	2000		visual sampling		7590-Bt11	Bt11	Cry1Ab + pat	double	Glufosinate Tolerance + Lepidopteran Resistance	7590	3	3					0.393	0.089	0.154153	0.376	0.097	0.168009	0.5644
53C-22	Borborema, SP Brazil	2000		visual sampling		Avant-ICP4	ICP4	VIP 3A	single	Lepidopteran Resistance	Avant	3	3					0.718	0.156	0.2702	0.376	0.068	0.117779	0.0006
53C-22	Uberlândia, MG Brazil	2000		visual sampling		7590-Bt11	Bt11	Cry1Ab + pat	double	Glufosinate Tolerance + Lepidopteran Resistance	7590	3	2					0.032	0.015	0.0259808	0.012	0.012	0.0169706	0.7881
53C-22	Uberlândia, MG Brazil	2000		visual sampling		Avant-ICP4	ICP4	VIP 3A	single	Lepidopteran Resistance	Avant	3	2					0.048	0.019	0.032909	0.079	0.037	0.0523259	0.6115
53C-22	Borborema, SP Brazil	2000		pitfall traps		7590-Bt11	Bt11	Cry1Ab + pat	double	Glufosinate Tolerance + Lepidopteran Resistance	7590	3	3					1	0.12	0.207846	1.17	0.38	0.658179
53C-22	Borborema, SP Brazil	2000		pitfall traps		Avant-ICP4	ICP4	VIP 3A	single	Lepidopteran Resistance	Avant	3	3					0.85	0.08	0.138564	0.17	0.17	0.294449
53C-22	Borborema, SP Brazil	2000		pitfall traps		7590-Bt11	Bt11	Cry1Ab + pat	double	Glufosinate Tolerance + Lepidopteran Resistance	7590	3	3					0.47	0.18	0.311769	0.27	0.13	0.225167
53C-22	Borborema, SP Brazil	2000		pitfall traps		Avant-ICP4	ICP4	VIP 3A	single	Lepidopteran Resistance	Avant	3	3					0.42	0.19	0.32909	0.4	0.23	0.398372
53C-22	Uberlândia, MG Brazil	2000		pitfall traps		7590-Bt11	Bt11	Cry1Ab + pat	double	Glufosinate Tolerance + Lepidopteran Resistance	7590	3	2					0.27	0.07	0.121244	0.7	0.1	0.141421
53C-22	Uberlândia, MG Brazil	2000		pitfall traps		Avant-ICP4	ICP4	VIP 3A	single	Lepidopteran Resistance	Avant	3	2					0.47	0.18	0.311769	0.53	0.29	0.410122
54C-41	Swabia, Frankonia and Upper Bavaria, Germany	2001		maize fields	Syngenta	Navares	176	Cry1Ab + bar	double	Glufosinate Tolerance + Lepidopteran Resistance	Antares	3	3					0.406		0.209	0.604		0.308
54C-41	Swabia, Frankonia and Upper Bavaria, Germany	2002		maize fields	Syngenta	Navares	176	Cry1Ab + bar	double	Glufosinate Tolerance + Lepidopteran Resistance	Antares	3	3					1.557		0.238	1.476		0.339
54C-41	Swabia, Frankonia and Upper Bavaria, Germany	2003		maize fields	Syngenta	Navares	176	Cry1Ab + bar	double	Glufosinate Tolerance + Lepidopteran Resistance	Antares	3	3					1.505		0.457	0.719		0.199
54C-41	Swabia, Frankonia and Upper Bavaria, Germany	2001		nettle field margin	Syngenta	Navares	176	Cry1Ab + bar	double	Glufosinate Tolerance + Lepidopteran Resistance	Antares	3	3					0.427		0.179	0.555		0.309
54C-41	Swabia, Frankonia and Upper Bavaria, Germany	2002		nettle field margin	Syngenta	Navares	176	Cry1Ab + bar	double	Glufosinate Tolerance + Lepidopteran Resistance	Antares	3	3					2.065		0.318	2.661		1.153
54C-41	Swabia, Frankonia and Upper Bavaria, Germany	2003		nettle field margin	Syngenta	Navares	176	Cry1Ab + bar	double	Glufosinate Tolerance + Lepidopteran Resistance	Antares	3	3					1.347		0.338	1.157		0.219
57C-13	Bonn, Germany	2001		-		Novelis	MON 810	Cry1Ab	single	Lepidopteran Resistance	Nobilis	8	8					0.07		0.05	0.06		0.06
57C-13	Bonn, Germany	2002		-		Novelis	MON 810	Cry1Ab	single	Lepidopteran Resistance	Nobilis	8	8					0.03		0.04	0.04		0.04
57C-13	Bonn, Germany	2003		-		Novelis	MON 810	Cry1Ab	single	Lepidopteran Resistance	Nobilis	8	8					0.03		0.03	0.03		0.03
60C-19	Plains, Georgia USA	2001		visual count	Pioneer	31B13 and 32K64	MON 810	Cry1Ab	single	Lepidopteran Resistance	3223 and 32K61	4	4					0.63	0.09	0.18	0.59	0.008	0.016
60C-19	Plains, Georgia USA	2002		visual count	Pioneer	31B13 and 32K64	MON 810	Cry1Ab	single	Lepidopteran Resistance	3223 and 32K61	4	4					0.83	0.1	0.2	0.77	0.09	0.18
60C-19	Griffin, Georgia USA	2001		visual count	Pioneer	31B13 and 32K64	MON 810	Cry1Ab	single	Lepidopteran Resistance	3223 and 32K61	4	4					0.56	0.1	0.2	0.85	0.1	0.2
60C-19	Griffin, Georgia USA	2002		visual count	Pioneer	31B13 and 32K64	MON 810	Cry1Ab	single	Lepidopteran Resistance	3223 and 32K61	4	4					0.55	0.08	0.16	0.5	0.07	0.14
60C-19	Plains, Georgia USA	2001		pitfall trap	Pioneer	31B13 and 32K64	MON 810	Cry1Ab	single	Lepidopteran Resistance	3223 and 32K61	4	4					0.74	0.09	0.18	0.97	0.14	0.28
60C-19	Plains, Georgia USA	2002		pitfall trap	Pioneer	31B13 and 32K64	MON 810	Cry1Ab	single	Lepidopteran Resistance	3223 and 32K61	4	4					1.51	0.15	0.3	1.48	0.14	0.28
60C-19	Griffin, Georgia USA	2001		pitfall trap	Pioneer	31B13 and 32K64	MON 810	Cry1Ab	single	Lepidopteran Resistance	3223 and 32K61	4	4					0.6	0.11	0.22	0.79	0.12	0.24
60C-19	Griffin, Georgia USA	2002		pitfall trap	Pioneer	31B13 and 32K64	MON 810	Cry1Ab	single	Lepidopteran Resistance	3223 and 32K61	4	4					0.8	0.11	0.22	1.01	0.13	0.26
60C-22	Monmouth, Illinois USA	2000		pan traps			MON863	Cry3Bb1	single	Coleopteran Resistance	RX670	4	4				Control	0.8	0.2	0.4	0.7	0.3	0.6
60C-22	Monmouth, Illinois USA	2000		pan traps			MON863	Cry3Bb1	single	Coleopteran Resistance	RX670	4	4				Seed	0.5	0.1	0.2	0.8	0.2	0.4
60C-22	Monmouth, Illinois USA	2000		pan traps			MON863	Cry3Bb1	single	Coleopteran Resistance	RX670	4	4				Soil	0.8	0.3	0.6	0.3	0.2	0.4
60C-22	Monmouth, Illinois USA	2000		pan traps			MON863	Cry3Bb1	single	Coleopteran Resistance	RX670	4	4				Foliar	0.6	0.2	0.4	0.9	0.2	0.4
60C-22	Monmouth, Illinois USA	2001		pan traps			MON863	Cry3Bb1	single	Coleopteran Resistance	RX670	4	4				Control	2.3	0.4	0.8	0.8	0.4	0.8
60C-22	Monmouth, Illinois USA	2001		pan traps			MON863	Cry3Bb1	single	Coleopteran Resistance	RX670	4	4				Seed	2.5	1.1	2.2	1.2	0.3	0.6
60C-22	Monmouth, Illinois USA	2001		pan traps			MON863	Cry3Bb1	single	Coleopteran Resistance	RX670	4	4				Soil	1.5	0.2	0.4	1.6	0.5	1
60C-22	Monmouth, Illinois USA	2001		pan traps			MON863	Cry3Bb1	single	Coleopteran Resistance	RX670	4	4				Foliar	1.8	0.3	0.6	1.6	0.4	0.8
60C-22	Monmouth, Illinois USA	2002		pan traps			MON863	Cry3Bb1	single	Coleopteran Resistance	RX670	4	4				Control	1.4	0.3	0.6	1.3	0.3	0.6
60C-22	Monmouth, Illinois USA	2002		pan traps			MON863	Cry3Bb1	single	Coleopteran Resistance	RX670	4	4				Seed	1.2	0.5	1	1.1	0.3	0.6
60C-22	Monmouth, Illinois USA	2002		pan traps			MON863	Cry3Bb1	single	Coleopteran Resistance	RX670	4	4				Soil	1.3	0.5	1	1.3	0.3	0.6
60C-22	Monmouth, Illinois USA	2002		pan traps			MON863	Cry3Bb1	single	Coleopteran Resistance	RX670	4	4				Foliar	0.9	0.5	1	1.2	0.4	0.8
60C-22	Monmouth, Illinois USA	2000		pitfall traps			MON863	Cry3Bb1	single	Coleopteran Resistance	RX670	4	4				Control	20.7	2.4	4.8	18.2	1.4	2.8
60C-22	Monmouth, Illinois USA	2000		pitfall traps			MON863	Cry3Bb1	single	Coleopteran Resistance	RX670	4	4				Seed	25	6.9	13.8	21.3	2.4	4.8
60C-22	Monmouth, Illinois USA	2000		pitfall traps			MON863	Cry3Bb1	single	Coleopteran Resistance	RX670	4	4				Soil	13.6	0.9	1.8	11.6	1.3	2.6
60C-22	Monmouth, Illinois USA	2000		pitfall traps			MON863	Cry3Bb1	single	Coleopteran Resistance	RX670	4	4				Foliar	7.8	0.9	1.8	9.3	0.8	1.6
60C-22	Monmouth, Illinois USA	2001		pitfall traps			MON863	Cry3Bb1	single	Coleopteran Resistance	RX670	4	4				Control	48.1	6	12	43	4	8
60C-22	Monmouth, Illinois USA	2001		pitfall traps			MON863	Cry3Bb1	single	Coleopteran Resistance	RX670	4	4				Seed	52.3	8.5	17	36.9	6.2	12.4
60C-22	Monmouth, Illinois USA	2001		pitfall traps			MON863	Cry3Bb1	single	Coleopteran Resistance	RX670	4	4				Soil	32.9	9.9	19.8	29.7	7	14
60C-22	Monmouth, Illinois USA	2001		pitfall traps			MON863	Cry3Bb1	single	Coleopteran Resistance	RX670	4	4				Foliar	51.1	17.7	35.4	47.8	15.5	31
60C-22	Monmouth, Illinois USA	2002		pitfall traps			MON863	Cry3Bb1	single	Coleopteran Resistance	RX670	4	4				Control	38.8	11.8	23.6	43.6	9.7	19.4
60C-22	Monmouth, Illinois USA	2002		pitfall traps			MON863	Cry3Bb1	single	Coleopteran Resistance	RX670	4	4				Seed	29.4	5.1	10.2	28.6	3	6
60C-22	Monmouth, Illinois USA	2002		pitfall traps			MON863	Cry3Bb1	single	Coleopteran Resistance	RX670	4	4				Soil	29.2	13.1	26.2	25.1	6.3	12.6
60C-22	Monmouth, Illinois USA	2002		pitfall traps			MON863	Cry3Bb1	single	Coleopteran Resistance	RX670	4	4				Foliar	15.8	1.9	3.8	19	3	6
60C-23	Monmouth, Illinois USA	2000					MON 863	Cry3Bb1	single	Coleopteran Resistance	RX670	4	4		Control			3.1	1	2	2.5	0.5	1
60C-23	Monmouth, Illinois USA	2000					MON 863	Cry3Bb1	single	Coleopteran Resistance	RX670	4	4		Seed			3	0.8	1.6	2	0.4	0.8
60C-23	Monmouth, Illinois USA	2000					MON 863	Cry3Bb1	single	Coleopteran Resistance	RX670	4	4		Soil			2.5	0.6	1.2	1.9	0.6	1.2
60C-23	Monmouth, Illinois USA	2000					MON 863	Cry3Bb1	single	Coleopteran Resistance	RX670	4	4		Foliar			2.5	0.4	0.8	1.3	0.3	0.6
60C-23	Monmouth, Illinois USA	2001					MON 863	Cry3Bb1	single	Coleopteran Resistance	RX670	4	4		Control			1.3	0.1	0.2	1.3	0.5	1
60C-23	Monmouth, Illinois USA	2001					MON 863	Cry3Bb1	single	Coleopteran Resistance	RX670	4	4		Seed			1.1	0.6	1.2	0.9	0.4	0.8
60C-23	Monmouth, Illinois USA	2001					MON 863	Cry3Bb1	single	Coleopteran Resistance	RX670	4	4		Soil			0.4	0.3	0.6	1	0.2	0.4
60C-23	Monmouth, Illinois USA	2001					MON 863	Cry3Bb1	single	Coleopteran Resistance	RX670	4	4		Foliar			1.8	0.1	0.2	0.9	0.3	0.6
60C-23	Monmouth, Illinois USA	2002					MON 863	Cry3Bb1	single	Coleopteran Resistance	RX670	4	4		Control			0.3	0.1	0.2	0	0	0
60C-23	Monmouth, Illinois USA	2002					MON 863	Cry3Bb1	single	Coleopteran Resistance	RX670	4	4		Seed			0.3	0.1	0.2	0.1	0.1	0.2
60C-23	Monmouth, Illinois USA	2002					MON 863	Cry3Bb1	single	Coleopteran Resistance	RX670	4	4		Soil			0.2	0.1	0.2	0.2	0.1	0.2
60C-23	Monmouth, Illinois USA	2002					MON 863	Cry3Bb1	single	Coleopteran Resistance	RX670	4	4		Foliar			0.4	0.2	0.4	0.1	0.1	0.2
61C-38	Lleda	2000		-		Compa CB	176	Cry1Ab + bar	double	Glufosinate Tolerance + Lepidopteran Resistance	Dracma	4	4					0.373	0.098	0.196	0.442	0.091	0.182
61C-38	Lleda	2001		-		Compa CB	176	Cry1Ab + bar	double	Glufosinate Tolerance + Lepidopteran Resistance	Dracma	4	4					0.443	0.061	0.122	0.664	0.061	0.122
61C-38	Lleda	2002		-		Compa CB	176	Cry1Ab + bar	double	Glufosinate Tolerance + Lepidopteran Resistance	Dracma	4	4					0.354	0.091	0.182	0.522	0.183	0.366
61C-38	Madrid	2000		-		Compa CB	176	Cry1Ab + bar	double	Glufosinate Tolerance + Lepidopteran Resistance	Dracma	3	3					2.005	0.174	0.301377	2.005	0.174	0.301377
61C-38	Madrid	2001		-		Compa CB	176	Cry1Ab + bar	double	Glufosinate Tolerance + Lepidopteran Resistance	Dracma	3	3					1.065	0.114	0.197454	1.089	0.106	0.183597
61C-38	Madrid	2002		-		Compa CB	176	Cry1Ab + bar	double	Glufosinate Tolerance + Lepidopteran Resistance	Dracma	3	3					1.994	0.175	0.303109	1.994	0.175	0.303109
US2 5-10	USA-NCBD	2012					MON 87411	Cry3Bb1 + cp4 epsps (aroA:CP4)	double	Glyphosate Tolerance + Coleopteran Resistance	isoline	4	4	sticky traps			USA-NCBD	1.8	0.14	0.28	1.5	0.53	1.06
US2 5-10	USA-PAHM	2012					MON 87411	Cry3Bb1 + cp4 epsps (aroA:CP4)	double	Glyphosate Tolerance + Coleopteran Resistance	isoline	4	4	sticky traps			USA-PAHM	1.9	0.52	1.04	0.9	0.13	0.26
US2 5-10	USA-NCBD	2012					MON 87411	Cry3Bb1 + cp4 epsps (aroA:CP4)	double	Glyphosate Tolerance + Coleopteran Resistance	isoline	4	4	visual counts			USA-NCBD	4.9	1.13	2.26	3.9	0.22	0.44
US2 5-10	USA-PAHM	2012					MON 87411	Cry3Bb1 + cp4 epsps (aroA:CP4)	double	Glyphosate Tolerance + Coleopteran Resistance	isoline	4	4	visual counts			USA-PAHM	1.5	0.58	1.16	1.2	0.35	0.7
US2 5-10	Argentina-BAFE	2012-2013					MON 87411	Cry3Bb1 + cp4 epsps (aroA:CP4)	double	Glyphosate Tolerance + Coleopteran Resistance	isoline	4	4	visual counts			Argentina-BAFE	3	0.28	0.56	3.4	0.57	1.14
US2 5-10	Argentina-BAGH	2012-2013					MON 87411	Cry3Bb1 + cp4 epsps (aroA:CP4)	double	Glyphosate Tolerance + Coleopteran Resistance	isoline	4	4	visual counts			Argentina-BAGH	2.1	0.25	0.5	2.1	0.2	0.4
US2 5-10	Argentina-TMBU	2012-2013					MON 87411	Cry3Bb1 + cp4 epsps (aroA:CP4)	double	Glyphosate Tolerance + Coleopteran Resistance	isoline	4	4	visual counts			Argentina-TMBU	3.8	0.3	0.6	3.5	0.29	0.58
US2 5-10	Brazil-MTSO	2013-2014					MON 87411	Cry3Bb1 + cp4 epsps (aroA:CP4)	double	Glyphosate Tolerance + Coleopteran Resistance	isoline	4	4	sticky traps			Brazil-MTSO	1.7	0.31	0.62	2.5	0.31	0.62
US2 5-10	Brazil-MGCH	2013-2014					MON 87411	Cry3Bb1 + cp4 epsps (aroA:CP4)	double	Glyphosate Tolerance + Coleopteran Resistance	isoline	4	4	visual counts			Brazil-MGCH	1.3	0.38	0.76	1.1	0.31	0.62
US2 5-10	Brazil-SPSD	2013-2014					MON 87411	Cry3Bb1 + cp4 epsps (aroA:CP4)	double	Glyphosate Tolerance + Coleopteran Resistance	isoline	4	4	visual counts			Brazil-SPSD	3	0.4	0.8	2.1	0.05	0.1

## Sheet: Braconidae
Families																		BRACONIDAE
Code int	Location	Year	Previous crop	Agronomical technique	Seed company	Commercial name	Transformation event	toxin(s)/protein expressed	GMO event type	GE traits	Isoline	Replicates GMO	Replicates Non-GMO	Agronomic practices	Biocontrol treatment	Insect infestation treatment	Insect stress treatment	No. of Braconidae in GMO	SE	SD	No. of Braconidae in non GMO	SE	SD	P
13A-28	Ocampo, Sangay, and Tigaon, Philippines	2008				Dekalbb818 YieldGard	MON810	Cry1Ab	single	Lepidopteran Resistance	Dekalb 818	3	3					0.0386			0.0286	0.206		0.206
13A-28	Ocampo, Sangay, and Tigaon, Philippines	2009				Dekalbb818 YieldGard	MON810	Cry1Ab	single	Lepidopteran Resistance	Dekalb 818	3	3					0.0464			0.0334	0.126		0.126
56C-4	Ames, Iowa USA	2001			Pioneer	34M95	MON810	Cry1Ab	single	Lepidopteran Resistance	34M94	30	30					0.49		0.16	1.96		0.54
60C-20	Lewis, Iowa USA	1996		Early	Syngenta	MAX454	176	Cry1Ab + bar	double	Glufosinate Tolerance + Lepidopteran Resistance	4490	4	4					3.1	0.04	0.08	4.2	0.64	1.28
60C-20	Lewis, Iowa USA	1996		Mid	Syngenta	MAX454	176	Cry1Ab + bar	double	Glufosinate Tolerance + Lepidopteran Resistance	4490	4	4					4.1	0.71	1.42	5.7	1	2
60C-20	Lewis, Iowa USA	1996		Late	Syngenta	MAX454	176	Cry1Ab + bar	double	Glufosinate Tolerance + Lepidopteran Resistance	4490	4	4					10.3	1.8	3.6	15.3	2.6	5.2
60C-20	Lewis, Iowa USA	1997		Early	Syngenta	MAX454	176	Cry1Ab + bar	double	Glufosinate Tolerance + Lepidopteran Resistance	4494	4	4					11.4	3	6	19.3	4.4	8.8
60C-20	Lewis, Iowa USA	1997		Mid	Syngenta	MAX454	176	Cry1Ab + bar	double	Glufosinate Tolerance + Lepidopteran Resistance	4494	4	4					11.4	2.6	5.2	14.6	3.4	6.8
60C-20	Lewis, Iowa USA	1997		Late	Syngenta	MAX454	176	Cry1Ab + bar	double	Glufosinate Tolerance + Lepidopteran Resistance	4494	4	4					4.4	0.82	1.64	5	0.76	1.52
60C-20	Lewis, Iowa USA	1997		Early	Syngenta	MAX454	176	Cry1Ab + bar	double	Glufosinate Tolerance + Lepidopteran Resistance	4494	4	4					3.4	0.46	0.92	7.6	0.98	1.96
60C-20	Lewis, Iowa USA	1997		Mid	Syngenta	MAX454	176	Cry1Ab + bar	double	Glufosinate Tolerance + Lepidopteran Resistance	4494	4	4					4	0.66	1.32	7.3	0.98	1.96
60C-20	Lewis, Iowa USA	1997		Late	Syngenta	MAX454	176	Cry1Ab + bar	double	Glufosinate Tolerance + Lepidopteran Resistance	4494	4	4					3.7	0.53	1.06	9.3	1.3	2.6
60C-20	Lewis, Iowa USA	1998		Early	Syngenta	MAX454	176	Cry1Ab + bar	double	Glufosinate Tolerance + Lepidopteran Resistance	4494	4	4					0.8	0.17	0.34	1	0.26	0.52
60C-20	Lewis, Iowa USA	1998		Mid	Syngenta	MAX454	176	Cry1Ab + bar	double	Glufosinate Tolerance + Lepidopteran Resistance	4494	4	4					0.4	0.13	0.26	0.5	0.18	0.36
60C-20	Lewis, Iowa USA	1998		Late	Syngenta	MAX454	176	Cry1Ab + bar	double	Glufosinate Tolerance + Lepidopteran Resistance	4494	4	4					0.1	0.06	0.12	0.4	0.09	0.18
60C-20	Lewis, Iowa USA	1998		Early	Syngenta	MAX454	176	Cry1Ab + bar	double	Glufosinate Tolerance + Lepidopteran Resistance	4494	4	4					1.1	0.22	0.44	1.7	0.29	0.58
60C-20	Lewis, Iowa USA	1998		Mid	Syngenta	MAX454	176	Cry1Ab + bar	double	Glufosinate Tolerance + Lepidopteran Resistance	4494	4	4					1.7	0.24	0.48	3.2	0.51	1.02
60C-20	Lewis, Iowa USA	1998		Late	Syngenta	MAX454	176	Cry1Ab + bar	double	Glufosinate Tolerance + Lepidopteran Resistance	4494	4	4					2.5	0.49	0.98	5.4	0.81	1.62
60C-20	Ames, Iowa USA	1996		Early	Syngenta	MAX454	176	Cry1Ab + bar	double	Glufosinate Tolerance + Lepidopteran Resistance	4490	4	4					0.7	0.15	0.3	1.5	0.28	0.56
60C-20	Ames, Iowa USA	1996		Mid	Syngenta	MAX454	176	Cry1Ab + bar	double	Glufosinate Tolerance + Lepidopteran Resistance	4490	4	4					1.1	0.28	0.56	3.1	0.67	1.34
60C-20	Ames, Iowa USA	1996		Late	Syngenta	MAX454	176	Cry1Ab + bar	double	Glufosinate Tolerance + Lepidopteran Resistance	4490	4	4					2.1	0.38	0.76	3.4	0.75	1.5
60C-20	Ames, Iowa USA	1997		Early	Syngenta	MAX454	176	Cry1Ab + bar	double	Glufosinate Tolerance + Lepidopteran Resistance	4494	4	4					1.6	0.4	0.8	3.4	0.62	1.24
60C-20	Ames, Iowa USA	1997		Mid	Syngenta	MAX454	176	Cry1Ab + bar	double	Glufosinate Tolerance + Lepidopteran Resistance	4494	4	4					0.9	0.27	0.54	1.9	0.36	0.72
60C-20	Ames, Iowa USA	1997		Late	Syngenta	MAX454	176	Cry1Ab + bar	double	Glufosinate Tolerance + Lepidopteran Resistance	4494	4	4					0.4	0.13	0.26	1.6	0.37	0.74
60C-20	Ames, Iowa USA	1997		Early	Syngenta	MAX454	176	Cry1Ab + bar	double	Glufosinate Tolerance + Lepidopteran Resistance	4494	4	4					6.8	0.93	1.86	10.4	1.2	2.4
60C-20	Ames, Iowa USA	1997		Mid	Syngenta	MAX454	176	Cry1Ab + bar	double	Glufosinate Tolerance + Lepidopteran Resistance	4494	4	4					7.8	1	2	11.1	1.3	2.6
60C-20	Ames, Iowa USA	1997		Late	Syngenta	MAX454	176	Cry1Ab + bar	double	Glufosinate Tolerance + Lepidopteran Resistance	4494	4	4					8.4	1.1	2.2	14.6	1.7	3.4
60C-20	Ames, Iowa USA	1998		Early	Syngenta	MAX454	176	Cry1Ab + bar	double	Glufosinate Tolerance + Lepidopteran Resistance	4494	4	4					1.3	0.35	0.7	1.4	0.43	0.86
60C-20	Ames, Iowa USA	1998		Mid	Syngenta	MAX454	176	Cry1Ab + bar	double	Glufosinate Tolerance + Lepidopteran Resistance	4494	4	4					0.5	0.13	0.26	1	0.32	0.64
60C-20	Ames, Iowa USA	1998		Late	Syngenta	MAX454	176	Cry1Ab + bar	double	Glufosinate Tolerance + Lepidopteran Resistance	4494	4	4					0.1	0.07	0.14	0.4	0.13	0.26
60C-20	Ames, Iowa USA	1998		Early	Syngenta	MAX454	176	Cry1Ab + bar	double	Glufosinate Tolerance + Lepidopteran Resistance	4494	4	4					2.3	0.42	0.84	3.2	0.65	1.3
60C-20	Ames, Iowa USA	1998		Mid	Syngenta	MAX454	176	Cry1Ab + bar	double	Glufosinate Tolerance + Lepidopteran Resistance	4494	4	4					2.5	0.41	0.82	5.4	0.84	1.68
60C-20	Ames, Iowa USA	1998		Late	Syngenta	MAX454	176	Cry1Ab + bar	double	Glufosinate Tolerance + Lepidopteran Resistance	4494	4	4					3.4	0.62	1.24	9.1	2.1	4.2
60C-20	Nashua, Iowa USA	1996		Early	Syngenta	MAX454	176	Cry1Ab + bar	double	Glufosinate Tolerance + Lepidopteran Resistance	4490	4	4					4.9	0.86	1.72	3.6	0.7	1.4
60C-20	Nashua, Iowa USA	1996		Mid	Syngenta	MAX454	176	Cry1Ab + bar	double	Glufosinate Tolerance + Lepidopteran Resistance	4490	4	4					5	0.89	1.78	5.1	0.85	1.7
60C-20	Nashua, Iowa USA	1996		Late	Syngenta	MAX454	176	Cry1Ab + bar	double	Glufosinate Tolerance + Lepidopteran Resistance	4490	4	4					11.8	2.1	4.2	15.4	3.3	6.6
60C-20	Nashua, Iowa USA	1997		Early	Syngenta	MAX454	176	Cry1Ab + bar	double	Glufosinate Tolerance + Lepidopteran Resistance	4494	4	4					1.5	0.55	1.1	2.7	0.81	1.62
60C-20	Nashua, Iowa USA	1997		Mid	Syngenta	MAX454	176	Cry1Ab + bar	double	Glufosinate Tolerance + Lepidopteran Resistance	4494	4	4					1.4	0.45	0.9	2.2	0.57	1.14
60C-20	Nashua, Iowa USA	1997		Late	Syngenta	MAX454	176	Cry1Ab + bar	double	Glufosinate Tolerance + Lepidopteran Resistance	4494	4	4					0.9	0.52	1.04	1.2	0.38	0.76
60C-20	Nashua, Iowa USA	1997		Early	Syngenta	MAX454	176	Cry1Ab + bar	double	Glufosinate Tolerance + Lepidopteran Resistance	4494	4	4					3.4	0.48	0.96	5.8	0.74	1.48
60C-20	Nashua, Iowa USA	1997		Mid	Syngenta	MAX454	176	Cry1Ab + bar	double	Glufosinate Tolerance + Lepidopteran Resistance	4494	4	4					4	0.5	1	5.7	0.69	1.38
60C-20	Nashua, Iowa USA	1997		Late	Syngenta	MAX454	176	Cry1Ab + bar	double	Glufosinate Tolerance + Lepidopteran Resistance	4494	4	4					4.6	0.69	1.38	6.1	0.78	1.56
60C-20	Nashua, Iowa USA	1998		Early	Syngenta	MAX454	176	Cry1Ab + bar	double	Glufosinate Tolerance + Lepidopteran Resistance	4494	4	4					2	0.6	1.2	4.1	0.89	1.78
60C-20	Nashua, Iowa USA	1998		Mid	Syngenta	MAX454	176	Cry1Ab + bar	double	Glufosinate Tolerance + Lepidopteran Resistance	4494	4	4					0.8	0.2	0.4	1.5	0.36	0.72
60C-20	Nashua, Iowa USA	1998		Late	Syngenta	MAX454	176	Cry1Ab + bar	double	Glufosinate Tolerance + Lepidopteran Resistance	4494	4	4					0.1	0.09	0.18	0.3	0.09	0.18
60C-20	Nashua, Iowa USA	1998		Early	Syngenta	MAX454	176	Cry1Ab + bar	double	Glufosinate Tolerance + Lepidopteran Resistance	4494	4	4					3.4	0.54	1.08	3.8	0.56	1.12
60C-20	Nashua, Iowa USA	1998		Mid	Syngenta	MAX454	176	Cry1Ab + bar	double	Glufosinate Tolerance + Lepidopteran Resistance	4494	4	4					4.3	0.59	1.18	6.2	0.83	1.66
60C-20	Nashua, Iowa USA	1998		Late	Syngenta	MAX454	176	Cry1Ab + bar	double	Glufosinate Tolerance + Lepidopteran Resistance	4494	4	4					5.6	0.78	1.56	9.3	1.5	3
60C-20	Lewis, Iowa USA	1996		Early	Syngenta	N6800Bt	Bt11	Cry1Ab + pat	double	Glufosinate Tolerance + Lepidopteran Resistance	N6800	4	4					2.6	0.49	0.98	6.6	1.4	2.8
60C-20	Lewis, Iowa USA	1996		Mid	Syngenta	N6800Bt	Bt11	Cry1Ab + pat	double	Glufosinate Tolerance + Lepidopteran Resistance	N6800	4	4					3.2	0.55	1.1	5.3	1	2
60C-20	Lewis, Iowa USA	1996		Late	Syngenta	N6800Bt	Bt11	Cry1Ab + pat	double	Glufosinate Tolerance + Lepidopteran Resistance	N6800	4	4					5.5	1.2	2.4	7.9	1.5	3
60C-20	Lewis, Iowa USA	1997		Early	Syngenta	N7333Bt	Bt11	Cry1Ab + pat	double	Glufosinate Tolerance + Lepidopteran Resistance	N7333	4	4					13.2	3.4	6.8	11.8	3	6
60C-20	Lewis, Iowa USA	1997		Mid	Syngenta	N7333Bt	Bt11	Cry1Ab + pat	double	Glufosinate Tolerance + Lepidopteran Resistance	N7333	4	4					25.7	6.3	12.6	16.5	4	8
60C-20	Lewis, Iowa USA	1997		Late	Syngenta	N7333Bt	Bt11	Cry1Ab + pat	double	Glufosinate Tolerance + Lepidopteran Resistance	N7333	4	4					8.6	2.3	4.6	6.7	1.4	2.8
60C-20	Lewis, Iowa USA	1997		Early	Syngenta	N7333Bt	Bt11	Cry1Ab + pat	double	Glufosinate Tolerance + Lepidopteran Resistance	N7333	4	4					3.6	0.5	1	4.7	0.74	1.48
60C-20	Lewis, Iowa USA	1997		Mid	Syngenta	N7333Bt	Bt11	Cry1Ab + pat	double	Glufosinate Tolerance + Lepidopteran Resistance	N7333	4	4					5	0.69	1.38	7.5	1.3	2.6
60C-20	Lewis, Iowa USA	1997		Late	Syngenta	N7333Bt	Bt11	Cry1Ab + pat	double	Glufosinate Tolerance + Lepidopteran Resistance	N7333	4	4					4.4	0.58	1.16	9.4	1.3	2.6
60C-20	Lewis, Iowa USA	1998		Early	Syngenta	N7333Bt	Bt11	Cry1Ab + pat	double	Glufosinate Tolerance + Lepidopteran Resistance	N7333	4	4					1.1	0.24	0.48	0.8	0.25	0.5
60C-20	Lewis, Iowa USA	1998		Mid	Syngenta	N7333Bt	Bt11	Cry1Ab + pat	double	Glufosinate Tolerance + Lepidopteran Resistance	N7333	4	4					0.4	0.11	0.22	0.6	0.11	0.22
60C-20	Lewis, Iowa USA	1998		Late	Syngenta	N7333Bt	Bt11	Cry1Ab + pat	double	Glufosinate Tolerance + Lepidopteran Resistance	N7333	4	4					0.3	0.08	0.16	0.1	0.05	0.1
60C-20	Lewis, Iowa USA	1998		Early	Syngenta	N7333Bt	Bt11	Cry1Ab + pat	double	Glufosinate Tolerance + Lepidopteran Resistance	N7333	4	4					0.9	0.17	0.34	1.2	0.21	0.42
60C-20	Lewis, Iowa USA	1998		Mid	Syngenta	N7333Bt	Bt11	Cry1Ab + pat	double	Glufosinate Tolerance + Lepidopteran Resistance	N7333	4	4					1.2	0.24	0.48	2.6	0.4	0.8
60C-20	Lewis, Iowa USA	1998		Late	Syngenta	N7333Bt	Bt11	Cry1Ab + pat	double	Glufosinate Tolerance + Lepidopteran Resistance	N7333	4	4					2.6	0.42	0.84	4.8	0.73	1.46
60C-20	Ames, Iowa USA	1996		Early	Syngenta	N6800Bt	Bt11	Cry1Ab + pat	double	Glufosinate Tolerance + Lepidopteran Resistance	N6800	4	4					0.7	0.14	0.28	1.4	0.29	0.58
60C-20	Ames, Iowa USA	1996		Mid	Syngenta	N6800Bt	Bt11	Cry1Ab + pat	double	Glufosinate Tolerance + Lepidopteran Resistance	N6800	4	4					0.9	0.18	0.36	2.2	0.39	0.78
60C-20	Ames, Iowa USA	1996		Late	Syngenta	N6800Bt	Bt11	Cry1Ab + pat	double	Glufosinate Tolerance + Lepidopteran Resistance	N6800	4	4					1.3	0.24	0.48	1.9	0.31	0.62
60C-20	Ames, Iowa USA	1997		Early	Syngenta	N7333Bt	Bt11	Cry1Ab + pat	double	Glufosinate Tolerance + Lepidopteran Resistance	N7333	4	4					1.1	0.27	0.54	1.6	0.27	0.54
60C-20	Ames, Iowa USA	1997		Mid	Syngenta	N7333Bt	Bt11	Cry1Ab + pat	double	Glufosinate Tolerance + Lepidopteran Resistance	N7333	4	4					0.6	0.15	0.3	1.1	0.25	0.5
60C-20	Ames, Iowa USA	1997		Late	Syngenta	N7333Bt	Bt11	Cry1Ab + pat	double	Glufosinate Tolerance + Lepidopteran Resistance	N7333	4	4					0.6	0.25	0.5	0.7	0.23	0.46
60C-20	Ames, Iowa USA	1997		Early	Syngenta	N7333Bt	Bt11	Cry1Ab + pat	double	Glufosinate Tolerance + Lepidopteran Resistance	N7333	4	4					9.4	1.2	2.4	8.2	1.1	2.2
60C-20	Ames, Iowa USA	1997		Mid	Syngenta	N7333Bt	Bt11	Cry1Ab + pat	double	Glufosinate Tolerance + Lepidopteran Resistance	N7333	4	4					9.3	1.3	2.6	10.8	1.3	2.6
60C-20	Ames, Iowa USA	1997		Late	Syngenta	N7333Bt	Bt11	Cry1Ab + pat	double	Glufosinate Tolerance + Lepidopteran Resistance	N7333	4	4					10.4	1.4	2.8	14.4	1.9	3.8
60C-20	Ames, Iowa USA	1998		Early	Syngenta	N7333Bt	Bt11	Cry1Ab + pat	double	Glufosinate Tolerance + Lepidopteran Resistance	N7333	4	4					1	0.23	0.46	2.1	0.46	0.92
60C-20	Ames, Iowa USA	1998		Mid	Syngenta	N7333Bt	Bt11	Cry1Ab + pat	double	Glufosinate Tolerance + Lepidopteran Resistance	N7333	4	4					0.4	0.13	0.26	1.3	0.37	0.74
60C-20	Ames, Iowa USA	1998		Late	Syngenta	N7333Bt	Bt11	Cry1Ab + pat	double	Glufosinate Tolerance + Lepidopteran Resistance	N7333	4	4					0.3	0.13	0.26	0.4	0.15	0.3
60C-20	Ames, Iowa USA	1998		Early	Syngenta	N7333Bt	Bt11	Cry1Ab + pat	double	Glufosinate Tolerance + Lepidopteran Resistance	N7333	4	4					2	0.34	0.68	3.1	0.54	1.08
60C-20	Ames, Iowa USA	1998		Mid	Syngenta	N7333Bt	Bt11	Cry1Ab + pat	double	Glufosinate Tolerance + Lepidopteran Resistance	N7333	4	4					3.8	0.57	1.14	5	0.76	1.52
60C-20	Ames, Iowa USA	1998		Late	Syngenta	N7333Bt	Bt11	Cry1Ab + pat	double	Glufosinate Tolerance + Lepidopteran Resistance	N7333	4	4					4.3	0.87	1.74	10	1.7	3.4
60C-20	Nashua, Iowa USA	1996		Early	Syngenta	N6800Bt	Bt11	Cry1Ab + pat	double	Glufosinate Tolerance + Lepidopteran Resistance	N6800	4	4					8.1	1.3	2.6	11.4	1.9	3.8
60C-20	Nashua, Iowa USA	1996		Mid	Syngenta	N6800Bt	Bt11	Cry1Ab + pat	double	Glufosinate Tolerance + Lepidopteran Resistance	N6800	4	4					13.5	2.4	4.8	18.3	2.7	5.4
60C-20	Nashua, Iowa USA	1996		Late	Syngenta	N6800Bt	Bt11	Cry1Ab + pat	double	Glufosinate Tolerance + Lepidopteran Resistance	N6800	4	4					16.3	2.6	5.2	29.4	5.5	11
60C-20	Nashua, Iowa USA	1997		Early	Syngenta	N4640Bt	Bt11	Cry1Ab + pat	double	Glufosinate Tolerance + Lepidopteran Resistance	N4640	4	4					1.4	0.39	0.78	2.1	0.44	0.88
60C-20	Nashua, Iowa USA	1997		Mid	Syngenta	N4640Bt	Bt11	Cry1Ab + pat	double	Glufosinate Tolerance + Lepidopteran Resistance	N4640	4	4					0.8	0.26	0.52	1.1	0.28	0.56
60C-20	Nashua, Iowa USA	1997		Late	Syngenta	N4640Bt	Bt11	Cry1Ab + pat	double	Glufosinate Tolerance + Lepidopteran Resistance	N4640	4	4					1.1	0.26	0.52	0.9	0.27	0.54
60C-20	Nashua, Iowa USA	1997		Early	Syngenta	N4640Bt	Bt11	Cry1Ab + pat	double	Glufosinate Tolerance + Lepidopteran Resistance	N4640	4	4					2.4	0.37	0.74	2.6	0.38	0.76
60C-20	Nashua, Iowa USA	1997		Mid	Syngenta	N4640Bt	Bt11	Cry1Ab + pat	double	Glufosinate Tolerance + Lepidopteran Resistance	N4640	4	4					2.2	0.32	0.64	3.6	0.45	0.9
60C-20	Nashua, Iowa USA	1997		Late	Syngenta	N4640Bt	Bt11	Cry1Ab + pat	double	Glufosinate Tolerance + Lepidopteran Resistance	N4640	4	4					2.9	0.41	0.82	4.4	0.56	1.12
60C-20	Nashua, Iowa USA	1998		Early	Syngenta	N4640Bt	Bt11	Cry1Ab + pat	double	Glufosinate Tolerance + Lepidopteran Resistance	N4640	4	4					2.2	0.6	1.2	7.3	1.7	3.4
60C-20	Nashua, Iowa USA	1998		Mid	Syngenta	N4640Bt	Bt11	Cry1Ab + pat	double	Glufosinate Tolerance + Lepidopteran Resistance	N4640	4	4					1.1	0.33	0.66	1.3	0.29	0.58
60C-20	Nashua, Iowa USA	1998		Late	Syngenta	N4640Bt	Bt11	Cry1Ab + pat	double	Glufosinate Tolerance + Lepidopteran Resistance	N4640	4	4					0.5	0.17	0.34	0.2	0.1	0.2
60C-20	Nashua, Iowa USA	1998		Early	Syngenta	N4640Bt	Bt11	Cry1Ab + pat	double	Glufosinate Tolerance + Lepidopteran Resistance	N4640	4	4					0.8	0.18	0.36	2.6	0.41	0.82
60C-20	Nashua, Iowa USA	1998		Mid	Syngenta	N4640Bt	Bt11	Cry1Ab + pat	double	Glufosinate Tolerance + Lepidopteran Resistance	N4640	4	4					3.1	0.57	1.14	5.3	0.7	1.4
60C-20	Nashua, Iowa USA	1998		Late	Syngenta	N4640Bt	Bt11	Cry1Ab + pat	double	Glufosinate Tolerance + Lepidopteran Resistance	N4640	4	4					3.7	0.54	1.08	6.1	0.42	0.84
60C-23	Monmouth, Illinois USA	2000					MON 863	Cry3Bb1	single	Coleopteran Resistance	RX670	4	4		Control			5.4	0.4	0.8	6.8	1.7	3.4
60C-23	Monmouth, Illinois USA	2000					MON 863	Cry3Bb1	single	Coleopteran Resistance	RX670	4	4		Seed			4.3	1.2	2.4	4.9	0.9	1.8
60C-23	Monmouth, Illinois USA	2000					MON 863	Cry3Bb1	single	Coleopteran Resistance	RX670	4	4		Soil			5.4	1.4	2.8	5	0.8	1.6
60C-23	Monmouth, Illinois USA	2000					MON 863	Cry3Bb1	single	Coleopteran Resistance	RX670	4	4		Foliar			2.9	0.5	1	2.5	0.1	0.2
60C-23	Monmouth, Illinois USA	2001					MON 863	Cry3Bb1	single	Coleopteran Resistance	RX670	4	4		Control			10.5	2.4	4.8	14	1.3	2.6
60C-23	Monmouth, Illinois USA	2001					MON 863	Cry3Bb1	single	Coleopteran Resistance	RX670	4	4		Seed			8.8	2.7	5.4	14	1.2	2.4
60C-23	Monmouth, Illinois USA	2001					MON 863	Cry3Bb1	single	Coleopteran Resistance	RX670	4	4		Soil			9.2	2.1	4.2	11.9	1.4	2.8
60C-23	Monmouth, Illinois USA	2001					MON 863	Cry3Bb1	single	Coleopteran Resistance	RX670	4	4		Foliar			4	1.2	2.4	7.8	0.3	0.6
60C-23	Monmouth, Illinois USA	2002					MON 863	Cry3Bb1	single	Coleopteran Resistance	RX670	4	4		Control			5.7	1.9	3.8	5.3	0.8	1.6
60C-23	Monmouth, Illinois USA	2002					MON 863	Cry3Bb1	single	Coleopteran Resistance	RX670	4	4		Seed			6.5	1.1	2.2	5.1	0.7	1.4
60C-23	Monmouth, Illinois USA	2002					MON 863	Cry3Bb1	single	Coleopteran Resistance	RX670	4	4		Soil			8.8	2.3	4.6	4.1	0.6	1.2
60C-23	Monmouth, Illinois USA	2002					MON 863	Cry3Bb1	single	Coleopteran Resistance	RX670	4	4		Foliar			5.7	1.9	3.8	2.2	0.9	1.8

## Sheet: Carabidae
Families																		CARABIDAE
Code int	Location	Year	Previous crop	Agronomical technique	Seed company	Commercial name	Transformation event	toxin(s)/protein expressed	GMO event type	GE traits	Isoline	Replicates GMO	Replicates Non-GMO	Agronomic practices	Biocontrol treatment	Insect infestation treatment	Insect stress treatment	No. of Carabidae (ground beetle) per plant in GMO	SE	SD	No. of Carabidae per plant in non GMO	SE	SD	P
8B-3	Nebraska, Iowa, Indiana, and Wisconsin, USA	2004		visual surveillance, sticky cards, and pitfall traps			DAS1507-1	Cry1Fa2 + pat	double	Glufosinate Tolerance + Lepidopteran Resistance	isoline	40	40					10.48			13.15			0.52
8B-3	Nebraska, Iowa, Indiana, and Wisconsin, USA	2005		visual surveillance, sticky cards, and pitfall traps			DAS1507-1	Cry1Fa2 + pat	double	Glufosinate Tolerance + Lepidopteran Resistance	isoline	40	40					5.59			3.48			0.29
8B-3	Nebraska, Iowa, Indiana, and Wisconsin, USA	2006		visual surveillance, sticky cards, and pitfall traps			DAS1507-1	Cry1Fa2 + pat	double	Glufosinate Tolerance + Lepidopteran Resistance	isoline	40	40					12.31			10.61			0.76
8B-3	Nebraska, Iowa, Indiana, and Wisconsin, USA	2004		litter bags			DAS1507-1	Cry1Fa2 + pat	double	Glufosinate Tolerance + Lepidopteran Resistance	isoline	40	40					12.07			12.29			0.97
8B-3	Nebraska, Iowa, Indiana, and Wisconsin, USA	2005		litter bags			DAS1507-1	Cry1Fa2 + pat	double	Glufosinate Tolerance + Lepidopteran Resistance	isoline	40	40					30.16			13.86			0.29
8B-3	Nebraska, Iowa, Indiana, and Wisconsin, USA	2006		litter bags			DAS1507-1	Cry1Fa2 + pat	double	Glufosinate Tolerance + Lepidopteran Resistance	isoline	40	40					6.08			5.28			0.77
12A-26	Lleida and Tajo Valley, Spain	year 1 and 2		visual inspection		PR33P67 and DKC6041 YG	MON810	Cry1Ab	single	Lepidopteran Resistance	PR33P66 and DKC6040	26	26					0.05	0.01	0.0374166	0.05	0.01	0.0374166
12A-26	Lleida and Tajo Valley, Spain	year 1 and 2		pitfall trap		PR33P67 and DKC6041 YG	MON810	Cry1Ab	single	Lepidopteran Resistance	PR33P66 and DKC6040	26	26					16.06	3.86	14.4428	18.46	4.03	15.0789
26B-27	Rock Springs, Pennsylvania USA	2003					MON863	Cry3Bb1	single	Coleopteran Resistance	isoline	3	3		field corn	no insecticide		1.205	0.311	0.54	2.04	0.25	0.43
26B-27	Rock Springs, Pennsylvania USA	2003					MON863	Cry3Bb1	single	Coleopteran Resistance	isoline	3	3		field corn	at-planting application of pyrethroid insecticide		1.873	0.311	0.54	1.231	0.25	0.43
26B-27	Rock Springs, Pennsylvania USA	2004					MON863	Cry3Bb1	single	Coleopteran Resistance	isoline	3	3		field corn	no insecticide		3.701	0.248	0.43	4.864	0.127	0.22
26B-27	Rock Springs, Pennsylvania USA	2004					MON863	Cry3Bb1	single	Coleopteran Resistance	isoline	3	3		field corn	at-planting application of pyrethroid insecticide		2.441	0.273	0.47	3.109	0.247	0.43
26B-27	Rock Springs, Pennsylvania USA	2003					MON810	Cry1Ab/c	single	Coleopteran Resistance	isoline	3	3		sweet corn	no insecticide		0.919	0.218	0.38	2.646	0.249	0.43
26B-27	Rock Springs, Pennsylvania USA	2003					MON810	Cry1Ab/c	single	Coleopteran Resistance	isoline	3	3		sweet corn	four pyrethroid applications during silking stage		1.34	0.25	0.43	1.191	0.25	0.43
26B-27	Rock Springs, Pennsylvania USA	2004					MON810	Cry1Ab/c	single	Coleopteran Resistance	isoline	3	3		sweet corn	no insecticide		3.751	0.223	0.39	2.594	0.272	0.47
26B-27	Rock Springs, Pennsylvania USA	2004					MON810	Cry1Ab/c	single	Coleopteran Resistance	isoline	3	3		sweet corn	four pyrethroid applications during silking stage		2.742	0.272	0.47	3.384	0.247	0.43
53C-22	Borborema, SP Brazil	2000		visual sampling		7590-Bt11	Bt11	Cry1Ab + pat	double	Glufosinate Tolerance + Lepidopteran Resistance	7590	3	3					1.07	0.24	0.138564	0.93	0.41	0.710141
53C-22	Borborema, SP Brazil	2000		visual sampling		Avant-ICP4	ICP4	VIP 3A	single	Lepidopteran Resistance	Avant	3	3					2.15	0.18	0.103923	2.7	0.7	1.21244
53C-22	Borborema, SP Brazil	2000		pitfall traps		7590-Bt11	Bt11	Cry1Ab + pat	double	Glufosinate Tolerance + Lepidopteran Resistance	7590	3	3					0.47	0.18	0.103923	0.08	0.08	0.138564
53C-22	Borborema, SP Brazil	2000		pitfall traps		Avant-ICP4	ICP4	VIP 3A	single	Lepidopteran Resistance	Avant	3	3					0.22	0.02	0.011547	0.17	0.17	0.294449
53C-22	Uberlândia, MG Brazil	2000		pitfall traps		7590-Bt11	Bt11	Cry1Ab + pat	double	Glufosinate Tolerance + Lepidopteran Resistance	7590	3	2					0.33	0.18	0.103923	0.7	0.3	0.424264
53C-22	Uberlândia, MG Brazil	2000		pitfall traps		Avant-ICP4	ICP4	VIP 3A	single	Lepidopteran Resistance	Avant	3	2					2.93	0.84	0.484974	1.27	0.27	0.381838
60C-19	Plains, Georgia USA	2001		pitfall trap	Pioneer	31B13 and 32K64	MON 810	Cry1Ab	single	Lepidopteran Resistance	3223 and 32K61	4	4					0.81	0.11	0.22	0.79	0.13	0.26
60C-19	Plains, Georgia USA	2002		pitfall trap	Pioneer	31B13 and 32K64	MON 810	Cry1Ab	single	Lepidopteran Resistance	3223 and 32K61	4	4					0.65	0.08	0.16	0.98	0.12	0.24
60C-19	Griffin, Georgia USA	2001		pitfall trap	Pioneer	31B13 and 32K64	MON 810	Cry1Ab	single	Lepidopteran Resistance	3223 and 32K61	4	4					2.56	0.08	0.16	2.79	0.36	0.72
60C-19	Griffin, Georgia USA	2002		pitfall trap	Pioneer	31B13 and 32K64	MON 810	Cry1Ab	single	Lepidopteran Resistance	3223 and 32K61	4	4					0.57	0.12	0.24	0.67	0.14	0.28
60C-22	Monmouth, Illinois USA	2000		pan traps			MON863	Cry3Bb1	single	Coleopteran Resistance	RX670	4	4				Control	4.5	0.3	0.6	4.8	0.9	1.8
60C-22	Monmouth, Illinois USA	2000		pan traps			MON863	Cry3Bb1	single	Coleopteran Resistance	RX670	4	4				Seed	2.8	0.8	1.6	2.8	0.9	1.8
60C-22	Monmouth, Illinois USA	2000		pan traps			MON863	Cry3Bb1	single	Coleopteran Resistance	RX670	4	4				Soil	1.9	0.5	1	2.8	0.5	1
60C-22	Monmouth, Illinois USA	2000		pan traps			MON863	Cry3Bb1	single	Coleopteran Resistance	RX670	4	4				Foliar	3	1.6	3.2	4.1	0.8	1.6
60C-22	Monmouth, Illinois USA	2001		pan traps			MON863	Cry3Bb1	single	Coleopteran Resistance	RX670	4	4				Control	2.9	0.4	0.8	2.9	0.8	1.6
60C-22	Monmouth, Illinois USA	2001		pan traps			MON863	Cry3Bb1	single	Coleopteran Resistance	RX670	4	4				Seed	2.8	0.8	1.6	3.2	1.9	3.8
60C-22	Monmouth, Illinois USA	2001		pan traps			MON863	Cry3Bb1	single	Coleopteran Resistance	RX670	4	4				Soil	2.3	0.4	0.8	3.8	0.8	1.6
60C-22	Monmouth, Illinois USA	2001		pan traps			MON863	Cry3Bb1	single	Coleopteran Resistance	RX670	4	4				Foliar	4.1	0.4	0.8	3.4	0.6	1.2
60C-22	Monmouth, Illinois USA	2002		pan traps			MON863	Cry3Bb1	single	Coleopteran Resistance	RX670	4	4				Control	0.6	0.3	0.6	0.3	0.1	0.2
60C-22	Monmouth, Illinois USA	2002		pan traps			MON863	Cry3Bb1	single	Coleopteran Resistance	RX670	4	4				Seed	0.2	0.1	0.2	0.1	0.1	0.2
60C-22	Monmouth, Illinois USA	2002		pan traps			MON863	Cry3Bb1	single	Coleopteran Resistance	RX670	4	4				Soil	0.1	0.1	0.2	0.3	0.1	0.2
60C-22	Monmouth, Illinois USA	2002		pan traps			MON863	Cry3Bb1	single	Coleopteran Resistance	RX670	4	4				Foliar	0.5	0.4	0.8	0.3	0.1	0.2
60C-22	Monmouth, Illinois USA	2000		pitfall traps			MON863	Cry3Bb1	single	Coleopteran Resistance	RX670	4	4				Control	11.8	1.9	3.8	11.1	1.6	3.2
60C-22	Monmouth, Illinois USA	2000		pitfall traps			MON863	Cry3Bb1	single	Coleopteran Resistance	RX670	4	4				Seed	14.3	3.6	7.2	8.8	1.6	3.2
60C-22	Monmouth, Illinois USA	2000		pitfall traps			MON863	Cry3Bb1	single	Coleopteran Resistance	RX670	4	4				Soil	8.1	1.9	3.8	7.6	1.5	3
60C-22	Monmouth, Illinois USA	2000		pitfall traps			MON863	Cry3Bb1	single	Coleopteran Resistance	RX670	4	4				Foliar	11.5	0.6	1.2	8.8	1.6	3.2
60C-22	Monmouth, Illinois USA	2001		pitfall traps			MON863	Cry3Bb1	single	Coleopteran Resistance	RX670	4	4				Control	9.5	1.3	2.6	9.8	1.5	3
60C-22	Monmouth, Illinois USA	2001		pitfall traps			MON863	Cry3Bb1	single	Coleopteran Resistance	RX670	4	4				Seed	10.3	0.9	1.8	7.8	1	2
60C-22	Monmouth, Illinois USA	2001		pitfall traps			MON863	Cry3Bb1	single	Coleopteran Resistance	RX670	4	4				Soil	5.7	0.6	1.2	6.6	1.3	2.6
60C-22	Monmouth, Illinois USA	2001		pitfall traps			MON863	Cry3Bb1	single	Coleopteran Resistance	RX670	4	4				Foliar	9.1	1.5	3	9.6	1.7	3.4
60C-22	Monmouth, Illinois USA	2002		pitfall traps			MON863	Cry3Bb1	single	Coleopteran Resistance	RX670	4	4				Control	21.8	2	4	20.3	3.3	6.6
60C-22	Monmouth, Illinois USA	2002		pitfall traps			MON863	Cry3Bb1	single	Coleopteran Resistance	RX670	4	4				Seed	21.1	2.8	5.6	23.7	3.1	6.2
60C-22	Monmouth, Illinois USA	2002		pitfall traps			MON863	Cry3Bb1	single	Coleopteran Resistance	RX670	4	4				Soil	12.6	1.4	2.8	14.4	1.8	3.6
60C-22	Monmouth, Illinois USA	2002		pitfall traps			MON863	Cry3Bb1	single	Coleopteran Resistance	RX670	4	4				Foliar	18.4	2	4	17.3	2.1	4.2
60C-23	Monmouth, Illinois USA	2000					MON 863	Cry3Bb1	single	Coleopteran Resistance	RX670	4	4					5.4		0.8	6.8		3.4
60C-23	Monmouth, Illinois USA	2000					MON 863	Cry3Bb1	single	Coleopteran Resistance	RX670	4	4					6.5		2.2	5.1		1.4
60C-23	Monmouth, Illinois USA	2000					MON 863	Cry3Bb1	single	Coleopteran Resistance	RX670	4	4					8.8		4.6	4.1		1.2
60C-23	Monmouth, Illinois USA	2000					MON 863	Cry3Bb1	single	Coleopteran Resistance	RX670	4	4					5.7		3.8	2.2		1.8
60C-23	Monmouth, Illinois USA	2001					MON 863	Cry3Bb1	single	Coleopteran Resistance	RX670	4	4					4.3		2.4	4.9		1.8
60C-23	Monmouth, Illinois USA	2001					MON 863	Cry3Bb1	single	Coleopteran Resistance	RX670	4	4					5.4		2.8	5		1.6
60C-23	Monmouth, Illinois USA	2001					MON 863	Cry3Bb1	single	Coleopteran Resistance	RX670	4	4					2.9		1	2.5		0.2
60C-23	Monmouth, Illinois USA	2001					MON 863	Cry3Bb1	single	Coleopteran Resistance	RX670	4	4					10.5		4.8	14		2.6
60C-23	Monmouth, Illinois USA	2002					MON 863	Cry3Bb1	single	Coleopteran Resistance	RX670	4	4					8.8		5.4	14		2.4
60C-23	Monmouth, Illinois USA	2002					MON 863	Cry3Bb1	single	Coleopteran Resistance	RX670	4	4					9.2		4.2	11.9		2.8
60C-23	Monmouth, Illinois USA	2002					MON 863	Cry3Bb1	single	Coleopteran Resistance	RX670	4	4					4		2.4	7.8		0.6
60C-23	Monmouth, Illinois USA	2002					MON 863	Cry3Bb1	single	Coleopteran Resistance	RX670	4	4					5.7		3.8	5.3		1.6
60C-21*	Ames, Iowa, USA	2001		Herbicide applications made to all plots before planting and at vegetative stages 3-4		Pioneer 34M95	MON 810	Cry1Ab	single	Lepidopteran Resistance	Pioneer 34M94	3	3					2.63		1.6974	1.31		0.0173
60C-21*	Ames, Iowa, USA	2001		Herbicide applications made to all plots before planting and at vegetative stages 3-4		Pioneer 34M95	MON 810	Cry1Ab	single	Lepidopteran Resistance	Pioneer 34M94	3	3					2.24		1.8706	1.13		0.918
60C-21*	Ames, Iowa, USA	2001		Herbicide applications made to all plots before planting and at vegetative stages 3-4		Pioneer 34M95	MON 810	Cry1Ab	single	Lepidopteran Resistance	Pioneer 34M94	3	3					4.13		1.3337	2.53		2.9098
60C-21*	Ames, Iowa, USA	2002		Herbicide applications made to all plots before planting and at vegetative stages 3-4		Pioneer 34M95	MON 810	Cry1Ab	single	Lepidopteran Resistance	Pioneer 34M94	3	3					4.21		1.6628	3.49		1.4722
60C-21*	Ames, Iowa, USA	2002		Herbicide applications made to all plots before planting and at vegetative stages 3-4		Pioneer 34M95	MON 810	Cry1Ab	single	Lepidopteran Resistance	Pioneer 34M94	3	3					3.57		1.6628	4.37		2.1824
60C-21*	Ames, Iowa, USA	2002		Herbicide applications made to all plots before planting and at vegetative stages 3-4		Pioneer 34M95	MON 810	Cry1Ab	single	Lepidopteran Resistance	Pioneer 34M94	3	3					2.59		1.2471	2.1		0.3637
63C-8*	Manhattan, Kansas, USA	2002		pitfall traps		YieldGard Rootworm	MON863	Cry3Bb	single	Coleopteran Resistance	non-transgenic isoline of YieldGard Rootworm	4	4					2		0.72	2		0.62
63C-8*	Manhattan, Kansas, USA	2003		pitfall traps		YieldGard Rootworm	MON863	Cry3Bb	single	Coleopteran Resistance	non-transgenic isoline of YieldGard Rootworm	4	4					4.31		3.42	3.91		3.18
54C-20*	Budapest, Hungary	2001					MON810	Cry1Ab	single	Lepidopteran Resistance	DK 440	6	6					14.83		8.4262	20.08		18.6651
54C-20*	Budapest, Hungary	2001					MON810	Cry1Ab	single	Lepidopteran Resistance	DK 440	6	6					9.75		6.5646	7.75		10.2879
54C-20*	Budapest, Hungary	2001					MON810	Cry1Ab	single	Lepidopteran Resistance	DK 440	6	6					5.33		4.2621	5.25		4.4581
54C-20*	Budapest, Hungary	2001					MON810	Cry1Ab	single	Lepidopteran Resistance	DK 440	6	6					108.42		26.8954	91		35.1747
54C-20*	Budapest, Hungary	2001					MON810	Cry1Ab	single	Lepidopteran Resistance	DK 440	6	6					5.08		4.5071	4		4.1151
54C-20*	Budapest, Hungary	2001					MON810	Cry1Ab	single	Lepidopteran Resistance	DK 440	6	6					6.67		8.3283	9		6.8586
54C-20*	Budapest, Hungary	2002					MON810	Cry1Ab	single	Lepidopteran Resistance	DK 440	6	6					26.33		25.2297	37.75		32.0393
54C-20*	Budapest, Hungary	2002					MON810	Cry1Ab	single	Lepidopteran Resistance	DK 440	6	6					40.67		34.9787	40.42		17.4404
54C-20*	Budapest, Hungary	2002					MON810	Cry1Ab	single	Lepidopteran Resistance	DK 440	6	6					153		96.167	159.92		77.0609
54C-20*	Budapest, Hungary	2002					MON810	Cry1Ab	single	Lepidopteran Resistance	DK 440	6	6					266.67		80.5882	265		146.43
54C-20*	Budapest, Hungary	2002					MON810	Cry1Ab	single	Lepidopteran Resistance	DK 440	6	6					19.33		12.4924	18.67		15.0399
54C-20*	Budapest, Hungary	2002					MON810	Cry1Ab	single	Lepidopteran Resistance	DK 440	6	6					12.33		6.5646	16.58		12.7863
54C-20*	Budapest, Hungary	2003					MON810	Cry1Ab	single	Lepidopteran Resistance	DK 440	6	6					18.42		12.6394	25		14.354
54C-20*	Budapest, Hungary	2003					MON810	Cry1Ab	single	Lepidopteran Resistance	DK 440	6	6					22.5		11.4636	32.33		30.9616
54C-20*	Budapest, Hungary	2003					MON810	Cry1Ab	single	Lepidopteran Resistance	DK 440	6	6					178.42		76.0812	175.58		57.661
54C-20*	Budapest, Hungary	2003					MON810	Cry1Ab	single	Lepidopteran Resistance	DK 440	6	6					723.67		285.904	713		154.661
54C-20*	Budapest, Hungary	2003					MON810	Cry1Ab	single	Lepidopteran Resistance	DK 440	6	6					54.17		26.3075	64.08		42.5721
54C-20*	Budapest, Hungary	2003					MON810	Cry1Ab	single	Lepidopteran Resistance	DK 440	6	6					29.75		25.6707	28.67		23.907
* Data from Wolfenbarger et al. (2008)

## Sheet: Chrysopidae
Families																		CHRYSOPIDAE
Code int	Location	Year	Previous crop	Agronomical technique	Seed company	Commercial name	Transformation event	toxin(s)/protein expressed	GMO event type	GE traits	Isoline	Replicates GMO	Replicates Non-GMO	Agronomic practices	Biocontrol treatment	Insect infestation treatment	Insect stress treatment	No. of Chrysopidae (lacewing) per plant in GMO	SE	SD	No. of Chrysopidae per plant in non GMO	SE	SD	P	No. of Chrysopidae larvae per plant in GMO	SE	SD	No. of Chrysopidae larvae per plant in non GMO	SE	SD	P
8B-3	Nebraska, Iowa, Indiana, and Wisconsin, USA	2004		visual surveillance, sticky cards, and pitfall traps			DAS1507-1	Cry1Fa2 + pat	double	Glufosinate Tolerance + Lepidopteran Resistance	isoline	40	40					0.26			0.1			0.41	0.12			0.06			0.6
8B-3	Nebraska, Iowa, Indiana, and Wisconsin, USA	2005		visual surveillance, sticky cards, and pitfall traps			DAS1507-1	Cry1Fa2 + pat	double	Glufosinate Tolerance + Lepidopteran Resistance	isoline	40	40					0			0.06			0.39	0			0.06			0.39
8B-3	Nebraska, Iowa, Indiana, and Wisconsin, USA	2006		visual surveillance, sticky cards, and pitfall traps			DAS1507-1	Cry1Fa2 + pat	double	Glufosinate Tolerance + Lepidopteran Resistance	isoline	40	40					0.35			0.46			0.71	0.86			0.23			0.28
13A-28	Ocampo, Sangay, and Tigaon, Philippines	2006				Dekalbb818 YieldGard	MON810	Cry1Ab	single	Lepidopteran Resistance	Dekalb 818	3	3					0.71			1.52			0.343
13A-28	Ocampo, Sangay, and Tigaon, Philippines	2008				Dekalbb818 YieldGard	MON810	Cry1Ab	single	Lepidopteran Resistance	Dekalb 818	3	3					0.97			0.5			0.091
57C-13	Bonn, Germany	2002		-		Novelis	MON 810	Cry1Ab	single	Lepidopteran Resistance	Nobilis	8	8					0.01		0.02	0		0
57C-13	Bonn, Germany	2003		-		Novelis	MON 810	Cry1Ab	single	Lepidopteran Resistance	Nobilis	8	8					0.05		0.04	0.02		0.03
60C-20	Lewin, Ames and Nashua, Iowa USA	1996-1998		Early planting date		MAX454	176	Cry1Ab + bar	double	Glufosinate Tolerance + Lepidopteran Resistance	4490 and 4494	4	4					0.2	0.03	0.06	0.19	0.03	0.06
60C-20	Lewin, Ames and Nashua, Iowa USA	1996-1998		Middle planting date		MAX454	176	Cry1Ab + bar	double	Glufosinate Tolerance + Lepidopteran Resistance	4490 and 4494	4	4					0.17	0.03	0.06	0.22	0.03	0.06
60C-20	Lewin, Ames and Nashua, Iowa USA	1996-1998		Late planting date		MAX454	176	Cry1Ab + bar	double	Glufosinate Tolerance + Lepidopteran Resistance	4490 and 4494	4	4					0.16	0.03	0.06	0.13	0.02	0.04
60C-20	Lewis, Ames and Nashua, Iowa USA	1996-1998		Early planting date		MAX454	176	Cry1Ab + bar	double	Glufosinate Tolerance + Lepidopteran Resistance	4490 and 4494	4	4					1.1	0.09	0.18	1.1	0.07	0.14
60C-20	Lewis, Ames and Nashua, Iowa USA	1996-1998		Middle planting date		MAX454	176	Cry1Ab + bar	double	Glufosinate Tolerance + Lepidopteran Resistance	4490 and 4494	4	4					1.1	0.09	0.18	1	0.07	0.14
60C-20	Lewis, Ames and Nashua, Iowa USA	1996-1998		Late planting date		MAX454	176	Cry1Ab + bar	double	Glufosinate Tolerance + Lepidopteran Resistance	4490 and 4494	4	4					1	0.07	0.14	1	0.07	0.14
60C-20	Lewis, Ames and Nashua, Iowa USA	1996-1998		Early planting date		N6800Bt, N7333Bt, N4640Bt	Bt11	Cry1Ab + pat	double	Glufosinate Tolerance + Lepidopteran Resistance	N6800, N7333, N4640	4	4					0.09	0.02	0.04	0.06	0.02	0.04
60C-20	Lewis, Ames and Nashua, Iowa USA	1996-1998		Middle planting date		N6800Bt, N7333Bt, N4640Bt	Bt11	Cry1Ab + pat	double	Glufosinate Tolerance + Lepidopteran Resistance	N6800, N7333, N4640	4	4					0.09	0.02	0.04	0.08	0.02	0.04
60C-20	Lewis, Ames and Nashua, Iowa USA	1996-1998		Late planting date		N6800Bt, N7333Bt, N4640Bt	Bt11	Cry1Ab + pat	double	Glufosinate Tolerance + Lepidopteran Resistance	N6800, N7333, N4640	4	4					0.09	0.02	0.04	0.1	0.02	0.04
60C-20	Lewis, Ames and Nashua, Iowa USA	1996-1998		Early planting date		N6800Bt, N7333Bt, N4640Bt	Bt11	Cry1Ab + pat	double	Glufosinate Tolerance + Lepidopteran Resistance	N6800, N7333, N4640	4	4					1	0.08	0.16	1		0
60C-20	Lewis, Ames and Nashua, Iowa USA	1996-1998		Middle planting date		N6800Bt, N7333Bt, N4640Bt	Bt11	Cry1Ab + pat	double	Glufosinate Tolerance + Lepidopteran Resistance	N6800, N7333, N4640	4	4					0.8	0.07	0.14	0.8	0.07	0.14
60C-20	Lewis, Ames and Nashua, Iowa USA	1996-1998		Late planting date		N6800Bt, N7333Bt, N4640Bt	Bt11	Cry1Ab + pat	double	Glufosinate Tolerance + Lepidopteran Resistance	N6800, N7333, N4640	4	4					0.9	0.08	0.16	0.9	0.08	0.16
60C-23	Monmouth, Illinois USA	2000					MON 863	Cry3Bb1	single	Coleopteran Resistance	RX670	4	4		Control			6.3	1.5	3	0.1	0.1	0.2
60C-23	Monmouth, Illinois USA	2000					MON 863	Cry3Bb1	single	Coleopteran Resistance	RX670	4	4		Seed			5.4	1	2	0.3	0.1	0.2
60C-23	Monmouth, Illinois USA	2000					MON 863	Cry3Bb1	single	Coleopteran Resistance	RX670	4	4		Soil			4.9	1.2	2.4	0.4	0.2	0.4
60C-23	Monmouth, Illinois USA	2000					MON 863	Cry3Bb1	single	Coleopteran Resistance	RX670	4	4		Foliar			4.6	0.6	1.2	0.3	0.1	0.2
60C-23	Monmouth, Illinois USA	2001					MON 863	Cry3Bb1	single	Coleopteran Resistance	RX670	4	4		Control			0.9	0.3	0.6	5.9	0.3	0.6
60C-23	Monmouth, Illinois USA	2001					MON 863	Cry3Bb1	single	Coleopteran Resistance	RX670	4	4		Seed			1.9	0.4	0.8	5.7	0.4	0.8
60C-23	Monmouth, Illinois USA	2001					MON 863	Cry3Bb1	single	Coleopteran Resistance	RX670	4	4		Soil			1.5	0.4	0.8	6.3	0.8	1.6
60C-23	Monmouth, Illinois USA	2001					MON 863	Cry3Bb1	single	Coleopteran Resistance	RX670	4	4		Foliar			2.1	0.5	1	10.3	1.5	3
60C-23	Monmouth, Illinois USA	2002					MON 863	Cry3Bb1	single	Coleopteran Resistance	RX670	4	4		Control			8.6	1.3	2.6	2.6	0.3	0.6
60C-23	Monmouth, Illinois USA	2002					MON 863	Cry3Bb1	single	Coleopteran Resistance	RX670	4	4		Seed			8.1	1.5	3	3	0.7	1.4
60C-23	Monmouth, Illinois USA	2002					MON 863	Cry3Bb1	single	Coleopteran Resistance	RX670	4	4		Soil			8.7	0.9	1.8	3.8	0.2	0.4
60C-23	Monmouth, Illinois USA	2002					MON 863	Cry3Bb1	single	Coleopteran Resistance	RX670	4	4		Foliar			6.4	0.7	1.4	3.3	0.5	1
61C-38	Lleda	2000		-		Compa CB	176	Cry1Ab + bar	double	Glufosinate Tolerance + Lepidopteran Resistance	Dracma	4	4				1	0.02	0.012	0.024	0.01	0	0
61C-38	Lleda	2001		-		Compa CB	176	Cry1Ab + bar	double	Glufosinate Tolerance + Lepidopteran Resistance	Dracma	4	4				2	0.01	0	0	0.01	0	0
61C-38	Lleda	2002		-		Compa CB	176	Cry1Ab + bar	double	Glufosinate Tolerance + Lepidopteran Resistance	Dracma	4	4					0.198	0.031	0.062	0.3	0.038	0.076
61C-38	Madrid	2000		-		Compa CB	176	Cry1Ab + bar	double	Glufosinate Tolerance + Lepidopteran Resistance	Dracma	3	3					0.28	0.081	0.140296	0.34	0.091	0.157617
61C-38	Madrid	2001		-		Compa CB	176	Cry1Ab + bar	double	Glufosinate Tolerance + Lepidopteran Resistance	Dracma	3	3					0.163	0.038	0.0658179	0.163	0.038	0.0658179
61C-38	Madrid	2002		-		Compa CB	176	Cry1Ab + bar	double	Glufosinate Tolerance + Lepidopteran Resistance	Dracma	3	3					0.29	0.091	0.157617	0.29	0.091	0.157617
81D-50	Rosemount, Minnesota USA	1998				GH 0937	MON810	Cry1Ab	single	Lepidopteran Resistance	Bonus	4	4	whorl stage	open field			0.0266667			0.0133333			0.32
81D-50	Rosemount, Minnesota USA	1998				GH 0937	MON810	Cry1Ab	single	Lepidopteran Resistance	Bonus	4	4	silk stage	open field			0			0			1
81D-50	Rosemount, Minnesota USA	1999				GH 0937	MON810	Cry1Ab	single	Lepidopteran Resistance	Bonus	4	4	silk stage	open field			0			0.0133333			1
81D-50	Rosemount, Minnesota USA	1999				GH 0937	MON810	Cry1Ab	single	Lepidopteran Resistance	Bonus	4	4		plots inside cages			0			0.00333333			0.27	0.01			0
93D-28	Constantine, Minnesota USA	1994					MON810	Cry1Ab	single	Lepidopteran Resistance	derived from inbred line 00526	3	3	sampling 2 august				0		0	0		0		0.07		0.012	0.013		0.012
93D-28	Constantine, Minnesota USA	1994					MON810	Cry1Ab	single	Lepidopteran Resistance	derived from inbred line 00526	3	3	sampling 17 aug				0.02		0.02	0		0		0.053		0.042	0
93D-28	Constantine, Minnesota USA	1994					MON810	Cry1Ab	single	Lepidopteran Resistance	derived from inbred line 00526	3	3	sampling 12 sept				0		0	0.007		0.012		0.007		0.012	0.007		0.012
US2 5-10	USA-IABG	2012					MON 87411	Cry3Bb1 + cp4 epsps (aroA:CP4)	double	Glyphosate Tolerance + Coleopteran Resistance	isoline	4	4	sticky traps				4.1	0.53	1.06	4.4	0.45	0.9
US2 5-10	USA-NEYO	2012					MON 87411	Cry3Bb1 + cp4 epsps (aroA:CP4)	double	Glyphosate Tolerance + Coleopteran Resistance	isoline	4	4	sticky traps				1.7	0.3	0.6	1.1	0.19	0.38
US2 5-10	Argentina-BAFE	2012-2013					MON 87411	Cry3Bb1 + cp4 epsps (aroA:CP4)	double	Glyphosate Tolerance + Coleopteran Resistance	isoline	4	4	sticky traps				2.7	0.56	1.12	1.9	0.33	0.66
US2 5-10	Argentina-BAGH	2012-2013					MON 87411	Cry3Bb1 + cp4 epsps (aroA:CP4)	double	Glyphosate Tolerance + Coleopteran Resistance	isoline	4	4	sticky traps				1.8	0.57	1.14	1.5	0.73	1.46
US2 5-10	Argentina-ERMY	2012-2013					MON 87411	Cry3Bb1 + cp4 epsps (aroA:CP4)	double	Glyphosate Tolerance + Coleopteran Resistance	isoline	4	4	sticky traps				0.8	0.24	0.48	1	0.25	0.5
US2 5-10	Argentina-BAFE	2012-2013					MON 87411	Cry3Bb1 + cp4 epsps (aroA:CP4)	double	Glyphosate Tolerance + Coleopteran Resistance	isoline	4	4	visual counts				2.6	0.25	0.5	2.4	0.31	0.62
US2 5-10	Argentina-BAGH	2012-2013					MON 87411	Cry3Bb1 + cp4 epsps (aroA:CP4)	double	Glyphosate Tolerance + Coleopteran Resistance	isoline	4	4	visual counts				1.3	0.17	0.34	1.3	0.16	0.32
US2 5-10	Argentina-ERMY	2012-2013					MON 87411	Cry3Bb1 + cp4 epsps (aroA:CP4)	double	Glyphosate Tolerance + Coleopteran Resistance	isoline	4	4	visual counts				1.4	0.35	0.7	1.5	0.12	0.24
US2 5-10	Brazil-MGCH	2013-2014					MON 87411	Cry3Bb1 + cp4 epsps (aroA:CP4)	double	Glyphosate Tolerance + Coleopteran Resistance	isoline	4	4	sticky traps				1	0.16	0.32	1.3	0.09	0.18

## Sheet: Chrysopidae larvae
Families																		CHRYSOPIDAE
Code int	Location	Year	Previous crop	Agronomical technique	Seed company	Commercial name	Transformation event	toxin(s)/protein expressed	GMO event type	GE traits	Isoline	Replicates GMO	Replicates Non-GMO	Agronomic practices	Biocontrol treatment	Insect infestation treatment	Insect stress treatment	No. of Chrysopidae larvae per plant in GMO	SE	SD	No. of Chrysopidae larvae per plant in non GMO	SE	SD	P
8B-3	Nebraska, Iowa, Indiana, and Wisconsin, USA	2004		visual surveillance, sticky cards, and pitfall traps			DAS1507-1	Cry1Fa2 + pat	double	Glufosinate Tolerance + Lepidopteran Resistance	isoline	40	40					0.12			0.06			0.6
8B-3	Nebraska, Iowa, Indiana, and Wisconsin, USA	2005		visual surveillance, sticky cards, and pitfall traps			DAS1507-1	Cry1Fa2 + pat	double	Glufosinate Tolerance + Lepidopteran Resistance	isoline	40	40					0			0.06			0.39
8B-3	Nebraska, Iowa, Indiana, and Wisconsin, USA	2006		visual surveillance, sticky cards, and pitfall traps			DAS1507-1	Cry1Fa2 + pat	double	Glufosinate Tolerance + Lepidopteran Resistance	isoline	40	40					0.86			0.23			0.28
81D-50	Rosemount, Minnesota USA	1999				GH 0937	not specified	Cry1Ab	single	Lepidopteran Resistance	Bonus	4	4		plots inside cages			0.01			0			0.14
93D-28	Constantine, Minnesota USA	1994					not specified	Cry1Ab	single	Lepidopteran Resistance	derived from inbred line 00526	3	3	sampling 2 august				0.07		0.012	0.013		0.012
93D-28	Constantine, Minnesota USA	1994					not specified	Cry1Ab	single	Lepidopteran Resistance	derived from inbred line 00526	3	3	sampling 17 aug				0.053		0.042	0		0
93D-28	Constantine, Minnesota USA	1994					not specified	Cry1Ab	single	Lepidopteran Resistance	derived from inbred line 00526	3	3	sampling 12 sept				0.007		0.012	0.007		0.012

## Sheet: Cicadellidae
Families															CICADELLIDAE
Code int	Location	Year	Previous crop	Agronomical technique	Seed company	Commercial name	Transformation event	toxin(s)/protein expressed	GMO event type	GE traits	Isoline	Replicates GMO	Replicates Non-GMO	Agronomic practices	No. of Cicadellidae (leafhoppers) per plant in GMO	SE	SD	No. of Cicadellidae per plant in non GMO	SE	SD	P
8B-3	Nebraska, Iowa, Indiana, and Wisconsin, USA	2004		visual surveillance, sticky cards, and pitfall traps			DAS1507-1	Cry1Fa2 + pat	double	Glufosinate Tolerance + Lepidopteran Resistance	isoline	40	40		15.43			17.2			0.7
8B-3	Nebraska, Iowa, Indiana, and Wisconsin, USA	2005		visual surveillance, sticky cards, and pitfall traps			DAS1507-1	Cry1Fa2 + pat	double	Glufosinate Tolerance + Lepidopteran Resistance	isoline	40	40		25.8			28.87			0.72
8B-3	Nebraska, Iowa, Indiana, and Wisconsin, USA	2006		visual surveillance, sticky cards, and pitfall traps			DAS1507-1	Cry1Fa2 + pat	double	Glufosinate Tolerance + Lepidopteran Resistance	isoline	40	40		12.63			12.09			0.87
40B-34	Bonn, Germany	2002				Novelis	MON810	Cry1Ab	single	Lepidopteran Resistance	Nobilis	5	5		20.5		10.13	46		38.46
57C-13	Bonn, Germany	2002		-		Novelis	MON 810	Cry1Ab	single	Lepidopteran Resistance	Nobilis	8	8		0.04	0.04	0.04	0		0
57C-13	Bonn, Germany	2002		-		Novelis	MON 810	Cry1Ab	single	Lepidopteran Resistance	Nobilis	8	8		0.1		0.08	0.06		0.06
57C-13	Bonn, Germany	2003		-		Novelis	MON 810	Cry1Ab	single	Lepidopteran Resistance	Nobilis	8	8		0.03		0.04	0.04		0.06
60C-19	Plains, Georgia USA	2001		visual count	Pioneer	31B13 and 32K64	MON 810	Cry1Ab	single	Lepidopteran Resistance	3223 and 32K61	4	4		0.71	0.11	0.22	0.56	0.08	0.16
60C-19	Plains, Georgia USA	2002		visual count	Pioneer	31B13 and 32K64	MON 810	Cry1Ab	single	Lepidopteran Resistance	3223 and 32K61	4	4		0.4	0.07	0.14	0.46	0.08	0.16
60C-19	Griffin, Georgia USA	2001		visual count	Pioneer	31B13 and 32K64	MON 810	Cry1Ab	single	Lepidopteran Resistance	3223 and 32K61	4	4		0.8	0.11	0.22	0.7	0.13	0.26
60C-19	Griffin, Georgia USA	2002		visual count	Pioneer	31B13 and 32K64	MON 810	Cry1Ab	single	Lepidopteran Resistance	3223 and 32K61	4	4		3.36	0.54	1.08	3	0.46	0.92
63C-33	Almenar, Spain	2000, 2001, 2003			Syngenta Seeds	Compa-CB	176	Cry1Ab + bar	double	Glufosinate Tolerance + Lepidopteran Resistance	Dracma	12	12		13.46	2.31	8.00207	11.59	2.22	7.69031
US2 5-10	USA-NCBD	2012					MON 87411	Cry3Bb1 + cp4 epsps (aroA:CP4)	double	Glyphosate Tolerance + Coleopteran Resistance	isoline	4	4	sticky traps	32.8	4.42	8.84	35.9	7.82	15.64
US2 5-10	USA-PAHM	2012					MON 87411	Cry3Bb1 + cp4 epsps (aroA:CP4)	double	Glyphosate Tolerance + Coleopteran Resistance	isoline	4	4	sticky traps	3.7	0.87	1.74	3.9	0.33	0.66
US2 5-10	Argentina-BAGH	2012-2013					MON 87411	Cry3Bb1 + cp4 epsps (aroA:CP4)	double	Glyphosate Tolerance + Coleopteran Resistance	isoline	4	4	sticky traps	6.5	0.41	0.82	6.2	0.5	1
US2 5-10	Argentina-ERMY	2012-2013					MON 87411	Cry3Bb1 + cp4 epsps (aroA:CP4)	double	Glyphosate Tolerance + Coleopteran Resistance	isoline	4	4	sticky traps	2.6	0.29	0.58	2.2	0.6	1.2
US2 5-10	Argentina-TMBU	2012-2013					MON 87411	Cry3Bb1 + cp4 epsps (aroA:CP4)	double	Glyphosate Tolerance + Coleopteran Resistance	isoline	4	4	sticky traps	23.7	5.14	10.28	22.8	6.37	12.74
US2 5-10	Brazil-BALM	2013-2014					MON 87411	Cry3Bb1 + cp4 epsps (aroA:CP4)	double	Glyphosate Tolerance + Coleopteran Resistance	isoline	4	4	sticky traps	1008.6	129.72	259.44	942.4	93.5	187
US2 5-10	Brazil-MGCH	2013-2014					MON 87411	Cry3Bb1 + cp4 epsps (aroA:CP4)	double	Glyphosate Tolerance + Coleopteran Resistance	isoline	4	4	sticky traps	114.2	2.53	5.06	108.6	2.84	5.68
US2 5-10	Brazil-MTSO	2013-2014					MON 87411	Cry3Bb1 + cp4 epsps (aroA:CP4)	double	Glyphosate Tolerance + Coleopteran Resistance	isoline	4	4	sticky traps	27.2	3.45	6.9	21.1	2.37	4.74
US2 5-10	Brazil-PRRO	2013-2014					MON 87411	Cry3Bb1 + cp4 epsps (aroA:CP4)	double	Glyphosate Tolerance + Coleopteran Resistance	isoline	4	4	sticky traps	26.1	1.08	2.16	31.3	1.99	3.98
US2 5-10	Brazil-RSNM	2013-2014					MON 87411	Cry3Bb1 + cp4 epsps (aroA:CP4)	double	Glyphosate Tolerance + Coleopteran Resistance	isoline	4	4	sticky traps	34	4.44	8.88	40.7	8.11	16.22
US2 5-10	Brazil-SPSD	2013-2014					MON 87411	Cry3Bb1 + cp4 epsps (aroA:CP4)	double	Glyphosate Tolerance + Coleopteran Resistance	isoline	4	4	sticky traps	200.7	22.24	44.48	164.2	12.74	25.48

## Sheet: Coccinellidae
Families																		COCCINELLIDAE
Code int	Location	Year	Previous crop	Agronomical technique	Seed company	Commercial name	Transformation event	toxin(s)/protein expressed	GMO event type	GE traits	Isoline	Replicates GMO	Replicates Non-GMO	Agronomic practices	Biocontrol treatment	Insect infestation treatment	Insect stress treatment	No. of Coccinellidae in GMO	SE	SD	No. of Coccinellidae in non GMO	SE	SD	P
8B-3	Nebraska, Iowa, Indiana, and Wisconsin, USA	2004		visual surveillance, sticky cards, and pitfall traps			DAS1507-1	Cry1Fa2 + pat	double	Glufosinate Tolerance + Lepidopteran Resistance	isoline	40	40					4.51			4.23			0.89
8B-3	Nebraska, Iowa, Indiana, and Wisconsin, USA	2005		visual surveillance, sticky cards, and pitfall traps			DAS1507-1	Cry1Fa2 + pat	double	Glufosinate Tolerance + Lepidopteran Resistance	isoline	40	40					1.18			1.17			0.99
8B-3	Nebraska, Iowa, Indiana, and Wisconsin, USA	2006		visual surveillance, sticky cards, and pitfall traps			DAS1507-1	Cry1Fa2 + pat	double	Glufosinate Tolerance + Lepidopteran Resistance	isoline	40	40					2.32			2.14			0.88
12A-26	Lleida and Tajo Valley, Spain	year 1 and 2		visual inspection		PR33P67 and DKC6041 YG	MON810	Cry1Ab	single	Lepidopteran Resistance	PR33P66 and DKC6040	26	26					0.52	0.18	0.917824	0.53	0.18	0.917824
13A-28	Ocampo, Sangay, and Tigaon, Philippines	2008				Dekalbb818 YieldGard	MON810	Cry1Ab	single	Lepidopteran Resistance	Dekalb 818	3	3					0.0436			0.0336			0.354
13A-28	Ocampo, Sangay, and Tigaon, Philippines	2009				Dekalbb818 YieldGard	MON810	Cry1Ab	single	Lepidopteran Resistance	Dekalb 818	3	3					0.0252			0.0276			0.766
13A-28	Ocampo, Sangay, and Tigaon, Philippines	2006				Dekalbb818 YieldGard	MON810	Cry1Ab	single	Lepidopteran Resistance	Dekalb 818	3	3					0.4949			0.355			0.428
13A-28	Ocampo, Sangay, and Tigaon, Philippines	2007				Dekalbb818 YieldGard	MON810	Cry1Ab	single	Lepidopteran Resistance	Dekalb 818	3	3					0.0648			0.0157			0.114
13A-28	Ocampo, Sangay, and Tigaon, Philippines	2008				Dekalbb818 YieldGard	MON810	Cry1Ab	single	Lepidopteran Resistance	Dekalb 818	3	3					0.2431			0.6136			0.005
13A-28	Ocampo, Sangay, and Tigaon, Philippines	2009				Dekalbb818 YieldGard	MON810	Cry1Ab	single	Lepidopteran Resistance	Dekalb 818	3	3					0.4181			0.6544			0.48
46B-43	Rock Springs, Pennsylvania USA					BC 0801	MON810	Cry1Ab	single	Lepidopteran Resistance	Jackpot	3	3		week 26			0.003	0.001	0.00173205	0.005	0	0
46B-43	Rock Springs, Pennsylvania USA					BC 0801	MON810	Cry1Ab	single	Lepidopteran Resistance	Jackpot	3	3		week 27			0.002	0	0	0.003	0.001	0.00173205
46B-43	Rock Springs, Pennsylvania USA					BC 0801	MON810	Cry1Ab	single	Lepidopteran Resistance	Jackpot	3	3		week 28			0.023	0.013	0.0225167	0.016	0.006	0.0103923
46B-43	Rock Springs, Pennsylvania USA					BC 0801	MON810	Cry1Ab	single	Lepidopteran Resistance	Jackpot	3	3		week 29			0.066	0.031	0.0536936	0.063	0.026	0.0450333
46B-43	Rock Springs, Pennsylvania USA					BC 0801	MON810	Cry1Ab	single	Lepidopteran Resistance	Jackpot	3	3		week 30			0.017	0.007	0.0121244	0.025	0.008	0.0138564
46B-43	Rock Springs, Pennsylvania USA					BC 0801	MON810	Cry1Ab	single	Lepidopteran Resistance	Jackpot	3	3		week 31			0.032	0.012	0.0207846	0.023	0.008	0.0138564
46B-43	Rock Springs, Pennsylvania USA					BC 0801	MON810	Cry1Ab	single	Lepidopteran Resistance	Jackpot	3	3		week 32			0.026	0.01	0.0173205	0.007	0.004	0.0069282
46B-43	Rock Springs, Pennsylvania USA					BC 0801	MON810	Cry1Ab	single	Lepidopteran Resistance	Jackpot	3	3		week 33			0.002	0	0	0.003	0	0
53C-22	Borborema, SP Brazil	2000		visual sampling		7590-Bt11	Bt11	Cry1Ab + pat	double	Glufosinate Tolerance + Lepidopteran Resistance	7590	3	3					0.479	0.101	0.174937	0.333	0.074	0.128172	0.3313
53C-22	Borborema, SP Brazil	2000		visual sampling		Avant-ICP4	ICP4	VIP 3A	single	Lepidopteran Resistance	Avant	3	3					0.692	0.147	0.254611	0.718	0.217	0.375855	0.9238
53C-22	Uberlândia, MG Brazil	2000		visual sampling		7590-Bt11	Bt11	Cry1Ab + pat	double	Glufosinate Tolerance + Lepidopteran Resistance	7590	3	2					0.048	0.021	0.0363731	0.036	0.02	0.0282843	0.9634
53C-22	Uberlândia, MG Brazil	2000		visual sampling		Avant-ICP4	ICP4	VIP 3A	single	Lepidopteran Resistance	Avant	3	2					0.056	0.023	0.0398372	0.032	0.016	0.0226274	0.4766
55C-26	Manhattan, Kansas USA	2002		-		YieldGard Rootworm	MON88017	Cry3Bb1 + cp4 epsps (aroA:CP4)	double	Glyphosate Tolerance + Coleopteran Resistance	isoline	4	4		clothianidin ST			0.15	0.05	0.1	0.12	0.05	0.1
55C-26	Manhattan, Kansas USA	2003		-		YieldGard Rootworm	MON88017	Cry3Bb1 + cp4 epsps (aroA:CP4)	double	Glyphosate Tolerance + Coleopteran Resistance	isoline	4	4		clothianidin ST			0.41	0.08	0.16	0	0	0
55C-26	Scandia, Kansas USA	2003		-		YieldGard Rootworm	MON88017	Cry3Bb1 + cp4 epsps (aroA:CP4)	double	Glyphosate Tolerance + Coleopteran Resistance	isoline	4	4					0.18	0.05	0.1	0.18	0.05	0.1
55C-26	Scandia, Kansas USA	2003		-		YieldGard Rootworm	MON88017	Cry3Bb1 + cp4 epsps (aroA:CP4)	double	Glyphosate Tolerance + Coleopteran Resistance	isoline	4	4				Hippodamia convergens	0.03	0.02	0.04	0.04	0.02	0.04
55C-26	Manhattan, Kansas USA	2002		-		YieldGard Rootworm	MON88017	Cry3Bb1 + cp4 epsps (aroA:CP4)	double	Glyphosate Tolerance + Coleopteran Resistance	isoline	4	4				Scymnus spp.	0.37	0.13	0.26	0.57	0.17	0.34
55C-26	Manhattan, Kansas USA	2003		-		YieldGard Rootworm	MON88017	Cry3Bb1 + cp4 epsps (aroA:CP4)	double	Glyphosate Tolerance + Coleopteran Resistance	isoline	4	4				Scymnus spp.	0.96	0.17	0.34	1	0.17	0.34
55C-26	Scandia, Kansas USA	2003		-		YieldGard Rootworm	MON88017	Cry3Bb1 + cp4 epsps (aroA:CP4)	double	Glyphosate Tolerance + Coleopteran Resistance	isoline	4	4				Scymnus spp.	0.73	0.11	0.22	0.67	0.11	0.22
57C-13	Bonn, Germany	2001		-		Novelis	MON 810	Cry1Ab	single	Lepidopteran Resistance	Insect	Resistance	8				Coccinella gibbosa	0.17		0.09	0.05		0.08
57C-13	Bonn, Germany	2002		-		Novelis	MON 810	Cry1Ab	single	Lepidopteran Resistance	Nobilis	8	8				Coccinella gibbosa	0.08		0.08	0.09		0.01
57C-13	Bonn, Germany	2003		-		Novelis	MON 810	Cry1Ab	single	Lepidopteran Resistance	Nobilis	8	8				Coccinella gibbosa	0.18		0.11	0.29		0.31
57C-13	Bonn, Germany	2003		-		Novelis	MON 810	Cry1Ab	single	Lepidopteran Resistance	Nobilis	8	8				Coccinella septempunctata	0		0	0.03		0.04
57C-13	Bonn, Germany	2003		-		Novelis	MON 810	Cry1Ab	single	Lepidopteran Resistance	Nobilis	8	8				Coleomegilla maculata	0.51			0.57			1
57C-13	Bonn, Germany	2003		-		Novelis	MON 810	Cry1Ab	single	Lepidopteran Resistance	Nobilis	8	8				Coleomegilla maculata	0.29			0.43			1
57C-13	Bonn, Germany	2003		-		Novelis	MON 810	Cry1Ab	single	Lepidopteran Resistance	Nobilis	8	8				Coleomegilla maculata	0.39			0.64			0.03
57C-13	Bonn, Germany	2001		-		Novelis	MON 810	Cry1Ab	single	Lepidopteran Resistance	Nobilis	8	8				Harmonia axyridis	0.0966667			0.0833333			0.32
57C-13	Bonn, Germany	2002		-		Novelis	MON 810	Cry1Ab	single	Lepidopteran Resistance	Nobilis	8	8				Harmonia axyridis	0.07			0.0833333			0.32
57C-13	Bonn, Germany	2003		-		Novelis	MON 810	Cry1Ab	single	Lepidopteran Resistance	Nobilis	8	8				Harmonia axyridis	0.21			0.0566667			0.09
57C-13	Bonn, Germany	2001		-		Novelis	MON 810	Cry1Ab	single	Lepidopteran Resistance	Nobilis	8	8				Hippodamia convergens	0.0133333			0.0133333			1
57C-13	Bonn, Germany	2002		-		Novelis	MON 810	Cry1Ab	single	Lepidopteran Resistance	Nobilis	8	8				Hippodamia convergens	0			0.0133333			0.32
57C-13	Bonn, Germany	2003		-		Novelis	MON 810	Cry1Ab	single	Lepidopteran Resistance	Nobilis	8	8				Hippodamia convergens	0			0			1
57C-13	Bonn, Germany	2001		-		Novelis	MON 810	Cry1Ab	single	Lepidopteran Resistance	Nobilis	8	8				Hippodamia tredecimpunctata tibialis	0.166667			0.14			0.24
57C-13	Bonn, Germany	2002		-		Novelis	MON 810	Cry1Ab	single	Lepidopteran Resistance	Nobilis	8	8				Hippodamia tredecimpunctata tibialis	0.0433333			0.0566667			0.52
57C-13	Bonn, Germany	2003		-		Novelis	MON 810	Cry1Ab	single	Lepidopteran Resistance	Nobilis	8	8				Hippodamia tredecimpunctata tibialis	0.0566667			0.0433333			0.32
60C-19	Plains, Georgia USA	2001		visual count	Pioneer	31B13 and 32K64	MON 810	Cry1Ab	single	Lepidopteran Resistance	3223 and 32K61	4	4					0	0	0	0.05	0.03	0.06	0.262
60C-19	Plains, Georgia USA	2002		visual count	Pioneer	31B13 and 32K64	MON 810	Cry1Ab	single	Lepidopteran Resistance	3223 and 32K61	4	4					0.08	0.04	0.08	0.11	0.05	0.1	0.566
60C-19	Griffin, Georgia USA	2001		visual count	Pioneer	31B13 and 32K64	MON 810	Cry1Ab	single	Lepidopteran Resistance	3223 and 32K61	4	4					0	0	0	0.01	0.01	0.02	0.343
60C-19	Griffin, Georgia USA	2002		visual count	Pioneer	31B13 and 32K64	MON 810	Cry1Ab	single	Lepidopteran Resistance	3223 and 32K61	4	4					0.02	0.01	0.02	0.04	0.04	0.08	0.915
60C-19	Plains, Georgia USA	2001		visual count	Pioneer	31B13 and 32K64	MON 810	Cry1Ab	single	Lepidopteran Resistance	3223 and 32K61	4	4					0.57	0.09	0.18	0.64	0.09	0.18	0.673
60C-19	Plains, Georgia USA	2002		visual count	Pioneer	31B13 and 32K64	MON 810	Cry1Ab	single	Lepidopteran Resistance	3223 and 32K61	4	4					0.71	0.1	0.2	0.44	0.08	0.16	0.051
60C-19	Griffin, Georgia USA	2001		visual count	Pioneer	31B13 and 32K64	MON 810	Cry1Ab	single	Lepidopteran Resistance	3223 and 32K61	4	4					0.81	0.12	0.24	0.78	0.1	0.2	0.955
60C-19	Griffin, Georgia USA	2002		visual count	Pioneer	31B13 and 32K64	MON 810	Cry1Ab	single	Lepidopteran Resistance	3223 and 32K61	4	4					0.75	0.11	0.22	0.73	0.11	0.22	0.976
60C-19	Plains, Georgia USA	2001		visual count	Pioneer	31B13 and 32K64	MON 810	Cry1Ab	single	Lepidopteran Resistance	3223 and 32K61	4	4					0.04	0.03	0.06	0.07	0.03	0.06	0.421
60C-19	Plains, Georgia USA	2002		visual count	Pioneer	31B13 and 32K64	MON 810	Cry1Ab	single	Lepidopteran Resistance	3223 and 32K61	4	4					0.17	0.04	0.08	0.18	0.06	0.12	0.773
60C-19	Griffin, Georgia USA	2001		visual count	Pioneer	31B13 and 32K64	MON 810	Cry1Ab	single	Lepidopteran Resistance	3223 and 32K61	4	4					0.03	0.02	0.04	0.01	0.01	0.02	0.45
60C-19	Griffin, Georgia USA	2002		visual count	Pioneer	31B13 and 32K64	MON 810	Cry1Ab	single	Lepidopteran Resistance	3223 and 32K61	4	4					0.09	0.04	0.08	0.07	0.03	0.06	0.865
60C-19	Plains, Georgia USA	2001		visual count	Pioneer	31B13 and 32K64	MON 810	Cry1Ab	single	Lepidopteran Resistance	3223 and 32K61	4	4					0.77	0.1	0.2	0.93	0.13	0.26	0.479
60C-19	Plains, Georgia USA	2002		visual count	Pioneer	31B13 and 32K64	MON 810	Cry1Ab	single	Lepidopteran Resistance	3223 and 32K61	4	4					1.71	0.19	0.38	1.48	0.17	0.34	0.242
60C-19	Griffin, Georgia USA	2001		visual count	Pioneer	31B13 and 32K64	MON 810	Cry1Ab	single	Lepidopteran Resistance	3223 and 32K61	4	4					0.96	0.13	0.26	0.92	0.11	0.22	0.905
60C-19	Griffin, Georgia USA	2002		visual count	Pioneer	31B13 and 32K64	MON 810	Cry1Ab	single	Lepidopteran Resistance	3223 and 32K61	4	4					1.16	0.13	0.26	1.12	0.13	0.26	0.859
60C-19	Griffin, Georgia USA	2002		visual count	Pioneer	31B13 and 32K64	MON 810	Cry1Ab	single	Lepidopteran Resistance	3223 and 32K61	4	4				Scymnus spp.	0.16	0.04	0.08	0.17	0.07	0.14	0.563
60C-19	Griffin, Georgia USA	2002		visual count	Pioneer	31B13 and 32K64	MON 810	Cry1Ab	single	Lepidopteran Resistance	3223 and 32K61	4	4				Scymnus spp.	0.73	0.1	0.2	0.75	0.11	0.22	0.992
60C-19	Griffin, Georgia USA	2002		visual count	Pioneer	31B13 and 32K64	MON 810	Cry1Ab	single	Lepidopteran Resistance	3223 and 32K61	4	4				Scymnus spp.	0.11	0.06	0.12	0.11	0.04	0.08	0.723
60C-19	Griffin, Georgia USA	2002		visual count	Pioneer	31B13 and 32K64	MON 810	Cry1Ab	single	Lepidopteran Resistance	3223 and 32K61	4	4				Scymnus spp.	0.29	0.06	0.12	0.27	0.07	0.14	0.585
60C-20	Lewin, Ames and Nashua, Iowa USA	1996-1998		Early planting date		MAX454	176	Cry1Ab + pat	double	Glufosinate Tolerance + Lepidopteran Resistance	4490 and 4494	4	4					1.6	0.12	0.24	1.4	0.1	0.2
60C-20	Lewin, Ames and Nashua, Iowa USA	1996-1998		Middle planting date		MAX454	176	Cry1Ab + pat	double	Glufosinate Tolerance + Lepidopteran Resistance	4490 and 4494	4	4					1.4	0.12	0.24	1.2	0.1	0.2
60C-20	Lewin, Ames and Nashua, Iowa USA	1996-1998		Late planting date		MAX454	176	Cry1Ab + pat	double	Glufosinate Tolerance + Lepidopteran Resistance	4490 and 4494	4	4					1.4	0.12	0.24	1.2	0.11	0.22
60C-20	Lewis, Ames and Nashua, Iowa USA	1996-1998		Early planting date		MAX454	176	Cry1Ab + pat	double	Glufosinate Tolerance + Lepidopteran Resistance	4490 and 4494	4	4					2.2	0.13	0.26	2.1	0.12	0.24
60C-20	Lewis, Ames and Nashua, Iowa USA	1996-1998		Middle planting date		MAX454	176	Cry1Ab + pat	double	Glufosinate Tolerance + Lepidopteran Resistance	4490 and 4494	4	4					2.2	0.12	0.24	2	0.11	0.22
60C-20	Lewis, Ames and Nashua, Iowa USA	1996-1998		Late planting date		MAX454	176	Cry1Ab + pat	double	Glufosinate Tolerance + Lepidopteran Resistance	4490 and 4494	4	4					2.1	0.13	0.26	1.8	0.12	0.24
60C-20	Lewis, Ames and Nashua, Iowa USA	1996-1998		Early planting date		N6800Bt, N7333Bt, N4640Bt	Bt11	Cry1Ab + bar	double	Glufosinate Tolerance + Lepidopteran Resistance	N6800, N7333, N4640	4	4					1.4	0.11	0.22	1.2	0.1	0.2
60C-20	Lewis, Ames and Nashua, Iowa USA	1996-1998		Middle planting date		N6800Bt, N7333Bt, N4640Bt	Bt11	Cry1Ab + bar	double	Glufosinate Tolerance + Lepidopteran Resistance	N6800, N7333, N4640	4	4					0.9	0.08	0.16	0.9	0.07	0.14
60C-20	Lewis, Ames and Nashua, Iowa USA	1996-1998		Late planting date		N6800Bt, N7333Bt, N4640Bt	Bt11	Cry1Ab + bar	double	Glufosinate Tolerance + Lepidopteran Resistance	N6800, N7333, N4640	4	4					0.9	0.08	0.16	1	0.09	0.18
60C-20	Lewis, Ames and Nashua, Iowa USA	1996-1998		Early planting date		N6800Bt, N7333Bt, N4640Bt	Bt11	Cry1Ab + bar	double	Glufosinate Tolerance + Lepidopteran Resistance	N6800, N7333, N4640	4	4					2	0.11	0.22	1.8	0.11	0.22
60C-20	Lewis, Ames and Nashua, Iowa USA	1996-1998		Middle planting date		N6800Bt, N7333Bt, N4640Bt	Bt11	Cry1Ab + bar	double	Glufosinate Tolerance + Lepidopteran Resistance	N6800, N7333, N4640	4	4					1.7	0.1	0.2	1.7	0.1	0.2
60C-20	Lewis, Ames and Nashua, Iowa USA	1996-1998		Late planting date		N6800Bt, N7333Bt, N4640Bt	Bt11	Cry1Ab + bar	double	Glufosinate Tolerance + Lepidopteran Resistance	N6800, N7333, N4640	4	4					1.8	0.11	0.22	1.8	0.12	0.24
60C-20	Lewis, Ames and Nashua, Iowa USA	1996-1998		Early planting date		MAX454	176	Cry1Ab + pat	double	Glufosinate Tolerance + Lepidopteran Resistance	4490 and 4494	4	4					0.37		0.05	0.24		0.04
60C-20	Lewis, Ames and Nashua, Iowa USA	1996-1998		Middle planting date		MAX454	176	Cry1Ab + pat	double	Glufosinate Tolerance + Lepidopteran Resistance	4490 and 4494	4	4					0.19		0.03	0.14		0.02
60C-20	Lewis, Ames and Nashua, Iowa USA	1996-1998		Late planting date		MAX454	176	Cry1Ab + pat	double	Glufosinate Tolerance + Lepidopteran Resistance	4490 and 4494	4	4					0.14		0.03	0.17		0.03
60C-20	Lewis, Ames and Nashua, Iowa USA	1996-1998		Early planting date		MAX454	176	Cry1Ab + pat	double	Glufosinate Tolerance + Lepidopteran Resistance	4490 and 4494	4	4					2.7		0.18	2		0.13
60C-20	Lewis, Ames and Nashua, Iowa USA	1996-1998		Middle planting date		MAX454	176	Cry1Ab + pat	double	Glufosinate Tolerance + Lepidopteran Resistance	4490 and 4494	4	4					2.3		0.17	1.5		0.12
60C-20	Lewis, Ames and Nashua, Iowa USA	1996-1998		Late planting date		MAX454	176	Cry1Ab + pat	double	Glufosinate Tolerance + Lepidopteran Resistance	4490 and 4494	4	4					1.2		0.12	1.2		0.12
60C-20	Lewis, Ames and Nashua, Iowa USA	1996-1998		Early planting date		N6800Bt, N7333Bt, N4640Bt	Bt11	Cry1Ab + bar	double	Glufosinate Tolerance + Lepidopteran Resistance	N6800, N7333, N4640	4	4					0.19		0.03	0.24		0.04
60C-20	Lewis, Ames and Nashua, Iowa USA	1996-1998		Middle planting date		N6800Bt, N7333Bt, N4640Bt	Bt11	Cry1Ab + bar	double	Glufosinate Tolerance + Lepidopteran Resistance	N6800, N7333, N4640	4	4					0.15		0.02	0.21		0.03
60C-20	Lewis, Ames and Nashua, Iowa USA	1996-1998		Late planting date		N6800Bt, N7333Bt, N4640Bt	Bt11	Cry1Ab + bar	double	Glufosinate Tolerance + Lepidopteran Resistance	N6800, N7333, N4640	4	4					0.14		0.02	0.14		0.02
60C-20	Lewis, Ames and Nashua, Iowa USA	1996-1998		Early planting date		N6800Bt, N7333Bt, N4640Bt	Bt11	Cry1Ab + bar	double	Glufosinate Tolerance + Lepidopteran Resistance	N6800, N7333, N4640	4	4					2.2		0.14	2.1		0.15
60C-20	Lewis, Ames and Nashua, Iowa USA	1996-1998		Middle planting date		N6800Bt, N7333Bt, N4640Bt	Bt11	Cry1Ab + bar	double	Glufosinate Tolerance + Lepidopteran Resistance	N6800, N7333, N4640	4	4					2		0.14	1.8		0.14
60C-20	Lewis, Ames and Nashua, Iowa USA	1996-1998		Late planting date		N6800Bt, N7333Bt, N4640Bt	Bt11	Cry1Ab + bar	double	Glufosinate Tolerance + Lepidopteran Resistance	N6800, N7333, N4640	4	4					1.4		0.13	1.2		0.12
60C-23	Monmouth, Illinois USA	2000					MON 863	Cry3Bb1	single	Lepidopteran Resistance	RX670	4	4		Control			9.6	0.9	1.8	10.9	1.5	3
60C-23	Monmouth, Illinois USA	2000					MON 863	Cry3Bb1	single	Lepidopteran Resistance	RX670	4	4		Seed			8.4	1.3	2.6	7.6	1.4	2.8
60C-23	Monmouth, Illinois USA	2000					MON 863	Cry3Bb1	single	Lepidopteran Resistance	RX670	4	4		Soil			6.8	0.1	0.2	10.9	0.9	1.8
60C-23	Monmouth, Illinois USA	2000					MON 863	Cry3Bb1	single	Lepidopteran Resistance	RX670	4	4		Foliar			1.1	0.4	0.8	1.9	0.4	0.8
60C-23	Monmouth, Illinois USA	2001					MON 863	Cry3Bb1	single	Lepidopteran Resistance	RX670	4	4		Control			4.3	0.2	0.4	5.1	1.1	2.2
60C-23	Monmouth, Illinois USA	2001					MON 863	Cry3Bb1	single	Lepidopteran Resistance	RX670	4	4		Seed			5.8	1.3	2.6	5.7	1.5	3
60C-23	Monmouth, Illinois USA	2001					MON 863	Cry3Bb1	single	Lepidopteran Resistance	RX670	4	4		Soil			6	0.6	1.2	5.6	1.6	3.2
60C-23	Monmouth, Illinois USA	2001					MON 863	Cry3Bb1	single	Lepidopteran Resistance	RX670	4	4		Foliar			1.8	0.4	0.8	3	0.7	1.4
60C-23	Monmouth, Illinois USA	2002					MON 863	Cry3Bb1	single	Lepidopteran Resistance	RX670	4	4		Control			0.4	0.3	0.6	0.8	0.3	0.6
60C-23	Monmouth, Illinois USA	2002					MON 863	Cry3Bb1	single	Lepidopteran Resistance	RX670	4	4		Seed			5	0.1	0.2	1.1	0.3	0.6
60C-23	Monmouth, Illinois USA	2002					MON 863	Cry3Bb1	single	Lepidopteran Resistance	RX670	4	4		Soil			0.6	0.3	0.6	1.3	0.2	0.4
60C-23	Monmouth, Illinois USA	2002					MON 863	Cry3Bb1	single	Lepidopteran Resistance	RX670	4	4		Foliar			0.4	0.2	0.4	0.5	0.3	0.6
60C-23	Monmouth, Illinois USA	2000					MON 863	Cry3Bb1	single	Lepidopteran Resistance	RX670	4	4		Control			1.8	0.3	0.6	1.1	0.4	0.8
60C-23	Monmouth, Illinois USA	2000					MON 863	Cry3Bb1	single	Lepidopteran Resistance	RX670	4	4		Seed			0.8	0.3	0.6	1.1	0.3	0.6
60C-23	Monmouth, Illinois USA	2000					MON 863	Cry3Bb1	single	Lepidopteran Resistance	RX670	4	4		Soil			1	0.3	0.6	0.4	0.2	0.4
60C-23	Monmouth, Illinois USA	2000					MON 863	Cry3Bb1	single	Lepidopteran Resistance	RX670	4	4		Foliar			0.8	0.3	0.6	0.4	0.1	0.2
60C-23	Monmouth, Illinois USA	2001					MON 863	Cry3Bb1	single	Lepidopteran Resistance	RX670	4	4		Control			0.1	0.1	0.2	0.2	0.1	0.2
60C-23	Monmouth, Illinois USA	2001					MON 863	Cry3Bb1	single	Lepidopteran Resistance	RX670	4	4		Seed			0.2	0.1	0.2	0.3	0.1	0.2
60C-23	Monmouth, Illinois USA	2001					MON 863	Cry3Bb1	single	Lepidopteran Resistance	RX670	4	4		Soil			0.2	0.1	0.2	0.3	0.3	0.6
60C-23	Monmouth, Illinois USA	2001					MON 863	Cry3Bb1	single	Lepidopteran Resistance	RX670	4	4		Foliar			0.1	0.1	0.2	0.2	0.1	0.2
60C-23	Monmouth, Illinois USA	2002					MON 863	Cry3Bb1	single	Lepidopteran Resistance	RX670	4	4		Control			1.6	0.5	1	1.3	0.3	0.6
60C-23	Monmouth, Illinois USA	2002					MON 863	Cry3Bb1	single	Lepidopteran Resistance	RX670	4	4		Seed			1.4	0.4	0.8	0.8	0.3	0.6
60C-23	Monmouth, Illinois USA	2002					MON 863	Cry3Bb1	single	Lepidopteran Resistance	RX670	4	4		Soil			1.1	0.3	0.6	0.9	0.3	0.6
60C-23	Monmouth, Illinois USA	2002					MON 863	Cry3Bb1	single	Lepidopteran Resistance	RX670	4	4		Foliar			0.8	0.1	0.2	1.4	0.5	1
60C-23	Monmouth, Illinois USA	2000					MON 863	Cry3Bb1	single	Lepidopteran Resistance	RX670	4	4		Control			91.8	3.8	7.6	91.7	5.2	10.4
60C-23	Monmouth, Illinois USA	2000					MON 863	Cry3Bb1	single	Lepidopteran Resistance	RX670	4	4		Seed			82.4	2.9	5.8	82.2	2.3	4.6
60C-23	Monmouth, Illinois USA	2000					MON 863	Cry3Bb1	single	Lepidopteran Resistance	RX670	4	4		Soil			80.2	3.9	7.8	89.6	6.6	13.2
60C-23	Monmouth, Illinois USA	2000					MON 863	Cry3Bb1	single	Lepidopteran Resistance	RX670	4	4		Foliar			24.6	2	4	33.1	2	4
60C-23	Monmouth, Illinois USA	2001					MON 863	Cry3Bb1	single	Lepidopteran Resistance	RX670	4	4		Control			5.5	2.2	4.4	5	1	2
60C-23	Monmouth, Illinois USA	2001					MON 863	Cry3Bb1	single	Lepidopteran Resistance	RX670	4	4		Seed			6.5	1.3	2.6	4.9	0.6	1.2
60C-23	Monmouth, Illinois USA	2001					MON 863	Cry3Bb1	single	Lepidopteran Resistance	RX670	4	4		Soil			4.6	1.3	2.6	5.5	1	2
60C-23	Monmouth, Illinois USA	2001					MON 863	Cry3Bb1	single	Lepidopteran Resistance	RX670	4	4		Foliar			4	1.5	3	4	0.3	0.6
60C-23	Monmouth, Illinois USA	2002					MON 863	Cry3Bb1	single	Lepidopteran Resistance	RX670	4	4		Control			8.7	2.5	5	7.9	1.2	2.4
60C-23	Monmouth, Illinois USA	2002					MON 863	Cry3Bb1	single	Lepidopteran Resistance	RX670	4	4		Seed			9.3	1.6	3.2	7.7	1.6	3.2
60C-23	Monmouth, Illinois USA	2002					MON 863	Cry3Bb1	single	Lepidopteran Resistance	RX670	4	4		Soil			12	5	10	9.8	3.1	6.2
60C-23	Monmouth, Illinois USA	2002					MON 863	Cry3Bb1	single	Lepidopteran Resistance	RX670	4	4		Foliar			10.2	0.9	1.8	6.6	0.6	1.2
61C-38	Lleda	2000		-		Compa CB	176	Cry1Ab + pat	double	Lepidopteran Resistance	Dracma	4	4					0.189	0.083	0.166	0.261	0.102	0.204
61C-38	Lleda	2001		-		Compa CB	176	Cry1Ab + pat	double	Lepidopteran Resistance	Dracma	4	4					0.553	0.286	0.572	0.238	0.05	0.1
61C-38	Lleda	2002		-		Compa CB	176	Cry1Ab + pat	double	Lepidopteran Resistance	Dracma	4	4					0.091	0.05	0.1	0.063	0.05	0.1
61C-38	Madrid	2000		-		Compa CB	176	Cry1Ab + pat	double	Lepidopteran Resistance	Dracma	3	3					0.945	0.337	0.583701	1.051	0.27	0.467654
61C-38	Madrid	2001		-		Compa CB	176	Cry1Ab + pat	double	Lepidopteran Resistance	Dracma	3	3					0.248	0.034	0.0588897	0.253	0.051	0.0883346
61C-38	Madrid	2002		-		Compa CB	176	Cry1Ab + pat	double	Lepidopteran Resistance	Dracma	3	3					4.084	1.297	2.24647	4.14	1.415	2.45085
71C-34	Manhattan, Kansas USA	2001		seed treatment			MON 863	Cry3Bb1	single	Lepidopteran Resistance	_	4	4					0.5	0.1	0.2	0.4	0.1	0.2
71C-34	Scandia, Kansas USA	2001		seed treatment			MON 863	Cry3Bb1	single	Lepidopteran Resistance	_	4	4					0	0	0	0.1	0.1	0.2
71C-34	Scandia, Kansas USA	2001		seed treatment			MON 863	Cry3Bb1	single	Lepidopteran Resistance	_	4	4					0.3	0.1	0.2	0.1	0.1	0.2
71C-34	Manhattan, Kansas USA	2001		seed treatment			MON 863	Cry3Bb1	single	Lepidopteran Resistance	_	4	4					0.2	0.1	1.21244	0.2	0.1	0.2
71C-34	Scandia, Kansas USA	2001		seed treatment			MON 863	Cry3Bb1	single	Lepidopteran Resistance	_	4	4					0	0	0	0.1	0.1	0.2
71C-34	Manhattan, Kansas USA	2001		seed treatment			MON 863	Cry3Bb1	single	Lepidopteran Resistance	_	4	4					0.1	0.1	0.2	0.1	0.1	0.2
71C-34	Scandia, Kansas USA	2001		seed treatment			MON 863	Cry3Bb1	single	Lepidopteran Resistance	_	4	4					0.1	0.1	0.2	0.1	0.1	0.2
81D-50	Rosemount, Minnesota USA	1998				GH 0937	MON810	Cry1Ab	single	Lepidopteran Resistance	Bonus	4	4	whorl stage	open field			0.14			0.0833333			0.14
81D-50	Rosemount, Minnesota USA	1998				GH 0937	MON810	Cry1Ab	single	Lepidopteran Resistance	Bonus	4	4	silk stage	open field			0.0133333			0			0.32
81D-50	Rosemount, Minnesota USA	1999				GH 0937	MON810	Cry1Ab	single	Lepidopteran Resistance	Bonus	4	4	silk stage	open field			0.0133333			0.0433333			1
81D-50	Rosemount, Minnesota USA	1998				GH 0937	MON810	Cry1Ab	single	Lepidopteran Resistance	Bonus	4	4	whorl stage	open field			0.0266667			0.0833333			0.32
81D-50	Rosemount, Minnesota USA	1998				GH 0937	MON810	Cry1Ab	single	Lepidopteran Resistance	Bonus	4	4	silk stage	open field			0			0			1
81D-50	Rosemount, Minnesota USA	1999				GH 0937	MON810	Cry1Ab	single	Lepidopteran Resistance	Bonus	4	4	silk stage	open field			0			0			1
93D-28	Constantine, Minnesota USA	1994					MON810	Cry1Ab	single	Lepidopteran Resistance	derived from inbred line 00526	3	3	sampling 2 august				0.087		0.099	0.06		0.04
93D-28	Constantine, Minnesota USA	1994					MON810	Cry1Ab	single	Lepidopteran Resistance	derived from inbred line 00526	3	3	sampling 17 aug				0.18		0.053	0.053		0.031
93D-28	Constantine, Minnesota USA	1994					MON810	Cry1Ab	single	Lepidopteran Resistance	derived from inbred line 00526	3	3	sampling 12 sept				0.047		0.031	0.007		0.012
US2 5-10	USA-IABG	2012					MON 87411	Cry3Bb1 + cp4 epsps (aroA:CP4)	double	Glyphosate Tolerance + Coleopteran Resistance	isoline	4	4	sticky traps				1.1	0.17	0.34	1	0.5	1
US2 5-10	USA-NCBD	2012					MON 87411	Cry3Bb1 + cp4 epsps (aroA:CP4)	double	Glyphosate Tolerance + Coleopteran Resistance	isoline	4	4	sticky traps				5.4	0.78	1.56	6.5	0.6	1.2
US2 5-10	USA-PAHM	2012					MON 87411	Cry3Bb1 + cp4 epsps (aroA:CP4)	double	Glyphosate Tolerance + Coleopteran Resistance	isoline	4	4	sticky traps				17.6	3	6	14.2	1.1	2.2
US2 5-10	USA-NCBD	2012					MON 87411	Cry3Bb1 + cp4 epsps (aroA:CP4)	double	Glyphosate Tolerance + Coleopteran Resistance	isoline	4	4	visual counts				1.7	0.3	0.6	1.2	0.05	0.1
US2 5-10	USA-PAHM	2012					MON 87411	Cry3Bb1 + cp4 epsps (aroA:CP4)	double	Glyphosate Tolerance + Coleopteran Resistance	isoline	4	4	visual counts				2.3	0.29	0.58	2.9	0.93	1.86
US2 5-10	Argentina-BAFE	2012-2013					MON 87411	Cry3Bb1 + cp4 epsps (aroA:CP4)	double	Glyphosate Tolerance + Coleopteran Resistance	isoline	4	4	sticky traps				5.9	0.68	1.36	6.2	0.99	1.98
US2 5-10	Argentina-BAGH	2012-2013					MON 87411	Cry3Bb1 + cp4 epsps (aroA:CP4)	double	Glyphosate Tolerance + Coleopteran Resistance	isoline	4	4	sticky traps				1.8	0.25	0.5	1.7	0.32	0.64
US2 5-10	Argentina-TMBU	2012-2013					MON 87411	Cry3Bb1 + cp4 epsps (aroA:CP4)	double	Glyphosate Tolerance + Coleopteran Resistance	isoline	4	4	sticky traps				1	0.08	0.16	0.9	0.47	0.94
US2 5-10	Argentina-BAFE	2012-2013					MON 87411	Cry3Bb1 + cp4 epsps (aroA:CP4)	double	Glyphosate Tolerance + Coleopteran Resistance	isoline	4	4	visual counts				1.4	0.79	1.58	1	0.37	0.74
US2 5-10	Argentina-TMBU	2012-2013					MON 87411	Cry3Bb1 + cp4 epsps (aroA:CP4)	double	Glyphosate Tolerance + Coleopteran Resistance	isoline	4	4	visual counts				0.4	0.08	0.16	1	0.2	0.4
US2 5-10	Brazil-MGCH	2013-2014					MON 87411	Cry3Bb1 + cp4 epsps (aroA:CP4)	double	Glyphosate Tolerance + Coleopteran Resistance	isoline	4	4	sticky traps				2.6	0.36	0.72	2.4	0.67	1.34
US2 5-10	Brazil-SPSD	2013-2014					MON 87411	Cry3Bb1 + cp4 epsps (aroA:CP4)	double	Glyphosate Tolerance + Coleopteran Resistance	isoline	4	4	sticky traps				2.9	0.88	1.76	2.6	0.52	1.04
US2 5-10	Brazil-SPSD	2013-2014					MON 87411	Cry3Bb1 + cp4 epsps (aroA:CP4)	double	Glyphosate Tolerance + Coleopteran Resistance	isoline	4	4	visual counts				1.4	0.09	0.18	0.9	0.15	0.3
74C-43*	Geneva, NY	2000				GS 0966	Bt11	Cry1Ab + bar	double	Glufosinate Tolerance + Lepidopteran Resistance	ammonium-based	+	Insect	Resistance	(in	particular	corn	borer)		0.566	0.462		0.566
74C-43*	Geneva, NY	2000				GS 0966	Bt11	Cry1Ab + bar	double	Glufosinate Tolerance + Lepidopteran Resistance	Prime Plus	3	3	-				0.567		0.686	0.682		0.627
170*	United States, North America	2000					H8431 x CG00526 Pacha/Bt11	Cry1Ab + bar	double	Glufosinate Tolerance + Lepidopteran Resistance	H8431 x CG00526	3	3	whole plant counts	field			0.5533	0.0521	0.0902398	0.4533	0.0521	0.0902398
170*	United States, North America	2001					H8431 x CG00526 Pacha/Bt11	Cry1Ab + bar	double	Glufosinate Tolerance + Lepidopteran Resistance	H8431 x CG00526	3	3	whole plant counts	field			0.5655	0.0804	0.139257	0.4643	0.0438	0.0758638
*Data from Wolfenbarger et al. (2008)

[truncated: 4 more sheets: Coccinellidae larvae, Nabidae, Nitidulidae, Staphylinidae]
