# Supplementary material for: Impact of genetically engineered maize on agronomic, environmental and toxicological traits: a meta-analysis of 21 years of field data
Source: Sci Rep. 2018 Feb 15;8:3113. doi: 10.1038/s41598-018-21284-2 (PMC5814441; doi:10.1038/s41598-018-21284-2)
Supplement: Supplementary file 5 — Dataset 5 [file 41598_2018_21284_MOESM5_ESM.xlsx]

## Sheet: Article title and authors
Supplementary Information 5
Impact of genetically engineered maize on agronomic, environmental and toxicological traits: a meta-analysis of 21 years of field data
Elisa Pellegrinoa, Stefano Bedinib, Marco Nutia,b, Laura Ercoli a,*
aInstitute of Life Sciences, Scuola Superiore Sant'Anna, Piazza Martiri della Libertà 33, 56127 Pisa, Italy
bDepartment of Agriculture, Food and Environment, University of Pisa, via del Borghetto 80, 56125 Pisa, Italy
*Corresponding Author information:
Laura Ercoli
laura.ercoli@santannapisa.it

## Sheet: Lignin in leaves
Code int	Year of publication	Crop	Location	Lat	Long	Soil	Soil OM g kg-1	Soil P mg kg-1	Soil Organic N g Kg-1	Elevation	Climate-Koppen	Climate-classification	Rainfall mm	Temperature °C	Year	Treatment	Type	Seed company	Commercial name	Transformation event	toxin(s)/protein expressed	GMO event type	GE traits	Isoline	Replicates GMO	Replicates Non-GMO	Leaves lignin conc. GMO (g kg-1)	SEM	SD	Leaves lignin conc. non GMO (g kg-1)	SEM	SD	P
M1 24A-6	2011	Maize	Sainte-Anne-de-Bellevue, Quebec, Canada	45°24’ N	73°56’ W										2008		Bt (9 hybrids)	Sygenta; Sygenta; Sygenta; Syngenta; Syngenat; Maizex; Maizex; Maizex; Maizex	N23-F7; N25-N; N29-A2; N34-FI; N45-A6; MZ22-63; MZ3877; MZ3888; MZ5444	Bt11; Bt11; Bt11;Bt11;Bt11; MON810; MON810, NK, 603; MON810; MON810	Cry1Ab + pat; Cry1Ab + pat; Cry1Ab + pat; Cry1Ab + pat; Cry1Ab + pat; Cry1Ab; Cry1Ab	double; double; double; double; double; single; single; single; single	Insect Resistance + Herbicide tollerance	isoline (9 var)	27	27	37.7	2.17	11.2757	40	2.2	11.4315	n.s.
M1 24A-6	2011	Maize	Sainte-Anne-de-Bellevue, Quebec, Canada	45°24’ N	73°56’ W										2009		Bt (9 hybrids)	Sygenta; Sygenta; Sygenta; Syngenta; Syngenat; Maizex; Maizex; Maizex; Maizex	N23-F7; N25-N; N29-A2; N34-FI; N45-A6; MZ22-63; MZ3877; MZ3888; MZ5444	Bt11; Bt11; Bt11;Bt11;Bt11; MON810; MON810, NK, 603; MON810; MON810	Cry1Ab + pat; Cry1Ab + pat; Cry1Ab + pat; Cry1Ab + pat; Cry1Ab + pat; Cry1Ab; Cry1Ab	double; double; double; double; double; single; single; single; single	Insect Resistance + Herbicide tollerance	isoline (9 var)	27	27	25.8	1.27	6.59911	27	0.91	4.7285	n.s.
M4 33B-13	2009	Maize	Estern Cape, Province of South Africa	32°48' S	26°51' E										2007		-	undefined	CRN 4549B	undefined	undefined	undefined	Insect Resistance	CRN 3549	3	3	89	2.2	3.81051	64	3.2	5.54256
M4 47B-48	2007	Maize	North East Missouri, USA	40°02' N	92°14' W										2002			Merschman Seeds	M-0012Bt	undefined	undefined	undefined	Insect Resistance	M-00110	4	4	32.9		0.2	21		0.1

## Sheet: Lignin in stalks
Code int	Year of publication	Crop	Location	Lat	Long	Soil	Soil OM g kg-1	Soil P mg kg-1	Soil Organic N g Kg-1	Elevation	Climate-Koppen	Climate-classification	Rainfall mm	Temperature °C	Year	Treatment	Type	Seed company	Commercial name	Transformation event	toxin(s)/protein expressed	GMO event type	GE traits	Isoline	Replicates GMO	Replicates Non-GMO	Stems lignin conc. GMO (g kg-1)	SEM	SD	Stems lignin conc. non GMO (g kg-1)	SEM	SD	P
M1 24A-6	2011	Maize	Sainte-Anne-de-Bellevue, Quebec, Canada	45°24’ N	73°56’ W										2008		Bt (9 hybrids)	Sygenta; Sygenta; Sygenta; Syngenta; Syngenat; Maizex; Maizex; Maizex; Maizex	N23-F7; N25-N; N29-A2; N34-FI; N45-A6; MZ22-63; MZ3877; MZ3888; MZ5444	Bt11; Bt11; Bt11;Bt11;Bt11; MON810; MON810, NK, 603; MON810; MON810	Cry1Ab + pat; Cry1Ab + pat; Cry1Ab + pat; Cry1Ab + pat; Cry1Ab + pat; Cry1Ab; Cry1Ab	double; double; double; double; double; single; single; single; single	Insect Resistance + Herbicide tollerance	isoline (9 var)	27	27	67.8	3.41	17.7189	71.3	2.9	15.0688	n.s.
M1 24A-6	2011	Maize	Sainte-Anne-de-Bellevue, Quebec, Canada	45°24’ N	73°56’ W										2009		Bt (9 hybrids)	Sygenta; Sygenta; Sygenta; Syngenta; Syngenat; Maizex; Maizex; Maizex; Maizex	N23-F7; N25-N; N29-A2; N34-FI; N45-A6; MZ22-63; MZ3877; MZ3888; MZ5444	Bt11; Bt11; Bt11;Bt11;Bt11; MON810; MON810, NK, 603; MON810; MON810	Cry1Ab + pat; Cry1Ab + pat; Cry1Ab + pat; Cry1Ab + pat; Cry1Ab + pat; Cry1Ab; Cry1Ab	double; double; double; double; double; single; single; single; single	Insect Resistance + Herbicide tollerance	isoline (9 var)	27	27	71.9	3.06	15.9002	74.7	2.19	11.3796	n.s.
M4 33B-13	2009	Maize	Estern Cape, Province of South Africa	32°48' S	26°51' E										2007		-	undefined	CRN 4549B	undefined	undefined	undefined	Insect Resistance	CRN 3549	3	3	79	3.2	5.54256	56	0	0
M4 47B-48	2007	Maize	North East Missouri, USA	40°02' N	92°14' W										2002			Merschman Seeds	M-0012Bt	undefined	undefined	undefined	Insect Resistance	M-00110	4	4	7.75	0.01	0.02	4.3	0.01	0.02

## Sheet: Stalk mass loss
Code int	Year of publication	Crop	Location	Lat	Long	Soil	Soil OM g kg-1	Soil P mg kg-1	Soil Organic N g Kg-1	Elevation	Climate-Koppen	Climate-classification	Rainfall mm	Temperature °C	Year	Treatment	Type	Seed company	Commercial name	Transformation event	toxin(s)/protein expressed	GMO event type	GE traits	Isoline	Replicates GMO	Replicates Non-GMO	Agronomic practices	Other treatment	Time	Stalks residue mass loss GMO (%)	SE	SD	Stalks residue mass loss non GMO (%)	SE	SD	P
M4 10A-44	2013	Maize	North Platte, NE, USA													soil surface			Pioneer 34N44 Bt	MON810	Cry1Ab	single	Lepidopteran Resistance	Pioneer 34N4	4	4				25.8		1.2	23.2		1.2	0.7134
M4 10A-44	2013	Maize	North Platte, NE, USA													soil surface			NC+4990 Bt	MON810	Cry1Ab	single	Lepidopteran Resistance	NC+4880	4	4				25.3		1.2	24		1.2	0.7134
M4 10A-44	2013	Maize	North Platte, NE, USA													10 cm depth			Pioneer 34N44 Bt	MON810	Cry1Ab	single	Lepidopteran Resistance	Pioneer 34N4	4	4				40.5		2.7	35.5		2.7	0.7134
M4 10A-44	2013	Maize	North Platte, NE, USA													10 cm depth			NC+4990 Bt	MON810	Cry1Ab	single	Lepidopteran Resistance	NC+4880	4	4				36		2.7	34.2		2.7	0.7134
M1 24A-6	2011	Maize	Sainte-Anne-de-Bellevue, Quebec, Canada		45°24’ N	73°56’ W												Pioneer	38W22-Bt	TC1507	Cry1F	double	Insect Resistance + Herbicide tollerance	38W21	6	6				55.252	6.619	16.2132	42.734	5.18	12.6884
M4 44B-44	2008	Maize																	Pioneer 34N44 Bt	MON810	Cry1Ab	single	Lepidopteran Resistance	Pioneer 34N43	5	5				55.018	11.893	26.5936	61.603	6.402	14.3153
M4 44B-44	2009	Maize																	NC+ 4990 Bt	MON810	Cry1Ab	single	Lepidopteran Resistance	NC+ 4880	5	5				52.825	0.733	1.63904	63.799	4.21	9.41385

## Sheet: Biomass loss
Code int	Author	Journal	Year of publication	Long	Soil	Soil OM g kg-1	Soil P mg kg-1	Soil Organic N g Kg-1	Elevation	Climate-Koppen	Climate-classification	Rainfall mm	Temperature °C	Year	Treatment	Type	Seed company	Commercial name	Transformation event	toxin(s)/protein expressed	GMO event type	GE traits	Isoline	Replicates GMO	Replicates Non-GMO	Agronomic practices	Other treatment	Time of burial	Biomass loss GMO ( %)	SEM	SD	Biomass loss non GMO ( %)	SEM	SD
M4 5A-21	Becker, R., Bubner, B., Remus, R., Wirth, S., & Ulrich, A.	Applied Soil Ecology	2014																MON89034 × MON 88017	Cry1A.105, Cry2Ab2 and Cry3Bb1 and tolerance to glyphosate is provided by the expression of the cp4 epsps gene	quadruple	Insect Coleopteran Resistance + Insec lepidopteran Resistance + Insect Lepidopteran + Herbicide Tolerance	DKC 5143	3	3			118 hours	30.5	0.9	1.55885	27.9	0.5	0.866025
M4 5A-21	Becker, R., Bubner, B., Remus, R., Wirth, S., & Ulrich, A.	Applied Soil Ecology	2014																MON89034 × MON 88017	Cry1A.105, Cry2Ab2 and Cry3Bb1 and tolerance to glyphosate is provided by the expression of the cp4 epsps gene	quadruple	Insect Coleopteran Resistance + Insec lepidopteran Resistance + Insect Lepidopteran + Herbicide Tolerance	DKC 5143	3	3			1344 hours	68.7	1.9	3.2909	62.7	1.4	2.42487
M4 28B-23	Lehman, R. M., Osborne, S. L., Prischmann-Voldseth, D. A., & Rosentrater, K. A.	Plant and soil	2010	96°46′ W										2006	CRW study			CL344CRW	unspecified	cry3Bb1	unspecified	Insect Resistance	CL344	15	15			236 days	63.5932	9.04029	35.0129	62.1228	6.57065	25.448
M4 28B-23	Lehman, R. M., Osborne, S. L., Prischmann-Voldseth, D. A., & Rosentrater, K. A.	Plant and soil	2010	96°46′ W										2006	ECB studies			CL344Bt	unspecified	cry1Ab	unspecified	Lepidopteran Resistance	CL344	15	15			371 days	71.9779	6.46139	25.0249	74.912	7.42826	28.7695
M4 46B-24	Frouz, J., Elhottová, D., Helingerová, M., & Kocourek, F.	Journal of Sustainable Agriculture	2008												site Ruzyne			Montreal	MON810	Cry1Ab	single	Lepidopteran Resistance	isoline	16	16			3, 7 and 18 months	79.7		1.8	75.4		3.9
M4 46B-24	Frouz, J., Elhottová, D., Helingerová, M., & Kocourek, F.	Journal of Sustainable Agriculture	2008												site Ivanovice			Montreal	MON810	Cry1Ab	single	Lepidopteran Resistance	isoline	16	16			3, 7 and 18 months	66		3.9	58.16		6
